# Supplementary material for: Genome-wide analysis of fitness-factors in uropathogenic Escherichia coli during growth in laboratory media and during urinary tract infections
Source: Microb Genom. 2021 Dec 20;7(12):000719. doi: 10.1099/mgen.0.000719 (PMC8767336; doi:10.1099/mgen.0.000719)
Supplement: Supplementary material 2 [file mgen-7-0719-s002.xlsx]

## Sheet: Table S4
Content Table S4
a.	Essential-genes for growth in LB agar media supplemented with Kn predicted in E. coli UTI89

## Sheet: a. essential_genes_UTI89
locus_tag	gene_name	start	end	strand	read_count	insertion_index	gene_length	insertion_count	function
UTI89_C0024	UTI89_C0024	22258	22590	1	0	0	333	0	hypothetical protein
UTI89_C0025	rpsT	22342	22605	-1	0	0	264	0	30S ribosomal subunit protein S20
UTI89_C0028	ileS	23918	26734	1	0	0	2817	0	isoleucyl-tRNA synthetase
UTI89_C0031	lytB	27787	28737	1	1	0.00116822	951	1	IspH protein
UTI89_C0034	dapB	30266	31087	1	0	0	822	0	dihydrodipicolinate reductase
UTI89_C0061	imp	57953	60307	-1	0	0	2355	0	organic solvent tolerance protein precursor
UTI89_C0092	ftsL	93474	93839	1	0	0	366	0	cell division protein; ingrowth of wall at septum
UTI89_C0093	ftsI	93855	95621	1	0	0	1767	0	peptidoglycan synthetase FtsI precursor
UTI89_C0094	murE	95608	97095	1	23	0.000746269	1488	1	UDP-N-acetylmuramoylalanyl-D-glutamate--2, 6-diaminopimelate ligase
UTI89_C0095	murF	97092	98450	1	0	0	1359	0	UDP-N-acetylmuramoylalanyl-D-glutamyl-2,6-diaminopimelate--D-alanyl-D-alanyl ligase
UTI89_C0096	mraY	98444	99526	1	0	0	1083	0	phospho-N-acetylmuramoyl-pentapeptide- transferase
UTI89_C0097	murD	99529	100845	1	0	0	1317	0	UDP-N-acetylmuramoylalanine-D-glutamate ligase
UTI89_C0098	ftsW	100842	102089	1	0	0	1248	0	cell division protein FtsW
UTI89_C0099	murG	102086	103153	1	0	0	1068	0	UDP-N-acetylglucosamine--N-acetylmuramyl- (pentapeptide) pyrophosphoryl-undecaprenol N-acetylglucosamine transferase
UTI89_C0100	murC	103207	104682	1	0	0	1476	0	UDP-N-acetylmuramate-L-alanine ligase
UTI89_C0103	ftsA	106424	107686	1	0	0	1263	0	ATP-binding cell division protein, septation process complexes with FtsZ associated with junctions of inner and outer membranes
UTI89_C0104	ftsZ	107747	108898	1	0	0	1152	0	cell division; forms circumferential ring; tubulin-like GTP-binding protein and GTPase
UTI89_C0107	secA	110721	113426	1	0	0	2706	0	preprotein translocase; secretion protein
UTI89_C0180	dapD	190189	191013	-1	0	0	825	0	2,3,4,5-tetrahydropyridine-2-carboxylate N-succinyltransferase
UTI89_C0182	map	193778	194572	-1	0	0	795	0	methionine aminopeptidase
UTI89_C0183	rpsB	194742	195665	1	15	0.00120192	924	1	30S ribosomal protein S2
UTI89_C0187	rrf	197673	198230	1	0	0	558	0	ribosome recycling factor
UTI89_C0188	dxr	198322	199518	1	0	0	1197	0	1-deoxy-D-xylulose-5-phosphate reductoisomerase
UTI89_C0190	cdsA	200478	201335	1	0	0	858	0	phosphatidate cytidylyltransferase
UTI89_C0192	ecfK	202729	205161	1	2	0.000913242	2433	2	protein with possible extracytoplasmic function
UTI89_C0194	lpxD	205772	206797	1	0	0	1026	0	UDP-3-O-(3-hydroxymyristoyl)-glucosamine N-acyltransferase; third step of endotoxin (lipidA) synthesis
UTI89_C0196	lpxA	207361	208149	1	0	0	789	0	UDP-N-acetylglucosamine acetyltransferase
UTI89_C0197	lpxB	208149	209297	1	0	0	1149	0	lipid-A-disaccharide synthase
UTI89_C0199	dnaE	209927	213409	1	14	0.000637959	3483	2	DNA polymerase III alpha subunit
UTI89_C0200	accA	213422	214381	1	1	0.00115741	960	1	acetyl-CoA carboxylase carboxytransferase component alpha subunit
UTI89_C0203	mesJ	217131	218429	1	0	0	1299	0	putative cell cycle protein MesJ
UTI89_C0210	proS	221811	223583	-1	78	0.00125313	1773	2	prolyl-tRNA synthetase
UTI89_C0234	dnaQ	241026	241766	1	0	0	741	0	DNA polymerase III epsilon chain
UTI89_C0430	secD	442030	443877	1	1	0.000600962	1848	1	protein-export membrane protein SecD
UTI89_C0437	ribH	448795	449361	1	0	0	567	0	riboflavin synthase beta chain
UTI89_C0439	nusB	449381	449800	1	0	0	420	0	FJECB transcription termination; L factor
UTI89_C0443	dxs	452434	454296	-1	1	0.000596303	1863	1	1-deoxyxylulose-5-phosphate synthase
UTI89_C0444	ispA	454321	455220	-1	2	0.00123457	900	1	geranyltranstransferase
UTI89_C0493	ybaM	504241	504402	-1	0	0	162	0	hypothetical protein YbaM
UTI89_C0497	dnaX	506223	508154	1	1	0.000575043	1932	1	DNA polymerase III subunit tau
UTI89_C0514	UTI89_C0514	523901	524242	1	0	0	342	0	hypothetical protein
UTI89_C0553	ybbF	564236	564958	-1	0	0	723	0	UDP-2,3-diacylglucosamine hydrolase
UTI89_C0555	cysS	565629	567014	1	0	0	1386	0	cysteinyl-tRNA synthetase (Cysteine--tRNA ligase)
UTI89_C0559	folD	567893	568759	-1	1	0.00128041	867	1	5,10-methylene-tetrahydrofolate dehydrogenase
UTI89_C0601	ybdD	616033	616230	1	0	0	198	0	hypothetical protein
UTI89_C0633	ybeD	644229	644492	-1	0	0	264	0	hypothetical protein
UTI89_C0636	mrdB	647052	648164	-1	0	0	1113	0	rod shape-determining protein RodA
UTI89_C0637	mrdA	648167	650068	-1	0	0	1902	0	cell elongation e phase; peptidoglycan synthetase; penicillin-binding protein 2
UTI89_C0644	rlpB	653456	654037	-1	0	0	582	0	RlpB
UTI89_C0645	leuS	654052	656775	-1	3	0.000815661	2724	2	leucyl-tRNA synthetase
UTI89_C0655	cutE	664124	665665	-1	0	0	1542	0	apolipoprotein N-acyltransferase
UTI89_C0684	glnS	689817	691481	1	2	0.000667111	1665	1	glutaminyl-tRNA synthetase
UTI89_C0730	UTI89_C0730	737939	738052	1	0	0	114	0	hypothetical protein
UTI89_C0806	UTI89_C0806	800833	801099	-1	0	0	267	0	hypothetical protein YbiI
UTI89_C0908	serS	909863	911155	1	0	0	1293	0	seryl-tRNA synthetase
UTI89_C0981	cmk	965708	966391	1	0	0	684	0	cytidylate kinase
UTI89_C0985	msbA	971126	972874	1	0	0	1749	0	probable transport ATP-binding protein MsbA
UTI89_C0986	lpxK	972871	973857	1	0	0	987	0	tetraacyldisaccharide 4'-kinase
UTI89_C0988	ycaR	975178	975360	1	0	0	183	0	hypothetical protein
UTI89_C0994	mukF	978824	980146	1	0	0	1323	0	Ca2+-binding protein involved in chromosome partitioning
UTI89_C0995	mukE	980100	980831	1	0	0	732	0	protein involved in chromosome partitioning
UTI89_C0996	mukB	980831	985291	1	0	0	4461	0	cell division protein MukB
UTI89_C1002	asnS	991917	993317	-1	0	0	1401	0	asparagine tRNA synthetase
UTI89_C1023	UTI89_C1023	1017529	1017747	1	0	0	219	0	hypothetical protein
UTI89_C1069	UTI89_C1069	1055479	1055616	1	0	0	138	0	hypothetical protein
UTI89_C1163	UTI89_C1163	1148689	1148823	-1	0	0	135	0	hypothetical protein
UTI89_C1174	UTI89_C1174	1158381	1158596	1	0	0	216	0	hypothetical protein
UTI89_C1178	htrB	1160627	1161610	-1	1	0.00112867	984	1	lauroyl acyltransferase
UTI89_C1182	UTI89_C1182	1164001	1164147	1	0	0	147	0	hypothetical protein
UTI89_C1194	mviN	1172807	1174342	1	0	0	1536	0	putative virulence factor
UTI89_C1195	flgN	1174382	1174798	-1	0	0	417	0	flagella synthesis protein FlgN
UTI89_C1214	rpmF	1192331	1192504	1	0	0	174	0	50S ribosomal subunit protein L32
UTI89_C1216	fabH	1193723	1194676	1	0	0	954	0	3-oxoacyl-[acyl-carrier-protein] synthase III; acetylCoA ACP transacylase
UTI89_C1217	fabD	1194692	1195621	1	2	0.00119474	930	1	malonyl CoA-acyl carrier protein transacylase
UTI89_C1218	fabG	1195634	1196368	1	0	0	735	0	3-oxoacyl-[acyl-carrier-protein] reductase
UTI89_C1219	UTI89_C1219	1196525	1196899	-1	0	0	375	0	hypothetical protein
UTI89_C1220	acpP	1196579	1196815	1	0	0	237	0	acyl carrier protein
UTI89_C1225	tmk	1200087	1200728	1	0	0	642	0	thymidylate kinase
UTI89_C1244	ycfU	1220407	1221606	1	0	0	1200	0	lipoprotein releasing system transmembrane protein lolC
UTI89_C1245	lolD	1221599	1222300	1	0	0	702	0	lipoprotein releasing system ATP-binding protein lolD
UTI89_C1246	lolE	1222300	1223544	1	0	0	1245	0	lipoprotein releasing system transmembrane protein lolE
UTI89_C1285	UTI89_C1285	1248477	1248659	-1	0	0	183	0	hypothetical protein
UTI89_C1286	UTI89_C1286	1248936	1249688	-1	0	0	753	0	hypothetical protein
UTI89_C1289	UTI89_C1289	1251410	1251706	1	0	0	297	0	putative regulatory protein CII of bacteriophage
UTI89_C1313	UTI89_C1313	1263900	1264106	1	0	0	207	0	putative DNA packaging protein of prophage
UTI89_C1398	pth	1333246	1333830	-1	0	0	585	0	peptidyl-tRNA hydrolase
UTI89_C1401	prsA	1336245	1337258	-1	0	0	1014	0	ribose-phosphate pyrophosphokinase
UTI89_C1402	ychB	1337343	1338194	-1	0	0	852	0	4-diphosphocytidyl-2C-methyl-D-erythritol kinase
UTI89_C1403	hemM	1338194	1338883	-1	0	0	690	0	outer membrane lipoprotein LolB precursor
UTI89_C1405	prfA	1340329	1341411	1	0	0	1083	0	peptide chain release factor RF-1
UTI89_C1409	kdsA	1343482	1344336	1	0	0	855	0	2-dehydro-3-deoxyphosphooctulonate aldolase
UTI89_C1464	ydfB	1393749	1393919	-1	0	0	171	0	hypothetical protein
UTI89_C1465	ydfA	1393879	1394115	-1	0	0	237	0	hypothetical protein YdfA
UTI89_C1466	UTI89_C1466	1394327	1394965	-1	0	0	639	0	putative repressor protein encoded within prophage CP-933O
UTI89_C1491	UTI89_C1491	1407914	1408087	1	0	0	174	0	hypothetical protein
UTI89_C1542	UTI89_C1542	1451608	1451763	1	0	0	156	0	hypothetical protein
UTI89_C1548	ribA	1459503	1460156	-1	0	0	654	0	GTP cyclohydrolase II
UTI89_C1561	fabI	1471180	1471968	-1	0	0	789	0	enoyl-[acyl-carrier-protein] reductase (NADH)
UTI89_C1646	ydcH	1571915	1572145	1	0	0	231	0	hypothetical protein YdcH
UTI89_C1656	UTI89_C1656	1580644	1580772	-1	0	0	129	0	hypothetical protein
UTI89_C1666	ydcY	1588726	1588959	1	0	0	234	0	hypothetical protein
UTI89_C1673	UTI89_C1673	1595689	1595865	1	0	0	177	0	putative transferase
UTI89_C1678	UTI89_C1678	1600660	1601127	1	0	0	468	0	hypothetical protein
UTI89_C1679	UTI89_C1679	1601240	1601383	1	0	0	144	0	hypothetical protein
UTI89_C1694	UTI89_C1694	1618992	1619276	-1	0	0	285	0	hypothetical protein
UTI89_C1714	UTI89_C1714	1643380	1643577	-1	0	0	198	0	conserved hypothetical protein
UTI89_C1728	UTI89_C1728	1656159	1656446	-1	0	0	288	0	putative phage-related membrane protein
UTI89_C1732	UTI89_C1732	1658758	1659075	-1	0	0	318	0	putative phage protein
UTI89_C1756	UTI89_C1756	1681946	1682257	-1	0	0	312	0	PTS system cellobiose-specific IIB component
UTI89_C1824	UTI89_C1824	1752448	1752648	1	0	0	201	0	hypothetical protein
UTI89_C1826	gst	1754538	1755143	1	0	0	606	0	glutathione S-transferase
UTI89_C1828	tyrS	1756109	1757395	-1	1	0.000862813	1287	1	tyrosyl-tRNA synthetase
UTI89_C1844	UTI89_C1844	1769248	1769391	1	0	0	144	0	hypothetical protein
UTI89_C1845	ydhD	1769527	1769874	-1	0	0	348	0	hypothetical protein
UTI89_C1853	ribC	1778359	1779000	-1	0	0	642	0	riboflavin synthase alpha chain
UTI89_C1864	ydhW	1786836	1787483	-1	0	0	648	0	hypothetical protein YdhW
UTI89_C1869	lpp	1793181	1793417	1	0	0	237	0	murein lipoprotein
UTI89_C1898	ydiE	1825173	1825391	1	0	0	219	0	hypothetical protein YdiE
UTI89_C1903	btuE	1829145	1829696	-1	0	0	552	0	vitamin B12 transport
UTI89_C1906	pheT	1831143	1833530	-1	0	0	2388	0	phenylalanyl-tRNA synthetase beta chain
UTI89_C1907	pheS	1833545	1834540	-1	0	0	996	0	phenylalanyl-tRNA synthetase alpha chain
UTI89_C1908	UTI89_C1908	1834608	1834916	1	0	0	309	0	hypothetical protein
UTI89_C1909	rplT	1834979	1835335	-1	0	0	357	0	50S ribosomal subunit protein L20
UTI89_C1910	rpmI	1835388	1835585	-1	0	0	198	0	50S ribosomal subunit protein A
UTI89_C1911	UTI89_C1911	1835682	1836116	-1	0	0	435	0	protein chain initiation factor IF-3
UTI89_C1912	thrS	1836228	1838156	-1	0	0	1929	0	threonyl-tRNA synthetase
UTI89_C1934	nadE	1855920	1856747	1	0	0	828	0	NH(3)-dependent NAD(+) synthetase
UTI89_C1944	UTI89_C1944	1865707	1865877	1	0	0	171	0	hypothetical protein
UTI89_C2001	yeaZ	1917261	1917956	-1	0	0	696	0	O-sialoglycoprotein endopeptidase
UTI89_C2040	UTI89_C2040	1949884	1950036	-1	0	0	153	0	hypothetical protein
UTI89_C2050	yebF	1956722	1957090	-1	0	0	369	0	hypothetical protein YebF
UTI89_C2070	aspS	1975384	1977156	-1	0	0	1773	0	aspartyl-tRNA synthetase
UTI89_C2080	argS	1986696	1988429	1	0	0	1734	0	arginine tRNA synthetase
UTI89_C2084	UTI89_C2084	1992126	1992272	1	0	0	147	0	hypothetical protein
UTI89_C2103	yecJ	2011264	2011515	-1	0	0	252	0	hypothetical protein
UTI89_C2104	UTI89_C2104	2011267	2011539	1	0	0	273	0	hypothetical protein
UTI89_C2113	pgsA	2016016	2016564	-1	0	0	549	0	phosphatidylglycerophosphate synthetase (CDP-diacylglycerol-glycerol-3-phosphate 3-phosphatidyltransferase)
UTI89_C2149	fliQ	2048713	2048982	1	0	0	270	0	flagellar biosynthetic protein FliQ
UTI89_C2154	UTI89_C2154	2051018	2051368	-1	0	0	351	0	hypothetical protein
UTI89_C2155	yodD	2051069	2051311	1	0	0	243	0	hypothetical protein
UTI89_C2254	UTI89_C2254	2195343	2195621	1	0	0	279	0	hypothetical protein
UTI89_C2287	UTI89_C2287	2225651	2225788	-1	0	0	138	0	hypothetical protein
UTI89_C2341	dcd	2279754	2280335	-1	0	0	582	0	2'-deoxycytidine 5'-triphosphate deaminase
UTI89_C2369	gatY	2317187	2318047	-1	114	0.00129032	861	1	tagatose-bisphosphate aldolase GatY
UTI89_C2370	UTI89_C2370	2318023	2318280	1	0	0	258	0	hypothetical protein
UTI89_C2427	folE	2384194	2384862	-1	0	0	669	0	FolE subunit of GTP cyclohydrolase I
UTI89_C2445	UTI89_C2445	2403709	2403840	1	0	0	132	0	hypothetical protein
UTI89_C2465	yejL	2424179	2424406	1	0	0	228	0	hypothetical protein
UTI89_C2487	UTI89_C2487	2440477	2440650	1	0	0	174	0	hypothetical protein
UTI89_C2512	gyrA	2473096	2475723	-1	0	0	2628	0	DNA gyrase subunit A
UTI89_C2515	nrdA	2481172	2483457	1	1	0.000485909	2286	1	ribonucleoside diphosphate reductase 1 alpha subunit B1
UTI89_C2516	nrdB	2483604	2484734	1	1	0.000982318	1131	1	ribonucleoside-diphosphate reductase 1 beta chain
UTI89_C2600	folC	2564087	2565355	-1	0	0	1269	0	bifunctional folylpolyglutamate synthase/dihydrofolate synthase
UTI89_C2601	accD	2565425	2566423	-1	0	0	999	0	acetyl-coenzyme A carboxylase carboxyl transferase subunit beta
UTI89_C2608	fabB	2572798	2574018	-1	0	0	1221	0	bifunctional beta-ketoacyl-ACP synthase I/malonyl-ACP decarboxylase
UTI89_C2638	UTI89_C2638	2604353	2604610	1	0	0	258	0	hypothetical protein
UTI89_C2677	UTI89_C2677	2629985	2630635	1	0	0	651	0	repressor protein
UTI89_C2731	gltX	2679177	2680592	-1	0	0	1416	0	glutamyl-tRNA synthetase
UTI89_C2743	lig	2687928	2689943	-1	0	0	2016	0	DNA ligase
UTI89_C2745	algP	2690481	2690786	1	0	0	306	0	regulatory protein AlgP
UTI89_C2780	eutN	2721407	2721694	-1	0	0	288	0	detox protein
UTI89_C2805	dapA	2748479	2749375	-1	0	0	897	0	dihydrodipicolinate synthase
UTI89_C2812	yfgE	2753899	2754645	-1	0	0	747	0	putative DNA replication factor
UTI89_C2835	hisS	2786813	2788087	-1	0	0	1275	0	histidine tRNA synthetase
UTI89_C2836	gcpE	2788198	2789316	-1	3	0.000992063	1119	1	1-hydroxy-2-methyl-2-(E)-butenyl 4-diphosphate synthase
UTI89_C2855	suhB	2810322	2811125	1	0	0	804	0	inositol monophosphatase
UTI89_C2875	UTI89_C2875	2831177	2831332	1	0	0	156	0	hypothetical protein
UTI89_C2879	yfhC	2839101	2839637	-1	0	0	537	0	putative deaminase
UTI89_C2887	era	2844228	2845133	-1	0	0	906	0	GTP-binding protein era
UTI89_C2890	lepB	2846077	2847051	-1	0	0	975	0	signal peptidase I
UTI89_C2908	pss	2864290	2865648	1	0	0	1359	0	CDP-diacylglycerol--serine O-phosphatidyltransferase (phophatidylserine synthase)
UTI89_C2939	rplS	2888383	2888730	-1	0	0	348	0	50S ribosomal subunit protein L19
UTI89_C2942	rpsP	2890137	2890445	-1	0	0	309	0	30S ribosomal protein S16
UTI89_C2943	ffh	2890522	2891883	-1	0	0	1362	0	signal recognition particle protein
UTI89_C2947	grpE	2894203	2894796	-1	0	0	594	0	GrpE protein
UTI89_C2949	yfjB	2894919	2895797	1	0	0	879	0	probable inorganic polyphosphate/ATP-NAD kinase
UTI89_C3003	UTI89_C3003	2934712	2935215	-1	0	0	504	0	hypothetical protein
UTI89_C3004	ymfK	2935003	2935677	1	0	0	675	0	putative phage repressor
UTI89_C3058	alaS	2977773	2980403	-1	0	0	2631	0	alanyl-tRNA synthetase
UTI89_C3059	UTI89_C3059	2980308	2980490	1	0	0	183	0	hypothetical protein
UTI89_C3118	ygbP	3033964	3034674	-1	0	0	711	0	2-C-methyl-D-erythritol 4-phosphate cytidylyltransferase
UTI89_C3141	UTI89_C3141	3057317	3057442	1	0	0	126	0	hypothetical protein
UTI89_C3148	eno	3061099	3062397	-1	0	0	1299	0	enolase
UTI89_C3149	pyrG	3062485	3064122	-1	0	0	1638	0	CTP synthetase
UTI89_C3151	chpA	3065213	3065548	-1	0	0	336	0	probable growth inhibitor PemK-like autoregulated
UTI89_C3211	UTI89_C3211	3131590	3131742	-1	0	0	153	0	hypothetical protein
UTI89_C3229	thyA	3154798	3155592	-1	0	0	795	0	thymidylate synthetase
UTI89_C3230	lgt	3155599	3156474	-1	0	0	876	0	phosphatidylglycerol-prolipoprotein diacylglyceryl transferase
UTI89_C3318	UTI89_C3318	3251569	3251757	-1	0	0	189	0	putative conserved protein
UTI89_C3331	metK	3264333	3265499	1	1	0.000951475	1167	1	S-adenosylmethionine synthetase
UTI89_C3427	UTI89_C3427	3362570	3362725	-1	0	0	156	0	hypothetical protein
UTI89_C3444	plsC	3381021	3381758	-1	0	0	738	0	1-acyl-sn-glycerol-3-phosphate acyltransferase
UTI89_C3445	UTI89_C3445	3381807	3381962	-1	0	0	156	0	hypothetical protein
UTI89_C3464	parE	3399243	3401135	-1	0	0	1893	0	topoisomerase IV subunit B
UTI89_C3483	ribB	3418555	3419208	-1	0	0	654	0	3,4-dihydroxy-2-butanone 4-phosphate synthase
UTI89_C3500	ygjD	3437340	3438353	-1	0	0	1014	0	probable O-sialoglycoprotein endopeptidase
UTI89_C3502	rpsU	3438591	3438806	1	0	0	216	0	30S ribosomal subunit protein S21
UTI89_C3503	dnaG	3438917	3440662	1	0	0	1746	0	DNA primase
UTI89_C3505	rpoD	3440857	3442698	1	0	0	1842	0	RNA polymerase sigma(70) factor; regulation of proteins induced at high temperatures
UTI89_C3608	mrsA	3542563	3543900	-1	133	0.000829876	1338	1	protein MrsA
UTI89_C3610	mrsC	3544831	3546765	-1	0	0	1935	0	ATP-binding protein
UTI89_C3618	rpmA	3552535	3552792	-1	0	0	258	0	50S ribosomal subunit protein L27
UTI89_C3620	rplU	3552813	3553124	-1	0	0	312	0	50S ribosomal subunit protein L21
UTI89_C3623	murA	3554913	3556172	-1	0	0	1260	0	UDP-N-glucosamine 1-carboxyvinyltransferase
UTI89_C3636	yhbN	3563037	3563615	1	0	0	579	0	conserved hypothetical protein
UTI89_C3661	rplM	3587889	3588392	-1	0	0	504	0	50S ribosomal subunit protein L13
UTI89_C3680	mreC	3608260	3609363	-1	0	0	1104	0	rod shape-determining protein MreC
UTI89_C3681	mreB	3609429	3610547	-1	99	0.000992063	1119	1	regulator of FtsI
UTI89_C3688	accB	3614821	3615291	1	0	0	471	0	biotin carboxyl carrier protein (BCCP) of acetyl-CoA carboxylase
UTI89_C3689	accC	3615263	3616651	1	1	0.000799361	1389	1	acetyl CoA carboxylase, biotin carboxylase subunit
UTI89_C3732	fmt	3652015	3652962	1	3	0.00117096	948	1	methionyl-tRNA formyltransferase
UTI89_C3739	rplQ	3657426	3657809	-1	0	0	384	0	50S ribosomal subunit protein L17
UTI89_C3741	rpsD	3658865	3659485	-1	0	0	621	0	30S ribosomal subunit protein S4
UTI89_C3744	rpsM	3659925	3660281	-1	0	0	357	0	30S ribosomal subunit protein S13
UTI89_C3745	rpmJ	3660428	3660544	-1	0	0	117	0	50S ribosomal subunit protein L36
UTI89_C3746	secY	3660576	3661907	-1	5	0.000834028	1332	1	putative ATPase subunit of translocase
UTI89_C3747	rplO	3661915	3662349	-1	0	0	435	0	50S ribosomal subunit protein L15
UTI89_C3748	rpmD	3662353	3662532	-1	0	0	180	0	50S ribosomal subunit protein L30
UTI89_C3749	UTI89_C3749	3662506	3663057	1	0	0	552	0	hypothetical protein
UTI89_C3750	rpsE	3662536	3663039	-1	0	0	504	0	30S ribosomal subunit protein S5
UTI89_C3751	rplR	3663054	3663407	-1	0	0	354	0	50S ribosomal subunit protein L18
UTI89_C3752	UTI89_C3752	3663108	3663731	1	0	0	624	0	hypothetical protein
UTI89_C3753	rplF	3663417	3663950	-1	0	0	534	0	50S ribosomal subunit protein L6
UTI89_C3754	UTI89_C3754	3663816	3664373	1	0	0	558	0	hypothetical protein
UTI89_C3755	rpsH	3663963	3664355	-1	0	0	393	0	30S ribosomal subunit protein S8 and regulator
UTI89_C3756	rpsN	3664389	3664694	-1	0	0	306	0	30S ribosomal subunit protein S14
UTI89_C3757	rplE	3664709	3665248	-1	0	0	540	0	50S ribosomal subunit protein L5
UTI89_C3758	rplX	3665263	3665577	-1	0	0	315	0	50S ribosomal protein L24
UTI89_C3759	UTI89_C3759	3665459	3666013	1	0	0	555	0	hypothetical protein
UTI89_C3760	rplN	3665588	3665959	-1	0	0	372	0	50S ribosomal subunit protein L14
UTI89_C3761	rpsQ	3666124	3666378	-1	0	0	255	0	30S ribosomal subunit protein S17
UTI89_C3762	rpmC	3666378	3666569	-1	0	0	192	0	50S ribosomal subunit protein L29
UTI89_C3763	UTI89_C3763	3666560	3666976	1	0	0	417	0	hypothetical protein
UTI89_C3764	rplP	3666569	3666979	-1	0	0	411	0	50S ribosomal subunit protein L16
UTI89_C3765	rpsC	3666992	3667693	-1	0	0	702	0	30S ribosomal subunit protein S3
UTI89_C3766	UTI89_C3766	3667693	3668100	1	0	0	408	0	hypothetical protein
UTI89_C3767	rplV	3667711	3668043	-1	0	0	333	0	50S ribosomal subunit protein L22
UTI89_C3768	rpsS	3668058	3668336	-1	0	0	279	0	30S ribosomal subunit protein S19
UTI89_C3769	UTI89_C3769	3668320	3669246	1	0	0	927	0	hypothetical protein
UTI89_C3770	rplB	3668353	3669174	-1	0	0	822	0	50S ribosomal subunit protein L2
UTI89_C3771	rplW	3669192	3669494	-1	0	0	303	0	50S ribosomal subunit protein L23
UTI89_C3772	UTI89_C3772	3669455	3670090	1	0	0	636	0	hypothetical protein
UTI89_C3773	rplD	3669491	3670096	-1	0	0	606	0	50S ribosomal subunit protein L4
UTI89_C3774	UTI89_C3774	3670026	3670727	1	0	0	702	0	hypothetical protein
UTI89_C3775	rplC	3670107	3670736	-1	0	0	630	0	50S ribosomal subunit protein L3
UTI89_C3776	rpsJ	3670769	3671080	-1	0	0	312	0	30S ribosomal subunit protein S10
UTI89_C3804	murB	3692025	3693053	-1	13	0.00107875	1029	1	UDP-N-acetylenolpyruvoylglucosamine reductase
UTI89_C3832	rpoB	3720127	3724188	-1	150	0.00109409	4062	4	RNA polymerase beta subunit
UTI89_C3835	rplJ	3724907	3725404	-1	0	0	498	0	50S ribosomal subunit protein L10
UTI89_C3838	rplK	3726404	3726832	-1	0	0	429	0	50S ribosomal subunit protein L11
UTI89_C3839	nusG	3726991	3727536	-1	0	0	546	0	transcription antitermination protein
UTI89_C3842	fusA	3729406	3731520	-1	1	0.00052521	2115	1	translation elongation factor EF-G GTP-binding protein chain
UTI89_C3843	rpsG	3731617	3732087	-1	0	0	471	0	30S ribosomal subunit protein S7
UTI89_C3844	rpsL	3732184	3732618	-1	0	0	435	0	30S ribosomal subunit protein S12
UTI89_C3882	trpS	3765302	3766306	-1	0	0	1005	0	tryptophan tRNA synthetase
UTI89_C3966	UTI89_C3966	3858954	3859091	-1	0	0	138	0	hypothetical protein
UTI89_C3968	UTI89_C3968	3859619	3859741	1	0	0	123	0	hypothetical protein
UTI89_C3976	rpoH	3866248	3867102	-1	0	0	855	0	component of RNA polymerase sigma 32 factor
UTI89_C3979	ftsY	3869069	3870565	-1	0	0	1497	0	cell division protein FtsY
UTI89_C4020	UTI89_C4020	3909498	3909647	-1	0	0	150	0	hypothetical protein
UTI89_C4099	UTI89_C4099	3988180	3990249	-1	4	0.00107354	2070	2	glycine tRNA synthetase beta subunit
UTI89_C4100	glyQ	3990259	3991170	-1	0	0	912	0	glycine tRNA synthetase alpha subunit
UTI89_C4149	gpsA	4044357	4045376	-1	0	0	1020	0	glycerol-3-phosphate dehydrogenase (NAD+)
UTI89_C4176	kdtA	4067068	4068345	1	16	0.00086881	1278	1	3-deoxy-D-manno-octulosonic-acid transferase (KDO) transferase
UTI89_C4181	rpmB	4069966	4070202	-1	0	0	237	0	50S ribosomal subunit protein L28
UTI89_C4183	dfp	4071187	4072479	1	12	0.000859107	1293	1	flavoprotein affecting synthesis of DNA and pantothenate metabolism
UTI89_C4184	dut	4072457	4072915	1	0	0	459	0	deoxyuridine 5'-triphosphate nucleotidohydrolase
UTI89_C4249	gyrB	4139273	4141690	-1	0	0	2418	0	DNA gyrase subunit B
UTI89_C4251	dnaN	4142789	4143889	-1	2	0.00100908	1101	1	DNA polymerase III beta-subunit
UTI89_C4252	dnaA	4143894	4145297	-1	2	0.000791139	1404	1	chromosomal replication initiator protein DnaA
UTI89_C4254	rpmH	4145904	4146044	1	0	0	141	0	50S ribosomal protein L34
UTI89_C4258	yidC	4146644	4148290	1	0	0	1647	0	60 KD inner-membrane protein
UTI89_C4281	glmS	4172707	4174536	-1	0	0	1830	0	L-glutamine:D-fructose-6-phosphate aminotransferase
UTI89_C4282	glmU	4174697	4176067	-1	17	0.000810373	1371	1	bifunctional N-acetyl glucosamine-1-phosphate uridyltransferase/glucosamine-1-phosphate acetyltransferase
UTI89_C4372	dapF	4258102	4258929	1	0	0	828	0	diaminopimelate epimerase
UTI89_C4452	polA	4333123	4335909	1	1	0.000398565	2787	1	DNA polymerase I
UTI89_C4492	UTI89_C4492	4378421	4378549	-1	0	0	129	0	hypothetical protein
UTI89_C4562	murI	4455136	4455993	1	0	0	858	0	glutamate racemase
UTI89_C4613	lexA	4506034	4506642	1	0	0	609	0	LexA subunit of LexA transcriptional repressor
UTI89_C4740	groES	4642800	4643093	1	0	0	294	0	GroES (10 Kd chaperone protein)
UTI89_C4741	groEL	4643137	4644783	1	2	0.000674309	1647	1	GroEL (chaperone Hsp60)
UTI89_C4768	yjeE	4667397	4667858	1	0	0	462	0	hypothetical protein
UTI89_C4800	rpsF	4696841	4697236	1	0	0	396	0	30S ribosomal protein S6
UTI89_C4802	rpsR	4697562	4697789	1	0	0	228	0	30S ribosomal subunit protein S18
UTI89_C4831	ppa	4728940	4729470	-1	0	0	531	0	inorganic pyrophosphatase
UTI89_C4864	valS	4762588	4765443	-1	0	0	2856	0	valyl-tRNA synthetase
UTI89_C4867	UTI89_C4867	4767880	4768008	-1	0	0	129	0	hypothetical protein
UTI89_C4868	yjgP	4767922	4769022	1	0	0	1101	0	hypothetical protein
UTI89_C4869	yjgQ	4769019	4770104	1	0	0	1086	0	hypothetical protein
UTI89_C4985	UTI89_C4985	4890595	4890750	1	0	0	156	0	hypothetical protein
UTI89_C5067	dnaC	4978006	4978743	-1	0	0	738	0	DnaC protein
UTI89_C5081	holD	4985505	4985918	1	0	0	414	0	DNA polymerase III psi subunit
UTI89_C5084	UTI89_C5084	4987089	4987190	1	0	0	102	0	peptide chain release factor RF-3
