# Supplementary material for: Genome-wide analysis of fitness-factors in uropathogenic Escherichia coli during growth in laboratory media and during urinary tract infections
Source: Microb Genom. 2021 Dec 20;7(12):000719. doi: 10.1099/mgen.0.000719 (PMC8767336; doi:10.1099/mgen.0.000719)
Supplement: Supplementary material 3 [file mgen-7-0719-s003.xlsx]

## Sheet: Table S4
Content Table S4
a.	Fitness, ambiguous and not fitness-genes predicted in E. coli UTI89 during growth in LB
b.	Fitness, ambiguous and not fitness-genes predicted in E. coli UTI89 during growth in EZ MOPS
c.	Fitness, ambiguous and not-fitness genes predicted in E. coli UTI89 during growth in urine
d.	Common fitness-genes predicted in E. coli UTI89 during growth in LB, EZ MOPS and urine

## Sheet: a. UTI89_LB
locus_tag	gene_name	function	logFC	q.value	COGs		Comments
UTI89_C3057	csrA*	carbon storage regulator; controls glycogen synthesis, gluconeogenesis, cell size and surface properties	-8.54793	1.11697e-22	J		Genes also detected as important for growth in human urine are highlighted in bold
UTI89_C4291	atpF	membrane-bound ATP synthase F0 sector subunit b	-7.05196	5.47383e-36	C		Genes also detected as important for growth and survival in EZ MOPS are underlined
UTI89_C4256	UTI89_C4256	hypothetical protein	-6.909	6.0991e-08	NI		Genes identified as ambiguous or not fitness-genes are highlighted in grey
UTI89_C1551	yciM*	putative heat shock protein	-6.8975	8.8188e-08	G		*Genes previously found as important for growth and survival of E. coli K12 in LB [34]
UTI89_C4292	atpE	membrane-bound ATP synthase F0 sector subunit c	-6.44219	1.94846e-25	C
UTI89_C0657	ybeY*	hypothetical protein	-6.32276	1.71308e-05	J
UTI89_C3609	folP*	7,8-dihydropteroate synthase	-6.31513	3.13945e-05	H
UTI89_C2895	rpoE*	RNA polymerase sigma E	-5.82058	5.19597e-27	K
UTI89_C4289	atpH	membrane-bound ATP synthase F1 sector delta-subunit	-5.59965	4.17931e-22	C
UTI89_C4290	UTI89_C4290	hypothetical protein	-5.33107	7.3616e-28	NI
UTI89_C3837	UTI89_C3837	hypothetical protein	-5.17265	8.20657e-10	NI
UTI89_C3836	rplA*	50S ribosomal subunit protein L1	-5.10177	2.02076e-09	J
UTI89_C4293	atpB	membrane-bound ATP synthase F0 sector subunit a	-4.60405	1.81708e-59	C
UTI89_C4287	atpA	membrane-bound ATP synthase F1 sector alpha-subunit	-4.50564	1.36309e-180	F
UTI89_C4286	atpG	membrane-bound ATP synthase F1 sector gamma-subunit	-4.46244	2.19796e-100	C
UTI89_C4288	UTI89_C4288	hypothetical protein	-4.43084	5.01436e-198	NI
UTI89_C4521	UTI89_C4521	hypothetical protein	-4.37925	1.54519e-73	NI
UTI89_C3488	UTI89_C3488*	ADP-heptose synthase	-4.25694	1.06706e-42	F
UTI89_C4165	rfaF	ADP-heptose--lps heptosyltransferase II involved in lipopolysaccharide core biosynthesis	-4.22639	8.12026e-174	M
UTI89_C4285	atpD	membrane-bound ATP synthase F1 sector beta-subunit	-4.19206	3.5987e-161	F
UTI89_C3986	tusA	possible RNA-binding protein required for wild-type FtsZ ring formation on rich media	-4.17849	3.81337e-21	J
UTI89_C3666	degS*	inner membrane serine protease DegS precursor	-4.04969	4.53497e-130	O
UTI89_C3338	UTI89_C3338	hypothetical protein	-4.0369	0.000172317	J
UTI89_C2852	iscS*	cysteine desulfurase	-3.97377	1.23998e-23	E
UTI89_C3492	cca*	tRNA nucleotidyl transferase	-3.60764	1.90699e-05	J
UTI89_C3111	rpoS	sigma factor RpoS	-3.58679	2.04496e-142	K
UTI89_C2825	guaA*	glutamine-hydrolyzing amonia dependent GMP synthetase	-3.40645	1.56166e-46	F
UTI89_C1543	topA*	DNA topoisomerase I	-3.27643	2.34429e-14	L
UTI89_C3601	yhbC	conserved hypothetical protein	-3.21213	4.88602e-21	J
UTI89_C4379	corA	magnesium, cobalt and nickle transporter	-3.20344	3.28462e-254	P
UTI89_C0022	nhaA	Na(+)/H(+) antiporter 1	-3.14562	3.5126e-152	P
UTI89_C4804	UTI89_C4804	hypothetical protein	-2.96977	1.51555e-150	K
UTI89_C4174	rfaG	lipopolysaccharide core biosynthesis glucosyltransferase I	-2.9346	0	M
UTI89_C4772	hfq	Hfq subunit of RNA-binding homohexamer that affects many cellular processes	-2.87252	9.65973e-114	J
UTI89_C5068	dnaT*	primosomal protein I	-2.8043	4.20433e-08	J
UTI89_C3110	UTI89_C3110	hypothetical protein	-2.79432	3.29006e-73	NI
UTI89_C0735	tolA	membrane spanning protein TolA	-2.7892	3.43335e-100	U
UTI89_C0733	tolQ	TolQ protein	-2.73369	4.45584e-168	U
UTI89_C0727	cydA*	cytochrome d terminal oxidase, polypeptide subunit I	-2.72485	2.96038e-06	C
UTI89_C3896	yrfF*	putative protein IgaA-like membrane	-2.72346	3.11477e-08	S
UTI89_C4612	dgkA	diacylglycerol kinase	-2.71674	2.85348e-98	M
UTI89_C4332	rep	rep helicase, a single-stranded DNA dependent ATPase	-2.67646	2.12912e-43	L
UTI89_C3223	recC	exodeoxyribonuclease V gamma chain	-2.66559	9.95795e-82	L
UTI89_C2309	rfbC	dTDP-4-dehydrorhamnose 3,5-epimerase (dTDP-4-keto-6-deoxyglucose 3,5-epimerase) (dTDP-L-rhamnose synthetase)	-2.61516	4.35261e-39	M
UTI89_C1262	UTI89_C1262*	probable ATPase YcfB	-2.57955	4.69413e-22	J
UTI89_C0606	ybdO	hypothetical transcriptional regulator YbdO	-2.54888	2.3321e-34	K
UTI89_C2031	prc	carboxy-terminal protease for penicillin-binding protein 3	-2.50366	1.68675e-169	M
UTI89_C2026	mgrB	low magnesium induced hypothetical protein	-2.50023	1.32775e-14	S
UTI89_C3221	recB	exodeoxyribonuclease V beta chain	-2.48979	1.18181e-96	L
UTI89_C0728	UTI89_C0728	hypothetical protein	-2.47301	6.19273e-06	NI
UTI89_C4284	atpC	membrane-bound ATP synthase F1 sector epsilon-subunit	-2.4439	3.78401e-36	C
UTI89_C4459	glnA	glutamine synthetase	-2.38197	0.000839964	F
UTI89_C0734	tolR	putative inner membrane protein TolR	-2.37383	5.89193e-52	U
UTI89_C3847	yheN	hypothetical protein YheN	-2.37071	7.34044e-21	J
UTI89_C4381	UTI89_C4381	conserved hypothetical protein	-2.36832	2.41814e-37	M
UTI89_C0016	dnaK	chaperone Hsp70; DNA biosynthesis; autoregulated heat shock proteins	-2.31665	3.02865e-35	O
UTI89_C0083	UTI89_C0083	hypothetical protein	-2.31365	7.88536e-11	NI
UTI89_C3300	rpiA	ribose-5-phosphate isomerase, constitutive	-2.29295	1.20905e-40	G
UTI89_C4349	wzxE	putative cytochrome	-2.26463	2.81508e-72	U
UTI89_C3611	ftsJ*	cell division protein	-2.23417	1.08406e-27	J
UTI89_C0736	tolB	periplasmic protein involved in the tonB-independent uptake of group A colicins	-2.21896	7.25748e-138	U
UTI89_C1260	purB*	adenylosuccinate lyase	-2.20426	1.25376e-19	F
UTI89_C4164	rfaD	ADP-L-glycero-D-mannoheptose-6-epimerase	-2.19039	1.08639e-14	G, M
UTI89_C4063	yhjM	endoglucanase precursor	-2.12754	3.52802e-282	G
UTI89_C4945	UTI89_C4945	hypothetical protein	-2.11239	7.54747e-20	NI
UTI89_C4277	pstB	ATP-binding component of high-affinity phosphate-specific ABC transport system	-2.09906	1.08573e-22	P
UTI89_C0256	UTI89_C0256	hypothetical protein	-2.08891	2.04542e-09	NI
UTI89_C1022	ompA	outer membrane protein A precursor	-2.08409	1.81094e-88	M
UTI89_C3595	rpsO*	30S ribosomal subunit protein S15	-2.07951	6.46619e-08	J
UTI89_C4745	efp*	elongation factor P (EF-P)	-2.07095	1.83803e-17	J
UTI89_C3727	yrdC*	protein YrdC	-2.06148	4.01714e-23	J
UTI89_C1569	sapC	peptide transport system permease protein SapC	-2.03952	4.79577e-39	V
UTI89_C4503	tpiA	triosephosphate isomerase	-2.01705	7.3729e-09	F
UTI89_C2462	rplY	50S ribosomal protein L25	-5.46386	0.00607233
UTI89_C1036	yccK	hypothetical protein YccK	-5.34401	0.00600501
UTI89_C0027	ribF	riboflavin biosynthesis protein RibF; riboflavin kinase (flavokinase)	-5.1947	0.0108534
UTI89_C3638	rpoN	RNA polymerase sigma-54 factor	-5.18083	0.0196611
UTI89_C3494	ygiG	dihydroneopterin aldolase	-5.02639	0.019371
UTI89_C0503	hemH	ferrochelatase (heme synthetase)	-4.6258	0.0626064
UTI89_C3746	secY	putative ATPase subunit of translocase	-4.38012	0.111477
UTI89_C4435	hemG	protoporphyrinogen oxidase	-4.37764	0.111397
UTI89_C2928	UTI89_C2928	hypothetical protein	-4.37538	0.111353
UTI89_C0431	secF	protein-export membrane protein SecF	-4.37323	0.111353
UTI89_C3108	UTI89_C3108	hypothetical protein	-4.37323	0.111353
UTI89_C4099	UTI89_C4099	glycine tRNA synthetase beta subunit	-4.07176	0.197829
UTI89_C3621	ispB	octaprenyl diphosphate synthase	-4.06502	0.197829
UTI89_C3637	yhbG	putative ATP-binding component of a transport system	-4.06502	0.197829
UTI89_C1731	UTI89_C1731	putative phage-related membrane protein	-3.68164	0.347601
UTI89_C0184	UTI89_C0184	hypothetical protein	-3.68164	0.347601
UTI89_C2836	gcpE	1-hydroxy-2-methyl-2-(E)-butenyl 4-diphosphate synthase	-3.67929	0.347601
UTI89_C3732	fmt	methionyl-tRNA formyltransferase	-3.67929	0.347601
UTI89_C1454	ispZ	probable intracellular septation protein	-3.67928	0.347601
UTI89_C2941	rimM	16S rRNA processing protein RimM	-3.15514	0.604915
UTI89_C3687	UTI89_C3687	hypothetical protein	-3.15514	0.604915
UTI89_C4251	dnaN	DNA polymerase III, beta-subunit	-3.15513	0.604915
UTI89_C0192	ecfK	protein with possible extracytoplasmic function	-3.15279	0.604915
UTI89_C0139	yadF	conserved hypothetical protein YadF	-3.15279	0.604915
UTI89_C3309	pgk	phosphoglycerate kinase	-3.15279	0.604915
UTI89_C4741	groEL	GroEL (chaperone Hsp60)	-3.15041	0.604915
UTI89_C1975	gapA	glyceraldehyde-3-phosphate dehydrogenase A	-3.1504	0.604915
UTI89_C1695	UTI89_C1695	hypothetical protein	-3.1504	0.604915
UTI89_C1226	holB	DNA polymerase III, delta prime subunit	-3.15039	0.604915
UTI89_C1217	fabD	malonyl CoA-acyl carrier protein transacylase	-3.15039	0.604915
UTI89_C0899	infA	protein chain initiation factor IF-1	-3.15038	0.604915
UTI89_C0105	lpxC	UDP-3-O-[3-hydroxymyristoyl] N-acetylglucosamine deacetylase	-3.15038	0.604915
UTI89_C0502	adk	adenylate kinase	-3.15038	0.604915
UTI89_C0185	tsf	protein chain elongation factor EF-Ts	-3.15038	0.604915
UTI89_C4422	ubiB	2-octaprenylphenol hydroxylase	-2.73646	0.00134753
UTI89_C0956	UTI89_C0956	prophage CP-933T unknown protein	-2.63763	0.0128756
UTI89_C1580	UTI89_C1580	hypothetical protein	-2.45774	0.00545821
UTI89_C0430	secD	protein-export membrane protein SecD	-2.30765	1
UTI89_C0559	folD	5,10-methylene-tetrahydrofolate dehydrogenase; 5,10-methylene-tetrahydrofolate cyclohydrolase	-2.30764	1
UTI89_C2940	trmD	tRNA methyltransferase; tRNA (guanine-7-)-methyltransferase	-2.30764	1
UTI89_C3331	metK	S-adenosylmethionine synthetase	-2.30763	1
UTI89_C4255	rnpA	ribonuclease P protein component	-2.30763	1
UTI89_C0906	lolA	outer membrane lipoproteins carrier protein precursor	-2.30516	1
UTI89_C0443	dxs	1-deoxyxylulose-5-phosphate synthase	-2.30516	1
UTI89_C4177	kdtB	phosphopantetheine adenylyltransferase	-2.30516	1
UTI89_C4452	polA	DNA polymerase I	-2.30516	1
UTI89_C4801	priB	primosomal replication protein N	-2.30516	1
UTI89_C4454	yihA	probable GTP-binding cell division protein	-2.30516	1
UTI89_C0200	accA	acetyl-CoA carboxylase, carboxytransferase component, alpha subunit	-2.30515	1
UTI89_C0554	ppiB	peptidyl-prolyl cis-trans isomerase B (rotamase B)	-2.30515	1
UTI89_C1178	htrB	lauroyl acyltransferase	-2.30515	1
UTI89_C0189	uppS	subunit of undecaprenyl diphosphate synthase	-2.30515	1
UTI89_C3842	fusA	translation elongation factor EF-G GTP-binding protein chain	-2.30515	1
UTI89_C3834	rplL	50S ribosomal subunit protein L7/L12	-2.30515	1
UTI89_C0186	pyrH	uridylate kinase	-2.30515	1
UTI89_C3743	UTI89_C3743	hypothetical protein	-2.30515	1
UTI89_C3742	rpsK	30S ribosomal subunit protein S11	-2.30514	1
UTI89_C0031	lytB	IspH protein	-2.30514	1
UTI89_C1288	UTI89_C1288	putative CI repressor of bacteriophage	-2.30514	1
UTI89_C3689	accC	acetyl CoA carboxylase, biotin carboxylase subunit	-2.30514	1
UTI89_C0029	lspA	lipoprotein signal peptidase	-2.30514	1
UTI89_C3679	mreD	rod shape-determining protein	-2.30514	1
UTI89_C2884	acpS	holo-[acyl-carrier protein] synthase	-2.30514	1
UTI89_C1693	UTI89_C1693	hypothetical protein	-2.30513	1
UTI89_C2809	UTI89_C2809	hypothetical protein	-2.30513	1
UTI89_C1737	hipB	HipB transcriptional activator	-2.30513	1
UTI89_C1828	tyrS	tyrosyl-tRNA synthetase	-2.30513	1
UTI89_C2516	nrdB	ribonucleoside-diphosphate reductase 1 beta chain	-2.30513	1
UTI89_C2515	nrdA	ribonucleoside diphosphate reductase 1, alpha subunit, B1	-2.30513	1
UTI89_C0436	ribD	diaminohydroxyphosphoribosylaminopyrimidine deaminase; 5-amino-6-(5-phosphoribosylamino)uracil reductase	-2.28334	0.0497592
UTI89_C0902	cydD	transport ATP-binding protein CydD	-2.10291	0.0320917
UTI89_C2304	wbdM	putative glycosyltransferase WbdM	-1.98977	5.6e-155
UTI89_C2595	ubiX	3-octaprenyl-4-hydroxybenzoate carboxy-lyase	-1.97804	0.000104459
UTI89_C3207	UTI89_C3207	hypothetical protein	-1.97794	4.21e-12
UTI89_C2311	rfbD	dTDP-4-dehydrorhamnose reductase, subunit of dTDP-L-rhamnose synthetase	-1.96594	7.3e-118
UTI89_C2494	UTI89_C2494	hypothetical protein	-1.9634	0.000303122
UTI89_C3734	trkA	trk system potassium uptake protein TrkA	-1.96334	1.68e-126
UTI89_C3597	rbfA	ribosome-binding factor A	-1.92484	0.000177562
UTI89_C3172	UTI89_C3172	hypothetical protein	-1.91891	4.43e-05
UTI89_C4166	rfaC	Lipopolysaccharide heptosyltransferase-1	-1.89461	6.44e-42
UTI89_C1905	himA	integration host factor (IHF), alpha subunit	-1.88818	6.41e-25
UTI89_C4458	glnL	nitrogen regulation protein NR(II)	-1.87494	5.18e-21
UTI89_C0729	cydB	cytochrome d terminal oxidase polypeptide subunit II	-1.83973	0.000657598
UTI89_C1432	galU	glucose-1-phosphate uridylyltransferase	-1.81763	1.83e-47
UTI89_C0216	yaeD	hypothetical protein YaeD	-1.81518	7.75e-54
UTI89_C2826	guaB	inosine-5'-monophosphate dehydrogenase	-1.79824	4.81e-16
UTI89_C3974	UTI89_C3974	phosphoglycerate dehydrogenase	-1.76753	2.11e-17
UTI89_C1631	ynbB	putative phosphatidate cytidiltransferase	-1.74614	4.65e-21
UTI89_C1373	fadR	negative regulator for fad regulon, and positive activator of fabA	-1.74268	3.43e-39
UTI89_C1266	icdA	NADP Isocitrate dehydrogenase	-1.73689	1.61e-10
UTI89_C1265	UTI89_C1265	hypothetical protein	-1.73688	1.64e-10
UTI89_C2059	msbB	myristoyl acyltransferase; (KDO)2-(lauroyl)-lipid IVA acyltransferase	-1.72887	1.74e-17
UTI89_C2306	wciP	putative rhamnosyltransferase	-1.72474	2.74e-128
UTI89_C0156	folK	2-amino-4-hydroxy-6- hydroxymethyldihydropteridine pyrophosphokinase	-1.72474	0.0270651
UTI89_C3660	rpsI	30S ribosomal subunit protein S9	-1.71606	2.5e-10
UTI89_C1829	pdxH	pyridoxamine 5'-phosphate oxidase	-1.70613	0.0116921
UTI89_C3952	yrhA	hypothetical protein YrhA	-1.68525	0.000214777
UTI89_C1629	UTI89_C1629	hypothetical protein	-1.67248	4.4e-14
UTI89_C1677	UTI89_C1677	hypothetical protein	-1.65959	0.000325746
UTI89_C1544	cysB	positive transcriptional regulator for cysteine regulon	-1.65752	0.000709179
UTI89_C1051	cspG	cold shock-like protein G	-1.64595	5.03e-07
UTI89_C3220	recD	exodeoxyribonuclease V alpha chain	-1.64565	1.01e-61
UTI89_C2772	eutL	ethanolamine utilization protein EutL	-1.64439	1.06e-05
UTI89_C0017	dnaJ	chaperone with DnaK; heat shock protein	-1.6376	1.29e-23
UTI89_C0060	surA	peptidyl-prolyl cis-trans isomerase	-1.63592	2.81e-39
UTI89_C2308	rfbE	putative O-antigen transporter	-1.63023	2.07e-31
UTI89_C0738	pal	peptidoglycan-associated lipoprotein precursor	-1.62956	1.2e-27
UTI89_C1003	pncB	nicotinate phosphoribosyltransferase	-1.62492	0.159861
UTI89_C1713	UTI89_C1713	putative ARAC-type regulatory protein	-1.62306	9.62e-08
UTI89_C1568	sapD	putative ATP-binding protein of peptide transport system	-1.61184	5.43e-12
UTI89_C4434	trkH	trk system potassium uptake protein TrkH	-1.6039	7.4e-128
UTI89_C3845	yheL	hypothetical protein YheL	-1.59152	5.6e-09
UTI89_C5174	arcA	ArcA transcriptional dual regulator	-1.5839	5.07e-53
UTI89_C0737	UTI89_C0737	hypothetical protein	-1.56857	7.97e-27
UTI89_C4167	waaL	putative lipid A-core surface polymer ligase	-1.56259	1.39e-123
UTI89_C3375	kpsM	polysialic acid transport protein KpsM	-1.54386	6.96e-183
UTI89_C0983	himD	beta subunit of IHF transcriptional dual regulator	-1.54124	1.05e-15
UTI89_C1505	UTI89_C1505	putative minor tail protein	-1.53952	3.29e-13
UTI89_C1716	fmlD	putative Fml fimbrial adhesin FmlD precursor	-1.51911	1.28e-06
UTI89_C2849	hscB	hsc20 molecular co-chaperone	-1.49819	2.61e-18
UTI89_C2888	rnc	RNase III, ds RNA	-1.4934	0.13909
UTI89_C3200	UTI89_C3200	hypothetical protein	-1.48427	3.79e-32
UTI89_C4296	gidA	glucose-inhibited division protein A	-1.48004	5.96e-97
UTI89_C0982	rpsA	30S ribosomal subunit protein S1	-1.46708	3.74e-08
UTI89_C3985	UTI89_C3985	hypothetical protein	-1.46505	6.71e-22
UTI89_C4803	rplI	50S ribosomal subunit protein L9	-1.46401	8.39e-11
UTI89_C1550	yciS	hypothetical protein YciS	-1.45512	4.17e-11
UTI89_C2662	UTI89_C2662	hypothetical protein	-1.4471	0.0477129
UTI89_C2025	yebO	hypothetical protein	-1.44318	9.69e-14
UTI89_C2581	pta	phosphate acetyltransferase	-1.43377	1.26e-69
UTI89_C0159	dksA	DnaK suppressor protein	-1.43191	9.73e-28
UTI89_C1817	rnfA	electron transport complex protein RnfA	-1.42461	6.77e-54
UTI89_C3363	kpsE	polysialic acid capsule synthesis protein KpsE	-1.42191	8.55e-44
UTI89_C2086	cheY	chemotaxis protein CheY	-1.40691	0.0270651
UTI89_C3374	kpsT	polysialic acid transport ATP-binding protein kpsT	-1.40035	8.57e-122
UTI89_C4428	yigC	putative oxidoreductase	-1.38502	2.93e-13
UTI89_C3931	aufE	Auf fimbriae minor subunit precursor AufE	-1.3758	5.21e-16
UTI89_C4771	miaA	delta(2)-isopentenylpyrophosphate tRNA-adenosine transferase	-1.37289	1.76e-21
UTI89_C3731	def	peptide deformylase	-1.36906	0.0662569
UTI89_C0172	yadR	conserved hypothetical protein YadR	-1.36436	0.00155272
UTI89_C1567	sapF	peptide transport system ATP-binding protein sapF	-1.36295	6.36e-28
UTI89_C2518	inaA	protein InaA	-1.34488	2e-11
UTI89_C2603	truA	tRNA pseudouridylate synthase I	-1.34363	1.14e-29
UTI89_C4363	hemD	uroporphyrinogen-III synthase	-1.34067	0.713407
UTI89_C4012	pitA	low-affinity phosphate transport	-1.32928	3.49e-42
UTI89_C2064	ruvB	RuvB protein, Holliday junction helicase subunit A	-1.32413	1.34e-27
UTI89_C2579	UTI89_C2579	acetate kinase	-1.32125	7.3e-39
UTI89_C3590	deaD	Cold-shock DEAD-box protein A	-1.32109	1.56e-45
UTI89_C4168	waaV	putative beta1,3-glucosyltransferase	-1.31922	3.41e-76
UTI89_C0094	murE	UDP-N-acetylmuramoylalanyl-D-glutamate--2, 6-diaminopimelate ligase	-1.30018	0.0523204
UTI89_C3201	UTI89_C3201	hypothetical protein	-1.29331	6.12e-13
UTI89_C1528	yciG	hypothetical protein	-1.29166	0.029599
UTI89_C3206	UTI89_C3206	putative exported protein	-1.29157	2.19e-29
UTI89_C3804	murB	UDP-N-acetylenolpyruvoylglucosamine reductase	-1.28822	0.233897
UTI89_C0905	ftsK	cell division protein FtsK	-1.28083	4.15e-62
UTI89_C1914	UTI89_C1914	putative conserved protein	-1.27437	0.00274772
UTI89_C4257	yidD	hypothetical protein	-1.27116	2.39e-10
UTI89_C2513	ubiG	UbiG, subunit of 3-demethylubiquinone 3-methyltransferase / 2-octaprenyl-6-hydroxyphenol methylase	-1.26708	9.41e-08
UTI89_C2385	yehD	putative Yeh fimbriae subunit YehD precursor	-1.26336	7.83e-16
UTI89_C3884	rpe	D-ribulose-5-phosphate 3-epimerase	-1.24949	4.3e-18
UTI89_C0170	hemL	glutamate-1-semialdehyde 2,1-aminomutase	-1.24895	6.45e-12
UTI89_C2024	UTI89_C2024	hypothetical protein	-1.23909	1.34e-12
UTI89_C3930	aufF	Auf fimbrial chaperone 2 precursor	-1.23626	1.29e-47
UTI89_C1843	rnt	RNase T, degrades tRNA	-1.22728	0.000134171
UTI89_C2367	gatA	galactitol-specific enzyme IIA of phosphotransferase system	-1.21822	4.17e-29
UTI89_C2580	UTI89_C2580	hypothetical protein	-1.19981	2.18e-48
UTI89_C0435	ybaD	hypothetical protein	-1.19709	1.37e-11
UTI89_C3364	kpsD	polysialic acid transport protein KpsD precursor	-1.17805	1.89e-46
UTI89_C0429	yajC	hypothetical protein YajC	-1.17134	0.000104222
UTI89_C4172	rafI	lipopolysaccharide 1,3-galactosyltransferase	-1.17104	5.32e-97
UTI89_C5031	gclR	putative regulatory protein GclR	-1.16938	6.83e-32
UTI89_C4843	treC	trehalose-6-phosphate hydrolase	-1.16483	7.5e-35
UTI89_C1527	yciF	putative structural proteins	-1.15516	8.67e-14
UTI89_C4755	yjeA	putative lysyl-tRNA synthetase	-1.14187	4.17e-23
UTI89_C3641	yhbJ	hypothetical protein	-1.13527	2.38e-57
UTI89_C5095	UTI89_C5095	putative regulatory protein	-1.13495	0.168492
UTI89_C4176	kdtA	3-deoxy-D-manno-octulosonic-acid transferase (KDO) transferase	-1.13062	0.167554
UTI89_C4667	UTI89_C4667	hypothetical protein	-1.13017	2.07e-07
UTI89_C2137	fliE	flagellar biosynthesis; basal-body component, possibly at (MS-ring)-rod junction	-1.12602	1.22e-20
UTI89_C3703	fis	site-specific DNA inversion stimulation factor; DNA-binding protein; a trans activator for transcription	-1.12543	4.52e-21
UTI89_C1082	ycdB	hypothetical protein YcdB precursor	-1.12208	1.16e-13
UTI89_C0901	cydC	transport ATP-binding protein CydC	-1.1192	0.455731
UTI89_C0015	UTI89_C0015	putative glutamate dehydrogenase	-1.11913	9.25e-14
UTI89_C3008	UTI89_C3008	hypothetical protein	-1.11842	1.16e-05
UTI89_C3592	nlpI	lipoprotein NlpI precursor	-1.11726	1.14e-41
UTI89_C0257	UTI89_C0257	hypothetical protein	-1.11542	1.5e-05
UTI89_C0325	UTI89_C0325	hypothetical protein	-1.09612	1e-06
UTI89_C3589	UTI89_C3589	hypothetical protein	-1.09363	1.42e-12
UTI89_C0917	UTI89_C0917	putative phage tail protein	-1.09185	2.24e-09
UTI89_C4593	pgi	glucose-6-phosphate isomerase	-1.08148	8.13e-68
UTI89_C2681	UTI89_C2681	enterobacteria phage Sf6 gene 34 protein	-1.08066	1.7e-10
UTI89_C1068	UTI89_C1068	hypothetical protein	-1.07959	1.57e-08
UTI89_C1134	UTI89_C1134	hypothetical protein	-1.07946	6.32e-09
UTI89_C2750	ptsI	phosphoenolpyruvate-protein phosphotransferase system enzyme I	-1.0787	1.51e-11
UTI89_C0089	fruR	transcriptional repressor of fru operon and others	-1.07865	3.03e-31
UTI89_C2065	ruvA	RuvA protein, Holliday junction helicase subunit B	-1.07212	1.29e-17
UTI89_C1575	pspB	phage shock protein B, putative inner membrane protein	-1.072	0.0179867
UTI89_C1526	yciE	hypothetical protein	-1.07009	3.26e-08
UTI89_C0382	UTI89_C0382	putative conserved protein	-1.06945	8.38e-21
UTI89_C0732	ybgC	cytoplasmic Tol-Pal protein	-1.06876	8.19e-15
UTI89_C4279	pstC	cytoplasmic membrane component of high-affinity phosphate-specific ABC transport system	-1.0672	1.67e-34
UTI89_C0058	ksgA	dimethyladenosine transferase	-1.06385	1.96e-34
UTI89_C2848	hscA	chaperone protein HscA	-1.06322	2.64e-23
UTI89_C1162	UTI89_C1162	hypothetical protein	-1.06232	4.78e-06
UTI89_C0258	UTI89_C0258	hypothetical protein	-1.05891	4.88e-14
UTI89_C0152	yadM	putative fimbrial subunit YadM precursor	-1.05767	8.08e-17
UTI89_C3594	pnp	polyribonucleotide nucleotidyltransferase	-1.05761	4.48e-15
UTI89_C3933	UTI89_C3933	hypothetical protein	-1.05373	4.41e-11
UTI89_C0693	pgm	phosphoglucomutase	-1.05296	5.15e-34
UTI89_C1639	cybB	cytochrome b561	-1.04595	1.58e-07
UTI89_C2260	UTI89_C2260	hypothetical protein	-1.04591	4.01e-18
UTI89_C1384	modD	putative pyrophosphorylase ModD	-1.04371	5.63e-13
UTI89_C4526	UTI89_C4526	bifunctional nucleoside and albicidin permease/phage T6 and colicin K receptor	-1.04231	5.66e-31
UTI89_C4351	wzyE	4-alpha-L-fucosyltransferase	-1.03841	5.37e-45
UTI89_C1281	UTI89_C1281	bacteriophage lambda putative single-stranded DNA binding protein	-1.03496	1.92e-22
UTI89_C4282	glmU	bifunctional N-acetyl glucosamine-1-phosphate uridyltransferase/glucosamine-1-phosphate acetyltransferase	-1.03479	0.191269
UTI89_C2980	UTI89_C2980	hypothetical protein	-1.03474	1.21e-17
UTI89_C0254	UTI89_C0254	hypothetical protein	-1.02887	1.74e-27
UTI89_C0183	rpsB	30S ribosomal protein S2	-1.02714	0.296306
UTI89_C0071	UTI89_C0071	hypothetical protein	-1.01935	1.61e-15
UTI89_C0150	yadK	putative fimbrial subunit YadK precursor	-1.01805	6.07e-16
UTI89_C1711	ydeM	hypothetical protein YdeM	-1.01698	2.48e-05
UTI89_C1755	UTI89_C1755	putative conserved protein	-1.00936	1.92e-13
UTI89_C4259	trmE	probable tRNA modification GTPase TrmE	-1.00524	5.19e-22
UTI89_C1729	UTI89_C1729	phage hypothetical protein	-1.00293	1.25e-09
UTI89_C4307	rbsK	ribokinase	-0.999861	4.63e-65
UTI89_C1468	UTI89_C1468	unknown protein encoded by cryptic prophage	-0.992976	6e-07
UTI89_C1213	yceD	hypothetical protein	-0.990338	2.94e-08
UTI89_C3190	UTI89_C3190	hypothetical protein	-0.98942	2.51e-42
UTI89_C3616	yhbZ	putative GTP-binding factor	-0.988393	0.0266493
UTI89_C0687	fur	subunit of Fur transcriptional dual regulator	-0.984946	2.57e-17
UTI89_C0175	mtn	methylthioadenosine nucleosidase	-0.984167	8.6e-08
UTI89_C4598	UTI89_C4598	hypothetical protein	-0.980356	4.13e-14
UTI89_C1718	fmlB	periplasmic chaperone FmlB protein	-0.978434	9.71e-13
UTI89_C3614	greA	transcription elongation factor GreA (transcript cleavage factor GreA)	-0.951174	6.79e-29
UTI89_C1664	UTI89_C1664	hypothetical protein	-0.949899	2.47e-14
UTI89_C4183	dfp	flavoprotein affecting synthesis of DNA and pantothenate metabolism	-0.941986	0.348564
UTI89_C4180	rpmG	50S ribosomal subunit protein L33	-0.938727	0.0974674
UTI89_C4179	UTI89_C4179	hypothetical protein	-0.938693	0.0975301
UTI89_C2048	UTI89_C2048	hypothetical protein	-0.93755	6.04e-12
UTI89_C0301	UTI89_C0301	InsB protein	-0.936198	2.5e-16
UTI89_C2640	UTI89_C2640	hypothetical protein	-0.933364	1.38e-11
UTI89_C3119	ygbQ	hypothetical protein YgbQ	-0.93296	0.00148582
UTI89_C3658	sspA	stringent starvation protein A	-0.929932	1.99e-23
UTI89_C2258	UTI89_C2258	putative transposase	-0.928543	2.19e-27
UTI89_C1447	cls	cardiolipin synthase	-0.928323	6.13e-15
UTI89_C2839	UTI89_C2839	hypothetical protein	-0.926041	0.000116636
UTI89_C2840	ndk	nucleoside diphosphate kinase	-0.92603	0.000116238
UTI89_C3349	yggL	hypothetical protein YggL	-0.924281	1.49e-14
UTI89_C2366	gatB	galactitol-specific enzyme IIB of phosphotransferase system	-0.921853	0.000886001
UTI89_C2053	eda	2-keto-3-deoxygluconate 6-phosphate aldolase	-0.921552	1.48e-14
UTI89_C3906	UTI89_C3906	hypothetical protein	-0.917515	7.3e-16
UTI89_C1981	yeaI	hypothetical protein YeaI	-0.916687	2.31e-27
UTI89_C4777	purA	PurA, subunit of adenylosuccinate synthase	-0.914896	5.75e-29
UTI89_C4340	rfe	undecaprenyl-phosphate alpha-N-acetylglucosaminyl transferase	-0.912032	1.93e-67
UTI89_C2262	UTI89_C2262	hypothetical protein	-0.910356	3.12e-07
UTI89_C0839	yliH	hypothetical protein YliH	-0.908059	0.00373046
UTI89_C1094	yfjI	hypothetical protein YfjI	-0.906965	2.4e-26
UTI89_C3928	UTI89_C3928	hypothetical protein	-0.90578	2e-63
UTI89_C2971	UTI89_C2971	hypothetical protein	-0.902861	7.08e-12
UTI89_C3932	aufD	Auf fimbriae minor subunit precursor AufD	-0.899672	1.1e-19
UTI89_C2894	rseA	sigma-E factor negative regulatory protein	-0.889835	1.84e-15
UTI89_C1090	UTI89_C1090	hypothetical protein	-0.887832	0.000780841
UTI89_C2832	engA	probable GTP-binding protein EngA	-0.885452	0.770692
UTI89_C2683	kil2	kil protein of bacteriophage HK97	-0.88541	3.46e-10
UTI89_C5145	osmY	osmotically inducible protein Y precursor	-0.880862	7.27e-10
UTI89_C1066	yccJ	hypothetical protein	-0.880452	0.070268
UTI89_C2870	glyA	serine hydroxymethyltransferase	-0.880306	0.770692
UTI89_C1862	ydhU	YdhU (PhsC)-like protein	-0.880218	1.62e-06
UTI89_C2359	UTI89_C2359	hypothetical protein	-0.878524	9.28e-06
UTI89_C1950	ynjB	hypothetical protein YnjB	-0.876832	5.6e-11
UTI89_C2517	yfaE	hypothetical protein	-0.873955	2.8e-05
UTI89_C2674	UTI89_C2674	hypothetical protein	-0.872164	1.05e-11
UTI89_C4776	UTI89_C4776	hypothetical protein	-0.870621	1.11e-09
UTI89_C1342	UTI89_C1342	isocitrate dehydrogenase, specific for NADP+	-0.869993	4.85e-07
UTI89_C2307	UTI89_C2307	bacteriophage HK620 O-antigen modification protein	-0.865923	2.12e-57
UTI89_C0495	ybaN	hypothetical protein YbaN	-0.850474	3.27e-11
UTI89_C1590	ompG	outer membrane protein G precursor	-0.845991	2.01e-22
UTI89_C1717	fmlC	putative outer membrane usher FmlC protein	-0.843168	9.8e-21
UTI89_C0091	mraW	S-adenosyl-dependent methyltransferase MraW	-0.841354	1.95e-11
UTI89_C4171	rfaJ	lipopolysaccharide 1,2-glucosyltransferase	-0.840229	5.92e-43
UTI89_C1820	ydgO	hypothetical protein	-0.839881	8.94e-05
UTI89_C3978	ftsE	cell division ATP-binding membraine protein ftsE	-0.832145	4.4e-09
UTI89_C2685	UTI89_C2685	enterobacteria phage Sf6 gene 29 protein	-0.829401	1.76e-07
UTI89_C3841	tufA	translation elongation factor EF-Tu	-0.829132	1.7e-31
UTI89_C5033	ibgR	putative regulatory protein IbgR	-0.821796	8.72e-17
UTI89_C4278	pstA	phosphate-specific ABC transport system permease protein pstA	-0.815035	1.11e-26
UTI89_C2682	UTI89_C2682	putative host FtsH protease inhibitor of enterobacteria phage Sf6	-0.814195	0.000802992
UTI89_C0684	glnS	glutaminyl-tRNA synthetase	-0.813351	1
UTI89_C0111	coaE	dephospho-CoA kinase	-0.813349	1
UTI89_C4283	UTI89_C4283	hypothetical protein	-0.808577	1.73e-12
UTI89_C0288	UTI89_C0288	hypothetical protein	-0.806056	7.54e-10
UTI89_C3176	fucU	protein of fucose operon	-0.804218	1.37e-11
UTI89_C3935	aufB	Auf fimbiral chaperone 1 precursor	-0.801997	1.74e-07
UTI89_C2013	UTI89_C2013	hypothetical protein	-0.801362	3.32e-06
UTI89_C1588	ycjU	putative beta-phosphoglucomutase	-0.800935	2.53e-07
UTI89_C2241	UTI89_C2241	putative transferase	-0.799169	3.27e-16
UTI89_C0380	UTI89_C0380	putative transferase	-0.798938	4.26e-14
UTI89_C1927	celF	6-phospho-beta-glucosidase	-0.795367	5.37e-13
UTI89_C1254	potA	ATP-binding component of spermidine/putrescine transport	-0.794423	3.09e-18
UTI89_C1571	sapA	peptide transport periplasmic protein SapA precursor	-0.794323	4.98e-11
UTI89_C0106	secM	secretion monitor precursor	-0.793607	9.68e-07
UTI89_C2009	yeaB	hypothetical protein	-0.79333	0.000236138
UTI89_C2361	UTI89_C2361	hypothetical protein	-0.793242	0.0343288
UTI89_C2356	UTI89_C2356	hypothetical protein	-0.789811	5.3e-13
UTI89_C4207	UTI89_C4207	putative phosphotransferase system (PTS), fructose-specific	-0.789692	3.84e-29
UTI89_C1164	csgB	minor curlin subunit precursor CsgB	-0.785318	2.9e-18
UTI89_C4456	hemN	oxygen-independent coproporphyrinogen III oxidase	-0.785179	1.33e-33
UTI89_C1480	UTI89_C1480	hypothetical protein	-0.781876	0.000736147
UTI89_C2193	UTI89_C2193	hypothetical protein	-0.780174	3.03e-13
UTI89_C1570	sapB	peptide transport system permease protein SapB	-0.780077	8.63e-05
UTI89_C0465	clpP	ATP-dependent proteolytic subunit of clpA-ClpP serine protease, heat shock protein F21.5	-0.778933	2.99e-15
UTI89_C0563	UTI89_C0563	prophage DLP12 integrase	-0.772626	1.07e-06
UTI89_C1176	msyB	acidic protein MsyB	-0.7707	0.0472128
UTI89_C2382	yehA	putative Yeh fimbiral adhesin YehA precursor	-0.770202	2.29e-05
UTI89_C2684	UTI89_C2684	enterobacteria phage Sf6 gene 30 protein	-0.769386	1.37e-06
UTI89_C0482	ybaZ	hypothetical protein YbaZ	-0.769168	0.014791
UTI89_C1630	ynbA	hypothetical protein YnbA	-0.768993	2.93e-05
UTI89_C2152	dsrB	hypothetical protein	-0.754775	8.24e-12
UTI89_C4115	ysaA	putative electron transport protein YsaA	-0.753143	3.98e-12
UTI89_C1801	manA	mannose-6-phosphate isomerase	-0.752491	1.15e-11
UTI89_C1073	ycdK	hypothetical protein	-0.752223	7.05e-06
UTI89_C1606	ogt	O-6-alkylguanine-DNA/cysteine-protein methyltransferase	-0.752165	1.07e-05
UTI89_C1822	ydgQ	electron transport complex protein RnfE	-0.748038	7.63e-12
UTI89_C1328	UTI89_C1328	putative tail component of prophage	-0.744986	6.71e-05
UTI89_C2719	UTI89_C2719	putative PTS system IIB component YpdH	-0.743694	0.000198849
UTI89_C0478	glnK	nitrogen regulatory protein P-II 2	-0.743461	3.89e-09
UTI89_C2675	UTI89_C2675	bacteriophage 343 regulatory protein CII	-0.743134	6.07e-21
UTI89_C0467	lon	DNA-binding, ATP-dependent protease La; heat shock K-protein	-0.739433	5.34e-30
UTI89_C4208	UTI89_C4208	putative transcriptional antiterminator	-0.738862	5.31e-23
UTI89_C1114	sfaS	S fimbriae minor subunit SfaS	-0.733936	4.8e-16
UTI89_C4696	phnG	PhnG protein	-0.733014	5.02e-05
UTI89_C1874	sufC	ATPase component of SufB-SufC-SufD cysteine desulfurase (SufS) activator complex	-0.731781	0.00131946
UTI89_C1054	UTI89_C1054	hypothetical protein	-0.729589	0.000196698
UTI89_C1053	gnsB	protein that affects unsaturated fatty acid abundance	-0.729586	0.000197086
UTI89_C2057	yebK	Hex regulon repressor	-0.728103	4.44e-12
UTI89_C1151	UTI89_C1151	hypothetical protein	-0.72562	2.37e-08
UTI89_C4173	rfaP	lipopolysaccharide core biosynthesis protein rfaP	-0.724125	1.06e-44
UTI89_C1353	UTI89_C1353	putative conserved protein	-0.721386	1.24e-12
UTI89_C2850	iscA	putative regulator	-0.720546	6.56e-08
UTI89_C1863	UTI89_C1863	putative oxidoreductase Fe-S subunit	-0.717769	2.34e-16
UTI89_C2007	yoaH	hypothetical protein YoaH	-0.715984	7.39e-14
UTI89_C1754	UTI89_C1754	PTS system, cellobiose-specific IIA component	-0.714403	6.03e-08
UTI89_C0631	lipA	lipoate synthesis protein	-0.71357	0.0579728
UTI89_C0466	clpX	ATP-dependent specificity component of ClpP serine protease, chaperone	-0.710522	1.77e-16
UTI89_C1753	UTI89_C1753	putative outer membrane protein YieC precursor	-0.706685	1.58e-20
UTI89_C3795	tufB	protein chain elongation factor EF-Tu (duplicate of tufB)	-0.70645	3.59e-24
UTI89_C0979	aroA	3-phosphoshikimate 1-carboxyvinyltransferase	-0.706105	3.18e-14
UTI89_C4420	ubiE	ubiquinone/menaquinone biosynthesis methyltransferase ubiE	-0.705837	0.000110711
UTI89_C0236	yafT	putative aminopeptidase	-0.705651	1.01e-29
UTI89_C5082	rimI	30S ribosomal subunit protein S18 acyltransferase	-0.704829	1.87e-06
UTI89_C0377	yaiN	conserved hypothetical protein	-0.704581	2.68e-09
UTI89_C0378	UTI89_C0378	hypothetical protein	-0.704579	2.73e-09
UTI89_C1243	ycfT	hypothetical protein	-0.704378	1.01e-15
UTI89_C4528	UTI89_C4528	hypothetical protein	-0.701226	8.04e-20
UTI89_C2146	fliN	flagellar motor switch protein FliN	-0.700783	5.8e-06
UTI89_C0766	ybhD	hypothetical transcriptional regulator YbhD	-0.699712	5.15e-16
UTI89_C3366	kpsC	capsule polysaccharide export protein KpsC	-0.697636	4.31e-28
UTI89_C2395	yehR	hypothetical lipoprotein YehR precursor	-0.695737	2.85e-05
UTI89_C0628	crcB	hypothetical protein	-0.694268	0.0749551
UTI89_C1655	yncJ	hypothetical protein YncJ precursor	-0.693838	0.000125484
UTI89_C4023	UTI89_C4023	putative conserved protein	-0.693148	2.2e-16
UTI89_C2357	UTI89_C2357	hypothetical protein	-0.692225	1.15e-17
UTI89_C2466	yejM	putative sulfatase	-0.69191	2.36e-14
UTI89_C1700	UTI89_C1700	hypothetical protein	-0.69172	0.00227822
UTI89_C1461	UTI89_C1461	putative regulator of cell division encoded by prophage CP-933O	-0.687871	1.26e-18
UTI89_C3441	UTI89_C3441	hypothetical protein	-0.687615	3.71e-18
UTI89_C4369	insB2	IS1 protein InsB	-0.686788	3.8e-15
UTI89_C3971	UTI89_C3971	putative phosphotransferase system protein	-0.685701	1.69e-08
UTI89_C1725	UTI89_C1725	putative phage-related secreted protein	-0.683712	8.89e-19
UTI89_C4294	atpI	membrane-bound ATP synthase F0 sector subunit I, dispensable protein, affects expression of atpB	-0.683591	1.05e-12
UTI89_C0692	seqA	negative modulator of initiation of replication	-0.681717	1.98e-16
UTI89_C2701	evgA	putative positive transcription regulator	-0.68046	1.89e-21
UTI89_C3659	UTI89_C3659	hypothetical protein	-0.679712	5.76e-05
UTI89_C1279	kil1	Kil protein	-0.677814	4.44e-08
UTI89_C3321	cmtB	PTS system, mannitol-specific enzyme II component, cryptic	-0.677319	5.59e-16
UTI89_C4361	hemY	protoheme IX synthesis late stage protein	-0.675184	1.41e-33
UTI89_C2699	UTI89_C2699	hypothetical protein	-0.674451	3.84e-15
UTI89_C0056	apaH	bis(5'-nucleosyl)-tetraphosphatase, symmetrical	-0.673977	1.22e-12
UTI89_C0122	UTI89_C0122	hypothetical protein	-0.671034	1.05e-12
UTI89_C1157	ycdZ	hypothetical protein YcdZ	-0.66915	2.4e-15
UTI89_C1368	UTI89_C1368	putative conserved protein	-0.667366	1.12e-12
UTI89_C0305	yagV	hypothetical protein YagV precursor	-0.666963	1.18e-08
UTI89_C0333	ykgH	hypothetical protein YkgH	-0.66586	9.62e-08
UTI89_C1327	UTI89_C1327	hypothetical protein	-0.664617	0.000512448
UTI89_C3803	birA	bifunctional biotin--[acetyl-CoA-carboxylase] synthetase/biotin operon repressor	-0.663468	5.36e-11
UTI89_C1268	UTI89_C1268	excisionase	-0.662119	3e-07
UTI89_C1052	sfa	Sfa protein	-0.660294	1.94e-08
UTI89_C3011	UTI89_C3011	hypothetical protein	-0.659969	1.58e-06
UTI89_C1506	UTI89_C1506	putative tail component of prophage	-0.659322	5.4e-05
UTI89_C1902	btuD	vitamin B12 transport ATP-binding protein BtuD	-0.659204	5.45e-05
UTI89_C3504	UTI89_C3504	hypothetical protein	-0.658375	0.0312239
UTI89_C1280	UTI89_C1280	lambda regulatory protein CIII	-0.657762	1.41e-07
UTI89_C1736	UTI89_C1736	hypothetical protein	-0.656799	6.38e-07
UTI89_C3515	ebgR	ebg operon repressor	-0.656691	1.35e-21
UTI89_C2318	UTI89_C2318	ribonucleoside diphosphage reductase 1, beta subunit, B2	-0.654852	1.42e-09
UTI89_C1223	UTI89_C1223	hypothetical protein	-0.654205	0.045369
UTI89_C4838	yjgA	putative alpha helix protein	-0.653218	2.81e-09
UTI89_C3061	recA	RecA protein	-0.651493	5.86e-12
UTI89_C2752	pdxK	pyridoxine kinase	-0.651331	1.12e-16
UTI89_C1215	plsX	fatty acid/phospholipid synthesis protein PlsX	-0.651247	3.16e-10
UTI89_C0539	ybbW	putative allantoin permease	-0.650813	1.72e-30
UTI89_C2570	lrhA	probable transcriptional regulator LrhA	-0.647163	3.75e-21
UTI89_C4995	yeeT2	hypothetical protein YeeT	-0.647005	2.28e-05
UTI89_C4444	mobA	molybdopterin-guanine dinucleotide biosynthesis protein A	-0.646157	1.52e-17
UTI89_C2333	wcaA	putative colanic acid biosynthesis glycosyltransferase wcaA	-0.644195	0.000264434
UTI89_C1749	marR	multiple antibiotic resistance protein MarR	-0.643256	0.000879132
UTI89_C4982	UTI89_C4982	hypothetical protein	-0.64313	0.0146801
UTI89_C0923	UTI89_C0923	tail fiber assembly protein	-0.641905	6.71e-15
UTI89_C0274	yafP	hypothetical acetyltransferase YafP	-0.641064	6.97e-15
UTI89_C4639	UTI89_C4639	putative transport sensor protein	-0.640252	1.24e-21
UTI89_C2153	UTI89_C2153	hypothetical protein	-0.639681	1.1e-06
UTI89_C4374	xerC	integrase/recombinase XerC	-0.639544	4.55e-14
UTI89_C3602	UTI89_C3602	hypothetical protein	-0.638725	0.00126756
UTI89_C3279	xerD	site-specific recombinase	-0.637797	3.38e-14
UTI89_C1334	UTI89_C1334	hypothetical protein	-0.635006	0.00100222
UTI89_C4948	UTI89_C4948	hypothetical protein	-0.63437	3.54e-14
UTI89_C3214	UTI89_C3214	beta-cystathionase	-0.633011	3.11e-14
UTI89_C1310	UTI89_C1310	hypothetical protein	-0.632397	0.0037443
UTI89_C1831	ydhH	hypothetical protein	-0.632068	6.29e-13
UTI89_C0300	insB	hypothetical protein	-0.627961	1.13e-10
UTI89_C4075	UTI89_C4075	conserved hypothetical protein	-0.624408	3.68e-05
UTI89_C4724	UTI89_C4724	hypothetical protein YdcX	-0.623529	2.54e-13
UTI89_C4194	rpoZ	RNA polymerase, omega subunit	-0.622967	6.05e-08
UTI89_C0671	nagA	N-acetylglucosamine-6-phosphate deacetylase	-0.621174	2.65e-17
UTI89_C2049	yebE	hypothetical protein YebE	-0.619191	1e-09
UTI89_C1129	UTI89_C1129	outer membrane heme/hemoglobin receptor	-0.617965	5.03e-28
UTI89_C1882	ydiM	hypothetical transport protein YdiM	-0.615889	1.07e-16
UTI89_C1881	ydiL	hypothetical protein YdiL	-0.613985	8.31e-10
UTI89_C4362	hemX	putative uroporphyrin-III C-methyltransferase	-0.61111	3.36e-19
UTI89_C3860	crp	CRP-cAMP transcriptional dual regulator	-0.608207	0.00295557
UTI89_C3293	ubiH	2-octaprenyl-6-methoxyphenol hydroxylase	-0.607934	0.00124262
UTI89_C4986	UTI89_C4986	hypothetical protein	-0.607123	1.94e-12
UTI89_C3452	UTI89_C3452	hypothetical protein	-0.606293	1.15e-08
UTI89_C2911	UTI89_C2911	hypothetical protein	-0.604937	0.174398
UTI89_C2820	UTI89_C2820	conserved hypothetical protein	-0.604612	0.0882011
UTI89_C2329	wcaE	putative colanic acid biosynthesis glycosyl transferase	-0.602061	4.27e-06
UTI89_C3440	UTI89_C3440	putative c4-dicarboxylate transport system binding protein	-0.599671	7.28e-28
UTI89_C2656	hkbM	hypothetical protein	-0.599394	0.306632
UTI89_C1757	UTI89_C1757	putative conserved protein	-0.599087	0.000154519
UTI89_C1861	ydhT	hypothetical protein YdhT	-0.598764	2.87e-10
UTI89_C4865	holC	DNA polymerase III, chi subunit	-0.597239	1.11e-08
UTI89_C1117	focX	putative regulatory protein	-0.592046	6.59e-19
UTI89_C0320	UTI89_C0320	2,5-diketo-D-gluconic acid reductase A	-0.59023	2.7e-06
UTI89_C2251	UTI89_C2251	hypothetical protein	-0.589582	0.132314
UTI89_C0191	ecfE	inner membrane zinc metalloprotease required for the extracytoplasmic stress response mediated by sigma(E)	-0.589286	2.69e-08
UTI89_C1928	celD	CelD transcriptional regulator	-0.589054	8.4e-07
UTI89_C3292	visC	protein VisC	-0.585868	2.31e-09
UTI89_C0070	UTI89_C0070	hypothetical protein	-0.583221	0.0150274
UTI89_C0255	UTI89_C0255	hypothetical protein	-0.582707	1.13e-16
UTI89_C1348	UTI89_C1348	hypothetical protein	-0.58191	1.3e-08
UTI89_C0820	UTI89_C0820	hypothetical protein	-0.581009	0.10958
UTI89_C0428	tgt	tRNA-guanine transglycosylase	-0.58071	3.05e-12
UTI89_C1763	ydfH	hypothetical protein	-0.579112	0.0140172
UTI89_C1397	ychF	probable GTP-binding protein YchF	-0.578685	3.56e-11
UTI89_C3887	aroB	3-dehydroquinate synthase	-0.576801	3.1e-14
UTI89_C3598	infB	translation initiation factor IF2-alpha	-0.574137	0.048023
UTI89_C0127	aceE	pyruvate dehydrogenase E1 component	-0.57306	6.33e-07
UTI89_C1726	UTI89_C1726	putative phage-related membrane protein	-0.572635	0.00887809
UTI89_C0573	ylcC	conserved hypothetical protein	-0.571988	5.25e-14
UTI89_C0885	cspD	cold shock-like protein CspD	-0.56667	0.000111455
UTI89_C0164	mrcB	penicillin-binding protein 1B	-0.565586	3e-26
UTI89_C3232	nudH	(di)nucleoside polyphosphate hydrolase	-0.565387	0.0014546
UTI89_C2817	ppk	polyphosphate kinase	-0.564682	4.69e-19
UTI89_C2847	fdx	ferredoxin, 2Fe-2S	-0.564453	0.0895894
UTI89_C1346	ycgF	hypothetical protein YcgF	-0.563611	1.58e-06
UTI89_C0485	ylaC	hypothetical protein YlaC	-0.563559	3.17e-12
UTI89_C3367	kpsS	polysialic acid capsule synthesis protein KpsS	-0.561511	5.25e-29
UTI89_C4579	UTI89_C4579	hypothetical protein	-0.560799	7.28e-05
UTI89_C3380	gspI	hypothetical type II secretion protein GspI	-0.56055	2.93e-06
UTI89_C1183	yceO	hypothetical protein	-0.55997	0.00117293
UTI89_C1616	UTI89_C1616	putative conserved protein	-0.558362	1.02e-11
UTI89_C1589	ycjV	hypothetical ABC transporter ATP-binding protein ycjV	-0.558306	7.62e-13
UTI89_C2898	UTI89_C2898	ATP-dependent RNA helicase	-0.558086	7.9e-10
UTI89_C0552	UTI89_C0552	hypothetical protein	-0.557792	2.15e-11
UTI89_C0767	ybhH	hypothetical protein	-0.557637	3.35e-20
UTI89_C0229	yafE	conserved hypothetical protein YafE	-0.557083	1.49e-06
UTI89_C0649	gltK	glutamate/aspartate transport system permease	-0.556197	3e-07
UTI89_C3885	dam	DNA adenine methylase	-0.554868	3.04e-21
UTI89_C2388	metG	methionyl-tRNA synthetase	-0.554646	1.42e-07
UTI89_C0616	citX	apo-citrate lyase phosphoribosyl-dephospho-CoA transferase	-0.554476	2.38e-06
UTI89_C0283	proB	glutamate 5-kinase	-0.554239	1.44e-10
UTI89_C4784	yjfL	hypothetical protein	-0.554016	6.79e-18
UTI89_C5088	UTI89_C5088	conserved hypothetical protein	-0.553145	3.5e-06
UTI89_C4347	rffA	TDP-4-oxo-6-deoxy-D-glucose transaminase	-0.553125	1.72e-16
UTI89_C4610	ubiA	4-hydroxybenzoate-octaprenyltransferase	-0.550946	0.270889
UTI89_C4812	UTI89_C4812	hypothetical protein	-0.550633	1.55e-18
UTI89_C4997	yeeV2	hypothetical protein	-0.548319	8.94e-06
UTI89_C2976	UTI89_C2976	hypothetical protein	-0.547826	0.000188334
UTI89_C4525	metL	bifunctional aspartate kinase II subunit/homoserine dehydrogenase II subunit	-0.547632	1.97e-19
UTI89_C0459	UTI89_C0459	hypothetical protein	-0.547093	0.0555102
UTI89_C3972	UTI89_C3972	putative phosphotransferase system protein	-0.54621	3.1e-08
UTI89_C4380	UTI89_C4380	conserved hypothetical protein	-0.544348	2.58e-07
UTI89_C0688	ybfJ	hypothetical protein YbfJ	-0.544261	0.620431
UTI89_C0621	citD	citrate lyase acyl carrier protein (gamma chain)	-0.543995	1.54e-07
UTI89_C1389	treA	periplasmic trehalase precursor (alpha, alpha-trehalose glucohydrolase)	-0.543513	8.14e-13
UTI89_C4072	UTI89_C4072	hypothetical protein	-0.543479	2.95e-09
UTI89_C4479	fdoI	formate dehydrogenase-O, cytochrome B556 (FDO) subunit	-0.543073	3.2e-13
UTI89_C1721	UTI89_C1721	hypothetical protein	-0.54078	0.000782793
UTI89_C1640	ydcA	hypothetical protein YdcA precursor	-0.53989	0.0097865
UTI89_C2151	rcsA	positive DNA-binding transcriptional regulator of capsular polysaccharide synthesis, activates its own expression, subunit of RcsB transcriptional activator	-0.539438	1.22e-07
UTI89_C0581	ybdK	hypothetical protein YbdK	-0.538362	3.87e-05
UTI89_C2611	yfcM	hypothetical protein YfcM	-0.537367	3.16e-10
UTI89_C4316	UTI89_C4316	hypothetical protein TC0129	-0.536458	0.000134145
UTI89_C0998	ycbK	conserved hypothetical protein	-0.534831	1.73e-08
UTI89_C4942	UTI89_C4942	hypothetical protein	-0.532888	0.0254968
UTI89_C3668	argR	arginine repressor	-0.532606	1.3e-10
UTI89_C4206	UTI89_C4206	PTS system, fructose-like-2 IIB component 1	-0.532017	2.43e-11
UTI89_C1357	UTI89_C1357	putative conserved protein	-0.53158	6.71e-12
UTI89_C2698	emrY	multidrug resistance protein Y	-0.531417	2.46e-10
UTI89_C3362	kpsF	polysialic acid capsule synthesis protein KpsF	-0.530833	1.53e-25
UTI89_C3599	UTI89_C3599	hypothetical protein	-0.529611	9.57e-10
UTI89_C4276	phoU	phosphate transport system protein PhoU	-0.528106	0.0010574
UTI89_C1766	ydfI	hypothetical oxidoreductase YdfI	-0.526937	2.08e-07
UTI89_C2457	yejF	hypothetical ABC transporter ATP-binding protein yejF	-0.526368	9.51e-17
UTI89_C1618	ompN	outer membrane protein N precursor	-0.526154	3.08e-10
UTI89_C4989	ykfF	hypothetical protein YkfF	-0.525573	0.0519699
UTI89_C1610	UTI89_C1610	probable transporter	-0.525322	9.99e-05
UTI89_C4297	mioC	flavoprotein involved in biotin synthesis	-0.525287	9.61e-09
UTI89_C1858	UTI89_C1858	hypothetical protein	-0.524427	0.00434451
UTI89_C2232	UTI89_C2232	hypothetical protein	-0.521981	0.0022586
UTI89_C4819	ytfF	hypothetical protein YtfF	-0.520883	2.59e-09
UTI89_C2702	evgS	sensor protein EvgS precursor	-0.519844	1.92e-18
UTI89_C1859	UTI89_C1859	hypothetical protein	-0.518964	0.00688061
UTI89_C0357	UTI89_C0357	putative permease component of transport system, probably ribose specific	-0.517549	7.98e-07
UTI89_C3848	yheO	conserved hypothetical protein	-0.515243	1.83e-10
UTI89_C2242	UTI89_C2242	hypothetical protein YaiO	-0.514026	1.25e-17
UTI89_C0342	betI	regulatory protein BetI	-0.513437	5.13e-06
UTI89_C4427	rfaH	transcriptional activator RfaH	-0.511918	4.01e-10
UTI89_C0537	hyi	hydroxypyruvate isomerase	-0.511401	1.99e-07
UTI89_C0836	yliE	hypothetical protein YliE	-0.509791	1.34e-12
UTI89_C1712	ydeN	putative sulfatase YdeN precursor	-0.509321	6.46e-10
UTI89_C3105	ygbM	hypothetical protein	-0.508271	3.64e-07
UTI89_C3934	aufC	outer membrane usher protein precursor AufC	-0.507888	1.25e-15
UTI89_C2704	yfdV	auxin efflux transporter type protein	-0.507853	7.62e-12
UTI89_C4559	yijD	hypothetical protein	-0.503335	1.53e-13
UTI89_C1210	UTI89_C1210	conserved hypothetical protein	-0.503001	0.110371
UTI89_C1406	hemK	protein methyltransferase HemK	-0.502911	0.119926
UTI89_C1111	sfaE	S fimbriae periplasmic chaperone SfaE	-0.502833	3.29e-10
UTI89_C0755	galT	galactose-1-phosphate uridylyltransferase	-0.502573	2.41e-11
UTI89_C4925	hlyB	hemolysin secretion protein HlyB	-0.502422	4.08e-13
UTI89_C2280	yeeW1	hypothetical protein YeeW	-0.501603	0.00210362
UTI89_C0222	UTI89_C0222	hypothetical protein	-0.500659	1.05e-05
UTI89_C1472	UTI89_C1472	hypothetical protein	-0.500199	3.57e-11
UTI89_C3822	hemE	uroporphyrinogen decarboxylase	-0.499947	1
UTI89_C1723	UTI89_C1723	phage hypothetical protein	-0.49872	0.107907
UTI89_C0645	leuS	leucyl-tRNA synthetase	-0.498321	1
UTI89_C3501	UTI89_C3501	hypothetical protein	-0.497321	6.35e-09
UTI89_C4568	UTI89_C4568	hypothetical protein	-0.496644	0.00156481
UTI89_C3600	nusA	transcription pausing; L factor	-0.496508	8.86e-05
UTI89_C2749	ptsH	heat stable histidyl phosphorylatable protein	-0.493631	0.0127043
UTI89_C1900	ydiV	hypothetical protein YdiV	-0.492768	1.08e-11
UTI89_C2748	UTI89_C2748	hypothetical protein K	-0.492482	0.0114964
UTI89_C2239	UTI89_C2239	Hypothetical protein	-0.4921	0.00117628
UTI89_C4195	spoT	guanosine-3',5'-bis(Diphosphate) 3'-pyrophosphohydrolase	-0.491209	1.88e-10
UTI89_C1617	ynaF	hypothetical protein	-0.490924	4.39e-09
UTI89_C1885	aroD	3-dehydroquinate dehydratase	-0.490746	0.000192441
UTI89_C0449	yajQ	hypothetical protein	-0.490447	6.01e-05
UTI89_C1696	adhP	alcohol dehydrogenase, propanol-preferring	-0.490396	0.00514431
UTI89_C0298	UTI89_C0298	hypothetical protein	-0.489055	1.19e-06
UTI89_C1356	UTI89_C1356	hypothetical protein	-0.488822	0.00551995
UTI89_C2707	yfdX	hypothetical protein YfdX	-0.487247	2.2e-12
UTI89_C1633	ynbD	putative enzyme YnbD	-0.48542	0.000135327
UTI89_C2547	yfbB	putative dihydrolipoyllysine-residue acetyltransferase yfbB	-0.484089	0.00266855
UTI89_C1125	UTI89_C1125	hypothetical protein	-0.483617	1.52e-06
UTI89_C2803	purC	phosphoribosylaminoimidazole-succinocarboxamide synthetase	-0.481972	0.00517373
UTI89_C4584	UTI89_C4584	PTS system, mannose-specific IID component	-0.481886	1.04e-10
UTI89_C3574	yraN	hypothetical protein YraN	-0.48187	9.1e-10
UTI89_C4517	hslV	ATP-dependent hslVU protease peptidase subunit hslV	-0.481359	6e-10
UTI89_C0960	UTI89_C0960	unknown protein encoded by prophage CP-933T	-0.48092	6.63e-06
UTI89_C1511	UTI89_C1511	minor tail protein	-0.48068	0.00526632
UTI89_C4744	yjeK	Hypothetical protein YjeK	-0.478538	3.15e-06
UTI89_C4625	dnaB	replicative DNA helicase	-0.476922	0.0259152
UTI89_C3640	ptsN	nitrogen regulatory IIA protein	-0.476195	2.29e-05
UTI89_C1333	UTI89_C1333	hypothetical protein	-0.475685	2.71e-07
UTI89_C5099	UTI89_C5099	hypothetical protein	-0.474642	0.000682498
UTI89_C4581	pepE	peptidase E	-0.473813	7.42e-09
UTI89_C2646	UTI89_C2646	head assembly protein	-0.473601	0.000378853
UTI89_C0927	UTI89_C0927	phage baseplate assembly protein	-0.473419	0.034817
UTI89_C3663	yhcB	hypothetical protein	-0.473211	2.31e-05
UTI89_C4599	UTI89_C4599	hypothetical protein	-0.472542	1.95e-06
UTI89_C2493	ada	Ada transcriptional dual regulator / O-6-methylguanine-DNA methyltransferase	-0.472442	2.95e-07
UTI89_C4499	pfkA	6-phosphofructokinase isozyme I	-0.470763	9.2e-10
UTI89_C1455	yciC	hypothetical protein	-0.470176	4.07e-07
UTI89_C4897	papI	pap operon regulatory protein PapI	-0.469401	2.81e-06
UTI89_C2443	fruK	fructose-1-phosphate kinase	-0.469397	7.49e-06
UTI89_C1852	cfa	cyclopropane fatty acyl phospholipid synthase	-0.468349	2.02e-05
UTI89_C1518	UTI89_C1518	putative membrane protein precursor	-0.468294	0.48808
UTI89_C2700	emrK	multidrug resistance protein K	-0.467687	5e-16
UTI89_C1160	csgE	curli production assembly/transport component csgE precursor	-0.466805	2.45e-05
UTI89_C2964	UTI89_C2964	bacteriophage V tail protein	-0.466522	0.000506741
UTI89_C1782	ynfL	hypothetical transcriptional regulator YnfL	-0.466434	3.05e-08
UTI89_C2099	araH	ABC-type arabinose transport system permease component	-0.465976	0.000438235
UTI89_C3113	UTI89_C3113	hypothetical protein	-0.462704	0.0677418
UTI89_C1417	narL	NarL transcriptional dual regulator	-0.461633	0.000888624
UTI89_C0426	yajB	hypothetical protein YajB	-0.460812	9e-06
UTI89_C3240	aas	bifunctional 2-acylglycerophosphoethanolamine acyltransferase/acyl-acyl carrier protein synthetase	-0.460327	6.85e-17
UTI89_C5163	UTI89_C5163	hypothetical protein	-0.460085	0.153282
UTI89_C2075	yecP	hypothetical protein	-0.459384	0.00211252
UTI89_C3044	mprA	regulator of plasmid McrB operon	-0.45883	0.00407518
UTI89_C3448	ygiV	hypothetical protein YgiV	-0.456995	4.57e-06
UTI89_C1884	ydiB	putative oxidoreductase	-0.456713	4.71e-07
UTI89_C0036	carA	carbamoyl-phosphate synthase small chain	-0.456385	1.31e-07
UTI89_C2720	glk	glucokinase	-0.455547	3.22e-06
UTI89_C2624	UTI89_C2624	phosphohistidine phosphatase SixA	-0.454408	0.0881241
UTI89_C1014	uup	ABC transporter ATP-binding protein	-0.453738	8.57e-07
UTI89_C3840	secE	inner membrane preprotein translocase	-0.453697	0.175357
UTI89_C1585	ycjR	putative transient receptor potential locus	-0.453355	0.000113185
UTI89_C0233	rnhA	RNase HI, degrades RNA of DNA-RNA hybrids, participates in DNA replication	-0.451978	6.22e-06
UTI89_C1605	fnr	fumarate and nitrate reduction regulatory protein	-0.451686	0.039903
UTI89_C2271	UTI89_C2271	hypothetical protein	-0.451516	4.69e-10
UTI89_C1883	ydiN	hypothetical transport protein YdiN	-0.450183	2.07e-07
UTI89_C1638	UTI89_C1638	glyceraldehyde 3-phosphate dehydrogenase A	-0.449701	0.000557357
UTI89_C4348	UTI89_C4348	hypothetical protein	-0.449647	1.9e-12
UTI89_C1185	yceP	hypothetical protein YceP	-0.449199	1.89e-10
UTI89_C4453	UTI89_C4453	hypothetical protein	-0.448252	0.000184083
UTI89_C4596	yjbG	hypothetical protein YjbG precursor	-0.447613	0.000763518
UTI89_C1340	UTI89_C1340	hypothetical protein	-0.447303	5.15e-06
UTI89_C2458	yejG	hypothetical protein	-0.446968	0.000229152
UTI89_C0324	ykgB	hypothetical protein YkgB	-0.446191	2.17e-13
UTI89_C5027	cdlD	putative dihydrolipoamide dehydrogenase CdlD	-0.445795	1.59e-09
UTI89_C1011	ycbW	hypothetical protein YcbW	-0.444128	1.79e-06
UTI89_C0660	yleB	2-octaprenyl-3-methyl-6-methoxy-1,4-benzoquinol hydroxylase	-0.443331	0.0383135
UTI89_C1891	ydiR	putative electron transfer flavoprotein subunit ydiR	-0.442535	4.54e-06
UTI89_C1135	UTI89_C1135	hypothetical protein	-0.442312	0.00472885
UTI89_C3514	UTI89_C3514	hypothetical protein	-0.441319	0.0103197
UTI89_C2485	napD	NapD protein, subunit of nitrate reductase, periplasmic	-0.440962	4.43e-05
UTI89_C3532	exuR	exu regulon transcriptional regulator	-0.440515	4.63e-10
UTI89_C1108	sfaB	putative S fimbrial switch regulatory protein	-0.440485	0.0101654
UTI89_C1892	ydiS	probable electron transfer flavoprotein-quinone oxidoreductase ydiS	-0.440484	0.000692496
UTI89_C1137	UTI89_C1137	hypothetical protein	-0.438056	3.46e-05
UTI89_C0052	yabF	putative NAD(P)H oxidoreductase	-0.43795	1.16e-07
UTI89_C5104	UTI89_C5104	hypothetical protein	-0.437816	0.00589203
UTI89_C4952	UTI89_C4952	hypothetical protein	-0.437789	0.176233
UTI89_C1574	pspA	phage shock protein A	-0.437462	0.109891
UTI89_C1045	hyaF	hydrogenase-1 operon protein HyaF	-0.437411	2.89e-10
UTI89_C2927	rluD	ribosomal large subunit pseudouridine synthase D	-0.436448	1.37e-11
UTI89_C0959	UTI89_C0959	prophage CP-933T unknown protein	-0.436286	1.06e-05
UTI89_C2313	UTI89_C2313	hypothetical protein	-0.435025	7.34e-08
UTI89_C3081	hycH	formate hydrogenlyase maturation protein HycH	-0.434951	7.08e-05
UTI89_C2378	thiM	hydroxyethylthiazole kinase	-0.433962	0.0037715
UTI89_C0334	UTI89_C0334	hypothetical protein	-0.433821	1.36e-11
UTI89_C4515	menA	1,4-dihydroxy-2-naphthoate octaprenyltransferase	-0.432948	4.38e-11
UTI89_C1904	btuC	vitamin B12 transport permease protein	-0.430623	0.0492439
UTI89_C4915	UTI89_C4915	hypothetical protein	-0.430222	4.08e-13
UTI89_C2499	rcsB	positive response regulator for colanic capsule biosynthesis	-0.429845	8.2e-05
UTI89_C1709	yddB	hypothetical protein YddB	-0.427815	1.06e-14
UTI89_C1609	UTI89_C1609	putative secretion protein	-0.427193	1.54e-10
UTI89_C0433	tsx	nucleoside channel; receptor of phage T6 and colicin K	-0.427188	1.98e-06
UTI89_C2589	yfcI	hypothetical protein	-0.426665	1.48e-07
UTI89_C0205	yaeP	conserved hypothetical protein	-0.426402	0.0129765
UTI89_C5026	cgxT	putative transporter CgxT	-0.425295	2.04e-16
UTI89_C2346	yegI	hypothetical protein YegI	-0.424805	0.00836661
UTI89_C0088	UTI89_C0088	hypothetical protein	-0.424752	0.0416484
UTI89_C1559	rnb	exoribonuclease II	-0.424449	1.51e-05
UTI89_C3451	qseC	sensor protein QseC	-0.424117	3.94e-13
UTI89_C0267	yafM	hypothetical protein YafM	-0.42296	3.84e-06
UTI89_C1710	yddA	hypothetical ABC transporter ATP-binding protein yddA	-0.422278	9.47e-07
UTI89_C1969	ydjI	putative membrane protein YdjI	-0.422008	1.41e-06
UTI89_C0496	apt	adenine phosphoribosyltransferase	-0.421996	5.35e-05
UTI89_C3824	yjaE	regulator of sigma D	-0.421852	7.12e-06
UTI89_C3262	ygfJ	hypothetical protein YgfJ	-0.421078	4.45e-11
UTI89_C3161	truC	hypothetical protein	-0.420446	3.84e-06
UTI89_C4080	dppC	dipeptide transport system permease protein 2	-0.41899	6.07e-07
UTI89_C1521	ynaC	probable phage-related tail fiber assembly protein G	-0.418482	9.96e-08
UTI89_C0700	kdpC	potassium-transporting ATPase C chain	-0.418228	0.000108691
UTI89_C2476	ccmD	heme exporter protein C	-0.417379	0.104906
UTI89_C3646	arcB	aerobic respiration control sensor protein ArcB	-0.417339	1.4e-10
UTI89_C2886	recO	protein interacts with RecR and possibly RecF proteins	-0.415724	3.32e-07
UTI89_C3180	gcvA	positive regulator of gcv operon	-0.415673	0.000117709
UTI89_C1278	UTI89_C1278	hypothetical protein	-0.415189	1.39e-06
UTI89_C1161	csgD	putative 2-component transcriptional regulator for 2nd curli operon	-0.415008	0.000641051
UTI89_C3726	aroE	shikimate 5-dehydrogenase	-0.414624	1.66e-13
UTI89_C4001	UTI89_C4001	putative phosphotransferase system enzyme subunit	-0.413796	1.94e-06
UTI89_C2363	UTI89_C2363	hypothetical protein	-0.413529	4.31e-08
UTI89_C3723	UTI89_C3723	conserved hypothetical protein	-0.412435	0.000268877
UTI89_C0174	yadT	conserved hypothetical protein YadT	-0.411982	1.48e-06
UTI89_C1615	ydaO	hypothetical protein YdaO	-0.411369	9.32e-06
UTI89_C4142	UTI89_C4142	hypothetical protein	-0.410442	0.0116921
UTI89_C0958	UTI89_C0958	hypothetical protein	-0.410191	0.00014702
UTI89_C1662	UTI89_C1662	putative transport system permease protein	-0.409314	2.33e-05
UTI89_C4315	UTI89_C4315	hypothetical protein	-0.406884	0.000981388
UTI89_C2384	yehC	putative periplasmic chaperone YehC precursor	-0.406717	0.0381675
UTI89_C2375	yegW	putative transcriptional regulator	-0.406483	2.96e-06
UTI89_C1354	ymgD	hypothetical protein	-0.405298	0.623568
UTI89_C4888	papF	minor pilin subunit PapF	-0.404051	9.73e-10
UTI89_C0841	yliJ	hypothetical GST-like protein YliJ	-0.403277	4.74e-06
UTI89_C1107	sfaC	putative S fimbrial switch regulatory protein	-0.402489	4.62e-05
UTI89_C2340	asmA	AsmA suppressor of OmpF assembly mutants	-0.40243	5.72e-06
UTI89_C0379	yaiO	hypothetical protein	-0.40236	7.51e-12
UTI89_C4104	yiaB	hypothetical protein YiaB	-0.400351	3.57e-10
UTI89_C3095	UTI89_C3095	potential molybdenum-pterin-binding-protein	-0.399947	0.0928206
UTI89_C2023	UTI89_C2023	hypothetical protein	-0.399836	2.97e-06
UTI89_C0340	betA	choline dehydrogenase	-0.399603	2.26e-07
UTI89_C3980	yhhF	hypothetical protein	-0.39923	7.36e-07
UTI89_C5080	UTI89_C5080	hypothetical protein	-0.398518	0.0074416
UTI89_C5155	deoD	purine nucleoside phosphorylase	-0.398482	2.12e-06
UTI89_C2178	ybtS	putative salicylate synthetase	-0.397473	0.0920309
UTI89_C3357	UTI89_C3357	hypothetical protein	-0.397171	0.339197
UTI89_C1601	mppA	periplasmic murein peptide-binding protein precursor	-0.396487	7.84e-08
UTI89_C2368	gatZ	putative tagatose 6-phosphate kinase GatZ	-0.396448	7.44e-10
UTI89_C4231	yidG	hypothetical protein	-0.396215	2.31e-05
UTI89_C1597	ycjI	putative lysine carboxypeptidase	-0.395931	0.00143539
UTI89_C0546	fdrA	putative transport protein FdrA	-0.395576	1.59e-09
UTI89_C0489	acrB	acridine efflux pump	-0.395444	5.04e-12
UTI89_C0925	UTI89_C0925	putative phage protein gpI	-0.394741	0.010402
UTI89_C1298	rusA	Crossover junction endodeoxyribonuclease RusA	-0.394436	0.000127211
UTI89_C4320	hdfR	HTH-type transcriptional regulator HdfR	-0.394271	1.56e-07
UTI89_C1131	UTI89_C1131	hypothetical protein	-0.394036	6.23e-09
UTI89_C0354	UTI89_C0354	hypothetical protein	-0.394017	0.0045633
UTI89_C1296	UTI89_C1296	hypothetical protein	-0.393324	0.00326725
UTI89_C0865	artQ	arginine 3rd transport system permease protein	-0.393244	0.000162543
UTI89_C1730	UTI89_C1730	putative phage-related membrane protein	-0.393011	0.0673593
UTI89_C3535	yqjC	protein YqjC precursor	-0.392405	1.76e-05
UTI89_C0155	yadN	putative fimbrial subunit YadN precursor	-0.392356	4.47e-11
UTI89_C1599	UTI89_C1599	hypothetical protein YcjY	-0.391977	5.78e-05
UTI89_C3193	UTI89_C3193	hypothetical protein	-0.391645	2.91e-07
UTI89_C4437	UTI89_C4437	hypothetical protein	-0.390687	0.00118683
UTI89_C4131	yiaY	putative oxidoreductase	-0.389594	2.85e-13
UTI89_C2781	eutM	detox protein	-0.389487	0.000890663
UTI89_C4510	glpK	glycerol kinase	-0.389452	1.51e-11
UTI89_C2020	yebH	ribosomal RNA large subunit methyltransferase A	-0.38899	0.0119137
UTI89_C2660	UTI89_C2660	lysin	-0.388793	0.000189516
UTI89_C2441	UTI89_C2441	hypothetical protein	-0.388077	6.96e-06
UTI89_C0560	UTI89_C0560	hypothetical protein	-0.388077	0.535682
UTI89_C4564	UTI89_C4564	hypothetical protein	-0.38736	0.000861115
UTI89_C0463	tig	trigger factor	-0.38714	0.000849712
UTI89_C1460	UTI89_C1460	unknown protein encoded by prophage CP-933O	-0.386862	4.67e-07
UTI89_C1915	ydiY	hypothetical protein	-0.386067	1.41e-05
UTI89_C1803	uidC	membrane-associated protein UidC precursor	-0.385843	1.1e-06
UTI89_C2607	yfcJ	putative transport protein	-0.385839	5.01e-06
UTI89_C4567	UTI89_C4567	hypothetical protein	-0.385793	0.000550767
UTI89_C0809	ybiM	hypothetical protein YbiM	-0.38509	0.00900933
UTI89_C3657	sspB	stringent starvation protein B	-0.384836	7.17e-06
UTI89_C0149	yadC	hypothetical fimbrial adhesin YadC precursor	-0.384537	2.14e-09
UTI89_C2891	lepA	GTP-binding elongation factor LepA	-0.384049	0.000409406
UTI89_C3809	UTI89_C3809	hypothetical protein	-0.384034	0.000849322
UTI89_C2477	ccmC	heme exporter protein C	-0.383837	8.77e-06
UTI89_C0543	ylbA	hypothetical protein YlbA	-0.383767	1.19e-08
UTI89_C0261	fadE	acyl-CoA dehydrogenase	-0.381901	5.26e-11
UTI89_C4866	pepA	aminopeptidase A/I	-0.381549	7.42e-09
UTI89_C3719	UTI89_C3719	hypothetical protein	-0.381375	0.00222032
UTI89_C1886	ydiF	hypothetical protein YdiF	-0.381179	0.000265431
UTI89_C4275	UTI89_C4275	hypothetical protein	-0.379745	0.051329
UTI89_C1404	hemA	glutamyl-tRNA reductase	-0.379636	0.591952
UTI89_C4312	UTI89_C4312	hypothetical protein	-0.379133	0.00630625
UTI89_C3475	UTI89_C3475	putative disulfide isomerase	-0.378445	2.16e-06
UTI89_C2504	atoA	acetate CoA-transferase beta subunit	-0.378407	0.00213797
UTI89_C1116	UTI89_C1116	hypothetical protein	-0.37777	3.17e-06
UTI89_C2456	yejE	putative transport system permease protein	-0.377669	3.79e-05
UTI89_C0474	cof	hypothetical protein Cof	-0.377547	0.000795156
UTI89_C0387	tauD	alpha-ketoglutarate-dependent taurine dioxygenase	-0.377422	0.003836
UTI89_C4245	dgoK	2-dehydro-3-deoxygalactonokinase	-0.376122	1.61e-07
UTI89_C0582	UTI89_C0582	hypothetical protein	-0.375805	0.00571262
UTI89_C2481	napB	cytochrome c-type protein	-0.375022	0.00131946
UTI89_C2085	cheZ	chemotaxis protein CheZ	-0.374824	2.17e-06
UTI89_C1708	pqqL	probable zinc protease PqqL	-0.373436	5.66e-07
UTI89_C4603	malF	maltose transport system permease protein MalF	-0.372844	0.114621
UTI89_C0243	UTI89_C0243	hypothetical protein	-0.371551	2.88e-07
UTI89_C1541	yciN	hypothetical protein	-0.371449	0.0438791
UTI89_C4887	papG	p pilus adhesin PapG protein	-0.371207	4.75e-10
UTI89_C4723	yjdK	hypothetical protein	-0.371179	5.39e-06
UTI89_C1703	UTI89_C1703	putative conserved protein	-0.369846	0.318588
UTI89_C4441	UTI89_C4441	hypothetical protein	-0.369281	0.00286344
UTI89_C2909	yfiM	hypothetical protein YfiM	-0.368845	0.13079
UTI89_C1956	ynjH	hypothetical protein YnjH precursor	-0.368627	0.0512672
UTI89_C5013	fimC	periplasmic chaperone protein FimC precursor	-0.368319	1.75e-10
UTI89_C2923	UTI89_C2923	hypothetical protein	-0.368175	0.000827419
UTI89_C2751	crr	PTS system, glucose-specific IIA component	-0.365215	0.021811
UTI89_C1936	ydjR	hypothetical protein YdjR	-0.364646	0.0124708
UTI89_C0273	yafO	conserved hypothetical protein	-0.364253	1.03e-07
UTI89_C4511	glpF	glycerol MIP channel	-0.362951	7.34e-08
UTI89_C2489	eco	ecotin monomer; serine protease inhibitor, subunit of ecotin homodimer; serine protease inhibitor	-0.362639	0.000101498
UTI89_C4478	fdhE	formate dehydrogenase-N activity influencing protein fdhE	-0.362199	2.79e-07
UTI89_C4792	yjfR	putative L-ascorbate 6-phosphate lactonase	-0.361806	9.45e-08
UTI89_C1866	ydhY	putative ferredoxin-like protein YdhY	-0.361778	9.79e-06
UTI89_C3091	hypC	hydrogenase isoenzymes formation protein HypC	-0.361765	0.000164623
UTI89_C4472	yiiD	putative acetyltransferase	-0.361637	1.54e-07
UTI89_C1968	ydjH	hypothetical sugar kinase YdjH	-0.361196	4.99e-06
UTI89_C4031	UTI89_C4031	hypothetical protein	-0.360142	0.113592
UTI89_C1064	cbpA	curved DNA-binding protein	-0.359958	0.000647288
UTI89_C1231	ycfF	HIT-like protein YcfF	-0.358861	0.00765028
UTI89_C3567	agaS	putative tagatose-6-phosphate ketose/aldose isomerase	-0.357714	9.38e-07
UTI89_C3421	UTI89_C3421	putative enzyme	-0.357405	4.2e-08
UTI89_C0963	UTI89_C0963	hypothetical protein	-0.357371	0.000185815
UTI89_C1760	ydeH	hypothetical protein YdeH	-0.357283	1.41e-06
UTI89_C4016	yhiQ	hypothetical protein YhiQ	-0.356647	1.48e-06
UTI89_C4475	UTI89_C4475	hypothetical protein	-0.356586	0.00160853
UTI89_C0481	ybaY	hypothetical protein YbaY	-0.355817	0.000483951
UTI89_C0282	phoE	outer membrane pore protein E precursor	-0.354841	1.14e-10
UTI89_C1193	mviM	putative virulence factor	-0.354466	2.28e-06
UTI89_C4264	yidZ	hypothetical transcriptional regulator YidZ	-0.354095	1.23e-08
UTI89_C1321	UTI89_C1321	putative tail component of prophage	-0.353354	0.0143421
UTI89_C0634	dacA	D-alanyl-D-alanine carboxypeptidase, fraction A; penicillin-binding protein 5	-0.353312	9.33e-05
UTI89_C5129	UTI89_C5129	putative minor tail protein	-0.35292	0.026597
UTI89_C3138	yqcE	hypothetical protein YqcE	-0.352561	2.47e-07
UTI89_C1894	ydiD	hypothetical protein YdiD	-0.352011	0.000161194
UTI89_C3808	UTI89_C3808	hypothetical protein	-0.351504	0.0106886
UTI89_C3812	UTI89_C3812	hypothetical protein	-0.35144	0.00147206
UTI89_C1889	UTI89_C1889	hypothetical protein	-0.35126	1
UTI89_C3894	mrcA	penicillin-binding protein 1A	-0.350443	8.46e-10
UTI89_C1168	ymdB	hypothetical protein YmdB	-0.349459	0.0677435
UTI89_C0275	UTI89_C0275	hypothetical protein	-0.348586	2.38e-09
UTI89_C2418	UTI89_C2418	hypothetical protein	-0.347948	5.42e-05
UTI89_C2196	yeeN	hypothetical protein	-0.346846	2.29e-06
UTI89_C0464	UTI89_C0464	hypothetical protein	-0.345521	0.00160853
UTI89_C1553	yciH	putative translation initiation factor	-0.344122	0.00571186
UTI89_C2691	UTI89_C2691	hypothetical protein	-0.344074	0.000364641
UTI89_C2692	UTI89_C2692	hypothetical protein	-0.344074	0.000364945
UTI89_C3970	UTI89_C3970	putative phosphotransferase system protein	-0.34394	0.0100944
UTI89_C4977	UTI89_C4977	hypothetical protein	-0.342663	4.52e-07
UTI89_C0800	UTI89_C0800	hypothetical protein	-0.342298	0.720242
UTI89_C3577	yraP	putative periplasmic protein	-0.34144	1.96e-05
UTI89_C0520	UTI89_C0520	hypothetical protein	-0.341273	1.45e-06
UTI89_C2365	gatC	PTS system, galactitol-specific IIC component	-0.341091	1.74e-07
UTI89_C1106	UTI89_C1106	conserved hypothetical protein	-0.340809	0.010629
UTI89_C2077	yecK	cytochrome c-type protein TorY	-0.340748	0.00080162
UTI89_C1953	UTI89_C1953	putative thiosulfate sulfurtransferase YnjE precursor	-0.340359	5.63e-05
UTI89_C0790	ybhO	hypothetical protein YbhO	-0.340073	0.000257404
UTI89_C4938	UTI89_C4938	hypothetical protein	-0.339622	8.19e-11
UTI89_C2351	yegO	hypothetical protein YegO	-0.339253	1.2e-06
UTI89_C4921	cnf1	cytotoxic necrotizing factor 1	-0.338616	1.1e-05
UTI89_C5106	ydfU2	hypothetical protein YdfU	-0.338529	7.45e-06
UTI89_C3233	UTI89_C3233	hypothetical protein	-0.338399	0.0614457
UTI89_C2405	UTI89_C2405	hypothetical protein	-0.33827	0.0179197
UTI89_C5019	uxuB	D-mannonate oxidoreductase	-0.338126	2.15e-08
UTI89_C4325	ilvM	acetolactate synthase II small subunit	-0.337532	0.000585402
UTI89_C0916	UTI89_C0916	prophage CP-933T unknown protein	-0.33748	0.0233241
UTI89_C2948	yfjC	hypothetical protein	-0.336958	0.186507
UTI89_C2299	hisI	histidine biosynthesis bifunctional protein hisIE	-0.33667	0.0120453
UTI89_C2729	yfeC	hypothetical protein	-0.33655	0.00275733
UTI89_C1165	csgA	curlin major subunit CsgA	-0.335831	0.00176845
UTI89_C2353	baeS	sensor protein BaeS	-0.334975	2.26e-05
UTI89_C0115	ppdD	prelipin peptidase dependent protein	-0.334896	0.00348152
UTI89_C4904	UTI89_C4904	putative F17-like fimbril adhesin subunit	-0.334809	1.22e-10
UTI89_C2865	yphD	hypothetical ABC transporter permease protein yphD	-0.334529	0.000252924
UTI89_C0781	moaB	molybdopterin biosynthesis, protein B	-0.333581	0.102719
UTI89_C1189	grxB	glutaredoxin 2	-0.333263	0.000129262
UTI89_C3833	UTI89_C3833	hypothetical protein	-0.333076	0.26819
UTI89_C2920	UTI89_C2920	hypothetical protein	-0.332869	0.00900398
UTI89_C1085	ycdQ	hypothetical protein YcdQ	-0.332254	3e-07
UTI89_C2974	UTI89_C2974	hypothetical protein	-0.332011	0.37839
UTI89_C5132	UTI89_C5132	putative tail component of prophage CP-933K	-0.329724	0.000251765
UTI89_C0589	fepE	ferric enterobactin transport protein FepE	-0.329489	1.92e-06
UTI89_C2167	yedV	putative 2-component sensor protein	-0.328925	1.7e-05
UTI89_C4397	UTI89_C4397	hypothetical protein	-0.327574	6.32e-09
UTI89_C4885	UTI89_C4885	hypothetical protein	-0.326843	5.93e-08
UTI89_C4350	UTI89_C4350	hypothetical protein	-0.326687	2.13e-07
UTI89_C1494	UTI89_C1494	unknown protein encoded within prophage	-0.326335	0.168017
UTI89_C1352	UTI89_C1352	hypothetical protein	-0.326327	8.65e-05
UTI89_C2867	yphF	ABC transporter Periplasmic binding protein YphF precursor	-0.326239	3.27e-07
UTI89_C1827	pdxY	pyridoxamine kinase	-0.326135	0.0207871
UTI89_C0019	UTI89_C0019	putative conserved protein	-0.32547	2.11e-05
UTI89_C3405	yghQ	hypothetical protein YghQ	-0.325315	7.41e-06
UTI89_C0817	ybiF	hypothetical transport protein YbiF	-0.323954	0.000229616
UTI89_C0912	UTI89_C0912	hypothetical protein	-0.323776	0.0549288
UTI89_C5086	UTI89_C5086	hypothetical protein	-0.322896	0.000407122
UTI89_C0588	entF	enterobactin synthetase component F	-0.322781	8.66e-09
UTI89_C4917	UTI89_C4917	hypothetical protein	-0.322592	0.00397927
UTI89_C0550	purK	phosphoribosylaminoimidazole carboxylase ATPase subunit	-0.32229	0.0156807
UTI89_C3907	greB	transcription elongation factor and transcript cleavage	-0.321803	2.02e-05
UTI89_C2554	yfbL	putative aminopeptidase	-0.321732	7.53e-06
UTI89_C0603	ybdL	hypothetical aminotransferase YbdL	-0.321311	0.000638664
UTI89_C0494	priC	primosomal replication protein N''	-0.32125	0.0747772
UTI89_C1840	ydhM	hypothetical protein	-0.321083	0.00683266
UTI89_C0397	yaiZ	hypothetical protein YaiZ	-0.320476	0.000146006
UTI89_C2693	UTI89_C2693	hypothetical protein	-0.319593	0.00125073
UTI89_C4965	UTI89_C4965	hypothetical protein	-0.318925	6.88e-05
UTI89_C1087	ycdS	hypothetical protein YcdS precursor	-0.318886	1.12e-06
UTI89_C2199	yeeO	hypothetical protein YeeO	-0.318348	0.000124943
UTI89_C4471	yihZ	hypothetical protein	-0.31797	0.000172323
UTI89_C1315	UTI89_C1315	head-tail preconnector protein gp5 of bacteriophage	-0.317556	0.000142249
UTI89_C2117	sdiA	regulatory protein SdiA	-0.317333	0.00028172
UTI89_C2798	dapE	succinyl-diaminopimelate desuccinylase	-0.317116	0.246032
UTI89_C2773	eutC	probable catalytic subunit of ethanolamine ammonia-lyase	-0.316635	7.99e-05
UTI89_C3124	iap	alkaline phosphatase isozyme conversion protein precursor	-0.316557	2.15e-09
UTI89_C2161	vsr	DNA mismatch endonuclease, patch repair protein	-0.31626	0.149558
UTI89_C5060	UTI89_C5060	hypothetical protein	-0.315981	0.00242708
UTI89_C2362	UTI89_C2362	hypothetical protein	-0.315893	9.59e-05
UTI89_C2725	nupC	Nucleoside permease NupC	-0.315872	0.00513878
UTI89_C4158	yibP	hypothetical protein YibP	-0.315822	2.11e-06
UTI89_C1059	torR	TorCAD operon transcriptional regulatory protein torR	-0.315657	0.0249166
UTI89_C2092	motB	chemotaxis MotB protein	-0.315637	0.0482887
UTI89_C1946	ydjX	hypothetical protein YdjX	-0.315068	8.08e-05
UTI89_C0695	speF	ornithine decarboxylase, inducible	-0.31491	1.28e-06
UTI89_C2777	eutG	ethanolamine utilization protein EutG iron-containing alcohol dehydrogenase	-0.314339	2.78e-05
UTI89_C5130	UTI89_C5130	putative minor tail protein	-0.31331	2.09e-05
UTI89_C4401	UTI89_C4401	hypothetical protein	-0.312536	9.41e-08
UTI89_C3087	hycB	formate hydrogenlyase subunit 2	-0.311778	0.00946039
UTI89_C4071	UTI89_C4071	conserved hypothetical protein	-0.311169	0.0126902
UTI89_C4460	typA	putative GTP-binding factor	-0.310904	1.6e-08
UTI89_C0123	UTI89_C0123	hypothetical protein	-0.310615	0.00078668
UTI89_C1994	yoaG	hypothetical protein YoaG	-0.310527	0.108456
UTI89_C0330	ykgF	putative electron transport protein YkgF	-0.31001	0.000134922
UTI89_C2202	nac	nitrogen assimilation regulatory protein nac	-0.31	0.00389058
UTI89_C4415	UTI89_C4415	putative conserved protein	-0.309996	2.4e-06
UTI89_C1439	ychE	putative channel protein	-0.309943	2.13e-05
UTI89_C2235	UTI89_C2235	hypothetical protein	-0.309388	0.251367
UTI89_C0289	UTI89_C0289	hypothetical protein	-0.30918	8.25e-05
UTI89_C1687	narU	nitrite extrusion protein 2	-0.309159	0.000161863
UTI89_C1360	minD	cell division inhibitor, membrane ATPase MinD	-0.309029	0.000119188
UTI89_C4905	UTI89_C4905	putative F17-like fimbrial usher	-0.308474	4.77e-08
UTI89_C1387	UTI89_C1387	putative iron compound ABC transporter, permease protein	-0.30823	0.00479876
UTI89_C1435	UTI89_C1435	hypothetical protein	-0.307882	0.086803
UTI89_C0218	UTI89_C0218	hypothetical protein	-0.307819	0.02781
UTI89_C1851	ydhC	hypothetical transport protein YdhC	-0.307591	0.0236937
UTI89_C0788	ybhM	hypothetical protein YbhM	-0.307506	0.000183018
UTI89_C4141	yibL	hypothetical protein	-0.306811	0.00263449
UTI89_C3955	yhhA	hypothetical protein	-0.306109	0.000912288
UTI89_C1084	ycdP	hypothetical protein YcdP	-0.306007	0.00201008
UTI89_C0696	UTI89_C0696	hypothetical protein	-0.305539	0.420507
UTI89_C1792	UTI89_C1792	hypothetical protein	-0.305336	0.0219523
UTI89_C4589	UTI89_C4589	putative transcriptional regulator of sorbose uptake and utilization genes	-0.304776	3.28e-08
UTI89_C0408	UTI89_C0408	hypothetical protein	-0.304547	0.0122227
UTI89_C1109	sfaA	S fimbriae major subunit SfaA	-0.304488	7.04e-05
UTI89_C4280	pstS	phosphate-binding periplasmic protein precursor	-0.304257	3.05e-05
UTI89_C2234	UTI89_C2234	putative outer membrane receptor for iron compound or colicin	-0.303936	1.55e-07
UTI89_C0074	thiQ	thiamine transport ATP-binding protein ThiQ	-0.303676	0.00440916
UTI89_C0770	ybhC	putative lipoprotein YbhC precursor	-0.303594	0.0004014
UTI89_C4927	hlyC	hemolysin C	-0.303163	5.8e-07
UTI89_C4996	yeeU2	hypothetical protein	-0.303162	0.00367599
UTI89_C1100	UTI89_C1100	tagatose-bisphosphate aldolase 2	-0.303057	0.210424
UTI89_C3368	neuS	poly-alpha-2,8 sialosyl sialyltransferase	-0.302573	2.65e-05
UTI89_C2972	UTI89_C2972	hypothetical protein	-0.302195	0.000831305
UTI89_C0293	UTI89_C0293	hypothetical protein	-0.302177	1.28e-06
UTI89_C3227	ppdA	prepilin peptidase dependent protein A precursor	-0.301706	7.71e-05
UTI89_C2686	erf	bacteriophage HK97 gp40	-0.301344	0.0023723
UTI89_C2288	yeeY	hypothetical transcriptional regulator YeeY	-0.301298	0.00352234
UTI89_C2129	yedD	hypothetical lipoprotein YedD precursor	-0.301271	0.0633941
UTI89_C1005	ycbE	putative aliphatic sulfonates transport ATP-binding protein ssuB	-0.300964	0.00245874
UTI89_C2383	yehB	putative outer membrane usher protein YehB precursor	-0.300952	9.01e-09
UTI89_C3212	UTI89_C3212	2-hydroxyacid dehydrogenase	-0.300951	4.43e-08
UTI89_C2131	yedF	hypothetical protein	-0.300883	0.0942766
UTI89_C1643	ydcI	hypothetical transcriptional regulator YdcI	-0.30079	0.048453
UTI89_C3112	nlpD	lipoprotein NlpD precursor	-0.300693	0.00215542
UTI89_C5006	UTI89_C5006	hypothetical protein	-0.300516	1.41e-06
UTI89_C1515	UTI89_C1515	putative tail component of prophage CP-933K	-0.300449	0.0402965
UTI89_C1901	nlpC	probable lipoprotein NlpC precursor	-0.299972	0.0797919
UTI89_C3927	UTI89_C3927	conserved hypothetical protein	-0.298938	2.96e-05
UTI89_C1697	sfcA	NAD-dependent malic enzyme	-0.29868	4.62e-05
UTI89_C2055	zwf	glucose-6-phosphate dehydrogenase	-0.298229	0.00916354
UTI89_C4553	yjiZ	hypothetical transport protein YjjL	-0.297013	2.31e-06
UTI89_C0128	aceF	pyruvate dehydrogenase	-0.296677	0.00603463
UTI89_C0585	UTI89_C0585	hypothetical protein	-0.296274	0.348911
UTI89_C5092	yfdQ2	hypothetical protein YfdQ	-0.296192	3.06e-08
UTI89_C4405	UTI89_C4405	carbamate kinase-like protein YahI	-0.296038	0.000173931
UTI89_C2002	UTI89_C2002	putative enzyme	-0.296016	0.0167434
UTI89_C3038	proW	high-affinity transport system for glycine betaine and proline	-0.295524	0.000215679
UTI89_C2958	UTI89_C2958	hypothetical protein	-0.295361	0.277876
UTI89_C1913	UTI89_C1913	hypothetical protein	-0.295333	0.016021
UTI89_C2695	dsdC	D-serine deaminase activator	-0.295103	0.000322885
UTI89_C3005	UTI89_C3005	hypothetical protein	-0.294987	6.52e-05
UTI89_C0924	UTI89_C0924	putative phage protein gpH	-0.29436	6.42e-08
UTI89_C2371	UTI89_C2371	hypothetical protein	-0.294272	0.000488575
UTI89_C1386	UTI89_C1386	putative iron compound ABC transporter, ATP-binding protein	-0.293021	0.0602975
UTI89_C4840	cybC	soluble cytochrome b562 precursor	-0.292423	0.00106446
UTI89_C2326	wcaG	GDP-fucose synthetase chain A	-0.291613	0.000508895
UTI89_C0783	moaC	molybdopterin biosynthesis, protein C	-0.291342	0.0545173
UTI89_C2739	xapA	xanthosine phosphorylase	-0.291329	0.000264434
UTI89_C0237	UTI89_C0237	hypothetical protein	-0.290677	1.13e-05
UTI89_C1140	yafZ1	hypothetical protein YafZ	-0.290066	0.000758594
UTI89_C4924	hlyD	hemolysin D	-0.289823	1.04e-05
UTI89_C4911	UTI89_C4911	UidR transriptional regulator	-0.289006	8.14e-06
UTI89_C4404	UTI89_C4404	hypothetical protein	-0.288752	0.0120693
UTI89_C5175	yjjY	hypothetical protein YjjY	-0.288336	0.0553139
UTI89_C2671	UTI89_C2671	bacteriophage HK97 gp56	-0.288242	0.0307559
UTI89_C2126	fliS	flagellar protein FliS	-0.2881	0.00327732
UTI89_C2596	purF	amidophosphoribosyltransferase = PRPP amidotransferase	-0.287889	0.000615481
UTI89_C3786	yheI	probable general secretion pathway protein J precursor	-0.287125	0.000174574
UTI89_C2170	yedY	putative reductase	-0.286558	0.0255024
UTI89_C0420	phoB	positive response regulator for pho regulon	-0.286212	0.000402085
UTI89_C3023	ygaV	hypothetical transcriptional regulator protein	-0.286191	0.000108439
UTI89_C1762	ydfG	probable oxidoreductase YdfG	-0.286021	0.0953381
UTI89_C1919	yniA	hypothetical protein YniA	-0.285823	0.0222704
UTI89_C3213	UTI89_C3213	phosphosugar isomerase	-0.285578	6.17e-05
UTI89_C0296	UTI89_C0296	hypothetical protein	-0.28437	0.000423064
UTI89_C1092	UTI89_C1092	putative transposase	-0.284272	0.00154981
UTI89_C1344	ycgE	hypothetical transcriptional regulator YcgE	-0.283718	0.000841857
UTI89_C3607	secG	protein-export membrane protein SecG	-0.283311	0.209626
UTI89_C3826	thiE	thiamine-phosphate pyrophosphorylase	-0.283075	0.000195973
UTI89_C0051	yaaU	hypothetical metabolite transport protein YaaU	-0.282123	0.000136971
UTI89_C1636	ydcF	hypothetical protein YdcF	-0.28159	0.000189516
UTI89_C3692	rbsC	ribose transport system permease protein RbsC	-0.281265	4.04e-05
UTI89_C3977	ftsX	cell division membrane protein	-0.281211	0.206089
UTI89_C1986	yeaM	hypothetical transcriptional regulator YeaM	-0.280981	0.119621
UTI89_C3099	insBcp5	InsBcp5 protein	-0.280284	0.00887809
UTI89_C0871	ybjS	hypothetical protein YbjS	-0.280247	0.000763078
UTI89_C0858	potG	putrescine transport ATP-binding protein PotG	-0.279804	0.0035384
UTI89_C2688	hkaJ	hypothetical protein	-0.27899	0.0197286
UTI89_C1587	ycjT	hypothetical transport protein YcjT	-0.278654	0.00038156
UTI89_C3325	speB	agmatinase	-0.277096	0.000403288
UTI89_C3205	UTI89_C3205	hypothetical protein	-0.277043	5.23e-05
UTI89_C3891	yrfB	hypothetical protein YrfB	-0.276663	0.000461387
UTI89_C1101	UTI89_C1101	hypothetical protein	-0.276551	0.0234138
UTI89_C0919	UTI89_C0919	putative tail fiber protein of prophage CP-933T	-0.276112	0.000217969
UTI89_C3702	yhdG	putative dehydrogenase	-0.275904	0.0164227
UTI89_C3569	agaB	PTS system, cytoplasmic, N-acetylgalactosamine-specific IIB component 1 (EIIB-AGA)	-0.275882	0.000474061
UTI89_C0866	artI	arginine-binding periplasmic protein 1 precursor	-0.275762	0.0100375
UTI89_C2225	UTI89_C2225	putative transposase	-0.275461	0.00186149
UTI89_C2328	wcaF	putative colanic acid biosynthesis acetyltransferase wcaF	-0.274241	0.000573341
UTI89_C2098	otsB	trehalose phosphatase	-0.273315	0.207588
UTI89_C0532	ybbB	putative capsule anchoring protein YbbB	-0.273162	0.0354227
UTI89_C3677	rng	ribonuclease G	-0.272858	0.00123744
UTI89_C0812	glnQ	GlnQ protein, subunit of glutamine ABC transporter	-0.272793	0.0467475
UTI89_C4368	UTI89_C4368	hypothetical protein	-0.271934	0.00815854
UTI89_C2257	UTI89_C2257	insertion sequence ATP-binding protein	-0.271495	0.000747572
UTI89_C3526	ygjT	hypothetical protein YgjT	-0.2714	6.21e-05
UTI89_C3024	ygaP	hypothetical protein	-0.27092	2.18e-05
UTI89_C0802	dinG	probable ATP-dependent helicase DinG	-0.269857	0.00181655
UTI89_C1341	UTI89_C1341	hypothetical protein	-0.269121	0.00434988
UTI89_C1706	xasA	amino acid antiporter	-0.26868	0.00554266
UTI89_C2903	yfiF	hypothetical tRNA/rRNA methyltransferase YfiF	-0.268667	0.000282322
UTI89_C1627	entS	EntS/YbdA MFS transporter	-0.268501	5.7e-07
UTI89_C1564	UTI89_C1564	acriflavine resistance protein B	-0.268435	6.87e-05
UTI89_C2544	menC	O-succinylbenzoate-CoA synthase	-0.267616	9.87e-05
UTI89_C2360	yegQ	hypothetical protein	-0.267236	0.00108431
UTI89_C0279	UTI89_C0279	hypothetical protein	-0.267215	0.0521978
UTI89_C4695	phnH	PhnH protein	-0.267205	0.0232019
UTI89_C3664	UTI89_C3664	hypothetical protein	-0.266881	0.0144256
UTI89_C4062	yhjL	cellulose synthase operon protein C	-0.266577	1.87e-06
UTI89_C0411	yaiE	hypothetical protein	-0.266058	0.000615481
UTI89_C1141	UTI89_C1141	hypothetical protein	-0.265035	0.00188213
UTI89_C4906	UTI89_C4906	putative F17-like fimbrial chaperone	-0.265006	4.83e-06
UTI89_C2919	UTI89_C2919	hypothetical protein	-0.264761	0.0960437
UTI89_C3994	nikB	nickel transport system permease protein NikB	-0.264742	0.000366813
UTI89_C5158	smp	Smp protein precursor	-0.264252	0.00135645
UTI89_C0843	deoR	DeoR transcriptional repressor	-0.263902	0.0272487
UTI89_C5035	ibeA	invasion protein IbeA	-0.263363	6.51e-06
UTI89_C4963	UTI89_C4963	hypothetical protein	-0.263338	0.00627031
UTI89_C2711	UTI89_C2711	putative aminotransferase	-0.263143	0.003471
UTI89_C3465	yqiA	hypothetical protein	-0.262864	0.00137542
UTI89_C2543	menE	O-succinylbenzoic acid--CoA ligase	-0.26225	0.000832624
UTI89_C1648	ydcK	hypothetical protein YdcK	-0.262072	0.154343
UTI89_C3139	ygcE	hypothetical sugar kinase YgcE	-0.26206	0.000339522
UTI89_C1925	katE	catalase HPII	-0.262044	0.00234303
UTI89_C2999	yfdN1	hypothetical protein	-0.26108	0.154395
UTI89_C1146	yeeT3	hypothetical protein YeeT	-0.260724	0.134432
UTI89_C5144	prfC	peptide chain release factor RF-3	-0.260646	0.00112105
UTI89_C0327	ykgC	probable pyridine nucleotide-disulfide oxidoreductase ykgC	-0.260085	3.08e-07
UTI89_C0780	moaA	molybdenum cofactor biosynthesis protein A	-0.259798	0.000839964
UTI89_C2703	yfdE	hypothetical protein YfdE	-0.259741	0.00188777
UTI89_C1349	ymgA	hypothetical protein	-0.259435	0.00105289
UTI89_C4725	UTI89_C4725	hypothetical protein	-0.259378	0.00471134
UTI89_C5131	UTI89_C5131	putative tail fiber component K of prophage	-0.259109	0.000763122
UTI89_C1819	rnfC	electron transport complex protein RnfC	-0.259032	0.00345593
UTI89_C0837	yliF	hypothetical membrane protein YliF	-0.258679	0.000130408
UTI89_C0529	tesA	acyl-CoA thioesterase I precursor	-0.258628	0.00149193
UTI89_C1211	yceC	hypothetical protein	-0.258534	0.0010953
UTI89_C3733	sun	SUN protein	-0.258135	1.2e-05
UTI89_C1794	ydgB	hypothetical oxidoreductase YdgB	-0.2573	0.136249
UTI89_C3469	tolC	outer membrane protein TolC precursor	-0.256888	3.84e-06
UTI89_C4578	UTI89_C4578	hypothetical protein	-0.256687	0.0194887
UTI89_C1304	UTI89_C1304	putative Rz endopeptidase from lambdoid prophage DLP12	-0.256503	0.00496281
UTI89_C0627	cspE	cold shock-like protein CspE	-0.256409	0.0222068
UTI89_C4591	yjbD	hypothetical protein	-0.256255	0.000868015
UTI89_C4410	UTI89_C4410	putative carboxymethylenebutenolidase	-0.256239	0.000141442
UTI89_C3284	ygfZ	2D-phage unknown protein	-0.256157	0.527133
UTI89_C1318	UTI89_C1318	hypothetical protein	-0.25615	0.0615708
UTI89_C0202	yaeR	putative lactoylglutathione lyase	-0.255714	0.112872
UTI89_C2259	UTI89_C2259	putative transposase	-0.255695	0.00553264
UTI89_C4687	phnP	PhnP protein	-0.255686	0.00147554
UTI89_C1967	ydjG	hypothetical oxidoreductase YdjG	-0.255306	0.0627283
UTI89_C4846	UTI89_C4846	hypothetical protein	-0.254247	0.000516275
UTI89_C4187	rph	ribonuclease PH	-0.253071	0.000679042
UTI89_C1110	sfaD	S fimbriae minor subunit SfaD	-0.253048	4.04e-06
UTI89_C0151	yadL	putative fimbrial subunit YadL precursor	-0.25297	0.00213797
UTI89_C3817	zraP	periplasmic zinc resistance-associated protein precursor	-0.252863	0.00209149
UTI89_C2996	UTI89_C2996	bacteriophage V crossover junction endodeoxyribonuclease	-0.252128	0.06012
UTI89_C2008	pabB	para-aminobenzoate synthase component I	-0.252022	0.000331224
UTI89_C3973	UTI89_C3973	putative phosphotransferase system protein	-0.251656	0.000123897
UTI89_C4462	yihV	hypothetical sugar kinase YihV	-0.251401	0.00910231
UTI89_C2042	yebZ	hypothetical protein YebZ	-0.251384	0.0100329
UTI89_C2612	yfcA	putative structural protein	-0.251114	0.0910011
UTI89_C4516	hslU	ATP-dependent hslVU protease ATP-binding subunit hslU	-0.251098	0.00138636
UTI89_C2904	UTI89_C2904	hypothetical protein	-0.250932	0.379493
UTI89_C0315	UTI89_C0315	putative NADH-dependent flavin oxidoreductase	-0.250788	0.00112756
UTI89_C2275	yafX2	hypothetical protein YafX	-0.250082	0.00311912
UTI89_C3676	yhdP	hypothetical protein YhdP	-0.249704	8.35e-06
UTI89_C0869	ybjQ	hypothetical protein	-0.249689	0.346666
UTI89_C1041	hyaB	hydrogenase-1 large subunit	-0.249611	0.000946162
UTI89_C0903	trxB	thioredoxin reductase	-0.249311	0.0669614
UTI89_C0381	yaiP	hypothetical protein YaiP	-0.249027	7.9e-05
UTI89_C0260	ykfE	inhibitor of vertebrate lysozyme precursor	-0.248589	0.00364579
UTI89_C0140	yadG	conserved hypothetical protein YadG	-0.248053	0.00338496
UTI89_C4754	frdA	flavoprotein subunit of fumarate reductase	-0.24685	0.000103973
UTI89_C2982	UTI89_C2982	pro-head protease	-0.2467	0.0103456
UTI89_C1529	trpA	tryptophan synthase alpha subunit	-0.246069	0.0708475
UTI89_C4523	metJ	transcriptional repressor	-0.245604	0.00365045
UTI89_C0323	UTI89_C0323	2,5-diketo-D-gluconic acid reductase A	-0.245517	0.000367781
UTI89_C0421	phoR	phosphate regulon sensor protein PhoR	-0.245405	0.00549731
UTI89_C3446	parC	topoisomerase IV subunit A	-0.245144	0.33959
UTI89_C1477	UTI89_C1477	hypothetical protein	-0.245055	0.606232
UTI89_C5009	fimB	type 1 fimbriae regulatory protein FimB	-0.244709	0.00490972
UTI89_C4607	malM	maltose operon periplasmic protein precursor	-0.243769	0.225933
UTI89_C3665	degQ	serine endoprotease DegQ precursor	-0.243274	0.000200277
UTI89_C3137	ygcW	hypothetical oxidoreductase YgcW	-0.24316	0.000255466
UTI89_C4335	trxA	thioredoxin 1	-0.242136	0.00436547
UTI89_C2593	hisJ	histidine-binding periplasmic protein of high-affinity histidine transport system	-0.24212	0.132314
UTI89_C0310	matA	hypothetical protein YkgK	-0.241956	0.0317713
UTI89_C4481	UTI89_C4481	hypothetical protein	-0.241831	0.0041015
UTI89_C4677	yjcR	hypothetical protein YjcR	-0.241564	0.000654021
UTI89_C0739	ybgF	hypothetical protein	-0.241136	0.174588
UTI89_C5014	fimD	outer membrane usher protein FimD precursor	-0.240705	1.57e-06
UTI89_C1660	ydcT	hypothetical ABC transporter ATP-binding protein ydcT	-0.240185	0.0556375
UTI89_C3257	ygeY	putative deacetylase	-0.239938	0.00136941
UTI89_C1680	yddH	hypothetical protein YddH	-0.239927	0.0911073
UTI89_C4274	bglG	cryptic beta-glucoside bgl operon Antiterminator	-0.238504	0.000209662
UTI89_C4308	rbsR	regulator for rbs operon	-0.237429	7.55e-05
UTI89_C4509	glpX	fructose 1,6-bisphosphatase II subunit GlpX	-0.237269	0.00885584
UTI89_C4197	recG	ATP-dependent DNA helicase RecG	-0.236584	2.49e-05
UTI89_C4376	uvrD	DNA helicase II	-0.236342	6.89e-05
UTI89_C3369	neuE	NeuE protein	-0.236129	0.000556884
UTI89_C0500	recR	recombination and repair protein RecR	-0.235841	0.0407668
UTI89_C2771	eutK	ethanolamine utilization protein EutK	-0.23557	0.570368
UTI89_C0854	nfsA	subunit of oxygen-insensitive NADPH nitroreductase	-0.235511	0.0113927
UTI89_C5134	UTI89_C5134	putative outer membrane protein of prophage	-0.234493	0.00624022
UTI89_C0272	yafN	hypothetical protein YafN	-0.234281	0.435341
UTI89_C1159	csgF	curli production assembly/transport component CsgF precursor	-0.233323	0.0394304
UTI89_C4753	frdB	iron-sulfur protein subunit of fumarate reductase	-0.233311	0.000506919
UTI89_C0725	UTI89_C0725	hypothetical protein	-0.232181	0.00011544
UTI89_C4781	yjfI	hypothetical protein YjfI	-0.232033	0.00186122
UTI89_C1299	UTI89_C1299	hypothetical protein	-0.232013	0.0622466
UTI89_C5146	UTI89_C5146	hypothetical protein	-0.231249	0.0844905
UTI89_C1314	UTI89_C1314	putative capsid protein of prophage	-0.230466	0.0116828
UTI89_C0765	ybhE	putative isomerase	-0.230196	0.0197524
UTI89_C3478	UTI89_C3478	conserved hypothetical protein	-0.23015	0.0148395
UTI89_C0290	UTI89_C0290	putative resolvase	-0.229985	0.0171633
UTI89_C4767	yjeF	hypothetical protein YjeF	-0.229794	5.71e-05
UTI89_C3036	nrdF	ribonucleoside-diphosphate reductase 2 beta chain	-0.228983	0.000170163
UTI89_C4246	dgoR	galactonate operon transcriptional repressor	-0.22884	0.00246074
UTI89_C1490	UTI89_C1490	putative phage lysozyme	-0.228802	0.141427
UTI89_C3524	ygjQ	hypothetical protein YgjQ	-0.228667	0.00635902
UTI89_C2936	yfiR	hypothetical protein YfiR precursor	-0.227839	0.000765124
UTI89_C2105	yecR	hypothetical protein YecR	-0.227671	0.122733
UTI89_C4694	phnI	PhnI protein	-0.227418	0.010473
UTI89_C3510	aer	aerotaxis sensor receptor, flavoprotein	-0.227368	0.000244824
UTI89_C1240	ycfR	hypothetical protein	-0.226873	0.776373
UTI89_C2635	UTI89_C2635	hypothetical protein	-0.226488	0.00659997
UTI89_C5154	deoB	phosphopentomutase	-0.226152	0.00233205
UTI89_C0336	UTI89_C0336	conserved hypothetical protein	-0.226053	0.000460509
UTI89_C0004	thrC	threonine synthase	-0.226016	0.00213797
UTI89_C5030	ghbD	putative 3-hydroxyisobutyrate dehydrogenase GhbD	-0.225944	8.79e-05
UTI89_C4107	xylF	D-xylose-binding periplasmic protein precursor	-0.225749	0.000107519
UTI89_C0926	UTI89_C0926	phage baseplate assembly protein	-0.22573	0.235422
UTI89_C3160	yqcA	hypothetical protein YqcA	-0.22515	0.0328301
UTI89_C5004	UTI89_C5004	hypothetical protein	-0.224964	0.000410362
UTI89_C4811	UTI89_C4811	hypothetical protein	-0.224866	0.0002712
UTI89_C3075	hydN	electron transport protein HydN	-0.22478	0.00241725
UTI89_C0922	UTI89_C0922	tail fiber assembly	-0.224227	0.00607198
UTI89_C1767	rspB	starvation sensing protein RspB	-0.223896	0.13931
UTI89_C4638	UTI89_C4638	putative c4-dicarboxylate transport transcriptional regulatory protein	-0.223483	0.000135557
UTI89_C0706	phrB	deoxyribodipyrimidine photolyase	-0.223389	0.000641051
UTI89_C2185	ybtU	thiazolinyl-S-HMWP1 reductase	-0.222952	0.0186432
UTI89_C1123	UTI89_C1123	hypothetical protein	-0.222913	0.0704429
UTI89_C5048	UTI89_C5048	hypothetical protein	-0.222862	0.000390396
UTI89_C4580	yjbB	hypothetical protein YjbB	-0.222846	0.000870374
UTI89_C2066	yebB	Hypothetical protein YebB	-0.222164	0.0234138
UTI89_C3327	speA	biosynthetic arginine decarboxylase	-0.2221	0.000149197
UTI89_C4990	UTI89_C4990	hypothetical protein	-0.221802	0.0214161
UTI89_C4192	UTI89_C4192	hypothetical protein	-0.221212	0.0510151
UTI89_C0126	UTI89_C0126	hypothetical protein	-0.220859	0.609644
UTI89_C2394	yehQ	hypothetical protein YehQ	-0.220526	0.0264239
UTI89_C1888	ydiP	hypothetical transcriptional regulator YdiP	-0.220517	0.0117951
UTI89_C2397	yehT	hypothetical protein	-0.220317	0.03842
UTI89_C0528	ybbO	putative oxidoreductase	-0.220285	0.122126
UTI89_C3565	UTI89_C3565	putative phosphotransferase system enzyme subunit	-0.220106	0.0778668
UTI89_C2856	UTI89_C2856	hypothetical protein	-0.219845	0.0224564
UTI89_C0575	cusA	putative cation efflux system protein CusA	-0.219793	0.00369257
UTI89_C0371	lacZ	beta-galactosidase	-0.219718	0.000338184
UTI89_C1987	UTI89_C1987	putative amino acid/amine transport protein	-0.219454	0.0633941
UTI89_C4830	ytfP	hypothetical protein	-0.219274	0.00248951
UTI89_C5036	ibgT	putative transporter IbgT	-0.218967	1.79e-06
UTI89_C2033	UTI89_C2033	hypothetical protein	-0.218661	0.134756
UTI89_C2687	UTI89_C2687	bacteriophage HK97 gp40	-0.218618	0.00623786
UTI89_C4388	rhtB	homoserine/homoserine lactone effulux protein	-0.217919	0.000172323
UTI89_C3142	UTI89_C3142	hypothetical protein	-0.217878	0.00646595
UTI89_C2652	UTI89_C2652	scaffold protein	-0.217709	0.0328011
UTI89_C4675	yjcP	putative enzyme	-0.217477	0.000201773
UTI89_C0833	UTI89_C0833	Heme-binding protein precursor (hemin-binding lipoprotein)	-0.217292	0.0133579
UTI89_C1436	tdk	thymidine kinase	-0.217267	0.0477278
UTI89_C1024	sulA	suppressor of lon	-0.217077	0.00315177
UTI89_C0086	ilvH	acetolactate synthase III, valine sensitive, small subunit	-0.216911	0.0557954
UTI89_C1772	ynfC	hypothetical protein YnfC	-0.21679	0.0171427
UTI89_C3684	yhdH	protein YhdH	-0.21659	0.000573341
UTI89_C2096	yecG	hypothetical protein YecG	-0.216551	0.000484868
UTI89_C2907	yfiQ	hypothetical protein YfiQ	-0.216545	0.000126522
UTI89_C1758	ydeD	probable amino acid metabolite efflux pump	-0.216203	0.224213
UTI89_C3192	UTI89_C3192	hypothetical protein	-0.215764	0.0156807
UTI89_C2256	UTI89_C2256	hypothetical protein	-0.215469	0.296226
UTI89_C3330	yqgD	hypothetical protein YqgD	-0.215378	0.542697
UTI89_C4394	UTI89_C4394	hypothetical protein	-0.215351	0.0137802
UTI89_C0856	ybjN	putative sensory transduction regulator	-0.214337	0.0438062
UTI89_C4876	yjgB	putative oxidoreductase	-0.214046	0.000466788
UTI89_C1584	ycjQ	hypothetical zinc-type alcohol dehydrogenase-like protein ycjQ	-0.213561	0.478584
UTI89_C2613	mepA	penicillin-insensitive murein endopeptidase precursor	-0.213402	0.0179823
UTI89_C2347	yegK	hypothetical protein YegK	-0.213187	0.06012
UTI89_C4073	UTI89_C4073	conserved hypothetical protein	-0.213003	0.0115388
UTI89_C0519	UTI89_C0519	hypothetical protein	-0.212927	0.0264227
UTI89_C0075	thiP	thiamine transport system permease protein ThiP	-0.212874	0.0115603
UTI89_C0181	glnD	[protein-PII] uridylyltransferase	-0.212604	0.359351
UTI89_C1070	nmoB	4-hydroxyphenylacetate 3-monooxygenase small chain	-0.212548	0.0993055
UTI89_C3706	envR	potential acrEF/envCD operon repressor	-0.212138	0.00146696
UTI89_C3264	UTI89_C3264	SsnA protein	-0.212002	0.00511103
UTI89_C5034	UTI89_C5034	hypothetical protein	-0.211833	0.399735
UTI89_C5100	UTI89_C5100	putative replication protein	-0.211362	0.0100944
UTI89_C3493	bacA	bacitracin resistance protein BacA	-0.210415	0.0232402
UTI89_C0526	ybbM	putative metal resistance protein	-0.210363	0.00528462
UTI89_C2107	yecH	hypothetical protein	-0.210135	0.39665
UTI89_C1038	UTI89_C1038	hypothetical protein	-0.209969	1
UTI89_C2327	gmd	subunit of GDP-mannose 4,6-dehydratase	-0.209828	0.0116792
UTI89_C0080	leuB	3-isopropylmalate dehydrogenase	-0.20892	0.0556375
UTI89_C1579	ycjM	putative sucrose phosphorylase	-0.208683	0.0108599
UTI89_C1173	mdoH	periplasmic glucans biosynthesis protein MdoH	-0.208673	0.00050859
UTI89_C4919	UTI89_C4919	putative transposase	-0.208569	0.191111
UTI89_C2872	glnB	nitrogen regulatory protein P-II	-0.208255	0.0261928
UTI89_C0683	UTI89_C0683	putative transcriptional regulator	-0.208155	0.105189
UTI89_C3694	UTI89_C3694	putative ribose ABC transporter	-0.208095	0.000506741
UTI89_C0877	ybjE	hypothetical protein YbjE	-0.208018	0.00268963
UTI89_C0893	UTI89_C0893	conserved hypothetical protein	-0.20793	0.232908
UTI89_C3313	UTI89_C3313	hypothetical protein	-0.207645	0.00134518
UTI89_C0144	panD	aspartate 1-decarboxylase	-0.207042	0.232658
UTI89_C3961	livF	ATP-binding component of leucine transport	-0.207034	0.00494355
UTI89_C0461	UTI89_C0461	hypothetical protein	-0.206887	0.0844905
UTI89_C4396	UTI89_C4396	hypothetical protein	-0.205911	0.00709727
UTI89_C1275	UTI89_C1275	putative exonuclease encoded by prophage CP-933K	-0.205905	0.517283
UTI89_C3983	yhhN	hypothetical protein	-0.205646	0.000870374
UTI89_C2664	ninH	hypothetical protein	-0.205194	0.290475
UTI89_C3006	yfdQ1	hypothetical protein YfdQ	-0.20489	0.000460798
UTI89_C3467	yqiB	putative enzyme	-0.204833	0.0251604
UTI89_C0835	UTI89_C0835	putative transport system permease protein	-0.204455	0.0103312
UTI89_C1971	ydjK	hypothetical metabolite transport protein YdjK	-0.2044	0.0172135
UTI89_C0427	queA	probable S-adenosylmethionine:tRNA ribosyltransferase-isomerase	-0.204312	0.0573559
UTI89_C2706	yfdW	formyl-coenzyme A transferase monomer	-0.204302	0.00913733
UTI89_C1297	UTI89_C1297	hypothetical protein	-0.203729	0.0118665
UTI89_C1935	ydjQ	hypothetical protein YdjQ	-0.203559	0.119268
UTI89_C4993	UTI89_C4993	hypothetical protein	-0.203538	0.071236
UTI89_C4994	yeeS2	hypothetical protein	-0.203535	0.0713192
UTI89_C3379	gspJ	hypothetical type II secretion protein GspJ	-0.203521	0.0365259
UTI89_C4690	phnM	PhnM protein	-0.203445	0.00795918
UTI89_C2636	sia	endo-alpha-sialidase	-0.203312	4.59e-05
UTI89_C2889	UTI89_C2889	hypothetical protein	-0.203259	0.195596
UTI89_C3617	yhbE	hypothetical transport protein YhbE	-0.203119	0.017026
UTI89_C3170	fucO	lactaldehyde reductase	-0.203099	0.00575349
UTI89_C4752	frdC	fumarate reductase 15 kDa hydrophobic protein	-0.202915	0.160092
UTI89_C1336	sitD	SitD protein	-0.20287	0.281496
UTI89_C4976	UTI89_C4976	hypothetical protein	-0.202625	0.129137
UTI89_C3794	UTI89_C3794	hypothetical protein	-0.20251	0.0255398
UTI89_C2156	UTI89_C2156	hypothetical protein	-0.202422	0.028217
UTI89_C5028	cniT	putative carnitine transporter CniT	-0.202094	0.000144133
UTI89_C0297	UTI89_C0297	hypothetical protein	-0.201656	0.357697
UTI89_C3550	tdcD	propionate kinase	-0.201574	0.000310874
UTI89_C5007	yjhA	hypothetical protein	-0.201371	0.000906558
UTI89_C0349	yahE	hypothetical protein YahE	-0.201158	0.00522988
UTI89_C1607	UTI89_C1607	hypothetical protein	-0.200279	0.387558
UTI89_C0169	fhuB	ferrichrome transport system permease protein fhuB	-0.20002	0.020907
UTI89_C4015	yhiP	hypothetical transporter YhiP	-0.199257	0.000568752
UTI89_C1119	iroE	IroE protein	-0.199117	0.161095
UTI89_C4480	fdoH	formate dehydrogenase-O, iron-sulfur subunit	-0.198976	0.00274615
UTI89_C1734	UTI89_C1734	phage hypothetical protein	-0.198523	0.289001
UTI89_C2276	yeeS1	hypothetical protein	-0.198362	0.0476768
UTI89_C1698	rpsV	30S ribosomal subunit protein S22	-0.197585	0.429971
UTI89_C2219	UTI89_C2219	hypothetical protein	-0.197457	0.0576135
UTI89_C0386	tauC	taurine transport system permease protein TauC	-0.1974	0.276697
UTI89_C1086	ycdR	hypothetical lipoprotein YcdR precursor	-0.197268	0.00235196
UTI89_C0230	dniR	cytochrome c552	-0.197163	0.0678086
UTI89_C0277	pepD	aminoacyl-histidine dipeptidase (peptidase D)	-0.197049	0.0224931
UTI89_C4432	pepQ	Xaa-Pro dipeptidase	-0.196509	0.000927704
UTI89_C2604	usg	USG-1 protein	-0.196483	0.122726
UTI89_C1839	ydhL	hypothetical protein YdhL precursor	-0.195992	0.525555
UTI89_C2205	UTI89_C2205	hypothetical protein	-0.19571	0.010402
UTI89_C2279	yeeV1	hypothetical protein	-0.195683	0.0738683
UTI89_C4103	yiaA	hypothetical protein YiaA	-0.195652	0.000987717
UTI89_C1374	ycgB	putative sporulation protein	-0.195341	0.0586201
UTI89_C2737	UTI89_C2737	hypothetical protein	-0.195307	0.492467
UTI89_C1897	aroH	phospho-2-dehydro-3-deoxyheptonate aldolase, Trp-sensitive	-0.194998	0.0339698
UTI89_C0931	UTI89_C0931	hypothetical protein	-0.194385	0.113008
UTI89_C0538	ybbQ	2-hydroxy-3-oxopropionate reductase	-0.194313	0.00575432
UTI89_C4098	UTI89_C4098	putative membrane permeability altering protein	-0.193923	0.00840821
UTI89_C1771	speG	spermidine N(1)-acetyltransferase	-0.19379	0.0622935
UTI89_C1591	ycjW	hypothetical transcriptional regulator YcjW	-0.193677	0.028682
UTI89_C2838	yfgB	hypothetical protein	-0.1933	0.0164227
UTI89_C4961	UTI89_C4961	hypothetical protein	-0.193122	0.0424257
UTI89_C1058	torT	periplasmic protein TorT	-0.192422	0.1342
UTI89_C2122	fliZ	FliZ protein	-0.192013	0.0115688
UTI89_C0938	UTI89_C0938	putative capsid scaffolding protein	-0.191672	0.0850419
UTI89_C3479	ygiL	putative Yqi fimbriae subunit YgiL precursor	-0.191447	0.013838
UTI89_C1093	UTI89_C1093	possible prophage regulatory protein	-0.19133	0.0528098
UTI89_C2338	UTI89_C2338	hypothetical protein	-0.191263	0.488044
UTI89_C0583	entD	4'-phosphopantetheinyl transferase EntD	-0.191055	0.14536
UTI89_C2303	wbgM	putative galactosyltransferase WbgM	-0.190534	0.00175358
UTI89_C1115	sfaH	S fimbriae minor subunit SfaH	-0.190277	0.00159816
UTI89_C1799	fumC	fumarate hydratase class II	-0.189984	0.0604174
UTI89_C1458	UTI89_C1458	putative excisionase	-0.18894	0.497854
UTI89_C1879	ydiJ	hypothetical protein YdiJ	-0.1885	0.0196771
UTI89_C5113	UTI89_C5113	putative endopeptidase protein Rz of prophage CP-933K	-0.188236	0.358869
UTI89_C0828	UTI89_C0828	transaldolase-like protein	-0.188195	0.0180606
UTI89_C4477	yiiE	hypothetical protein YiiE	-0.187642	0.0196068
UTI89_C2437	yeiL	regulatory protein YeiL	-0.187448	0.0145383
UTI89_C2979	UTI89_C2979	hypothetical protein	-0.186945	0.376039
UTI89_C4839	pmbA	PmbA protease involved in Microcin B17 maturation and sensitivity to the DNA gyrase inhibitor LetD	-0.186868	0.00161006
UTI89_C2160	yedA	putative transmembrane subunit	-0.186676	0.040911
UTI89_C2413	yohI	hypothetical protein YohI	-0.186642	0.0249827
UTI89_C1255	UTI89_C1255	hypothetical protein	-0.186604	0.432899
UTI89_C4685	rpiB	ribose 5-phosphate isomerase B	-0.186524	0.0408865
UTI89_C2779	eutE	ethanolamine utilization protein EutE acetaldehyde dehydrogenase	-0.185617	0.0979371
UTI89_C4701	phnB	hypothetical protein PhnB	-0.185576	0.138244
UTI89_C0242	UTI89_C0242	hypothetical protein	-0.185479	0.00689379
UTI89_C1469	UTI89_C1469	hypothetical protein	-0.184992	0.290877
UTI89_C1834	ydhI	hypothetical protein YdhI	-0.18484	0.35966
UTI89_C2130	yedE	hypothetical protein YedE	-0.184805	0.0946972
UTI89_C1419	UTI89_C1419	hypothetical protein	-0.184675	0.272854
UTI89_C0042	caiD	carnitinyl-CoA dehydratase	-0.184379	0.0228578
UTI89_C5041	yjiJ	hypothetical protein YjiJ	-0.184311	0.0275604
UTI89_C1802	ydgA	hypothetical protein YdgA	-0.184308	0.0554758
UTI89_C1995	yeaR	hypothetical protein YeaR	-0.184082	0.0773537
UTI89_C3155	ygcA	23S rRNA (uracil-5-)-methyltransferase RumA	-0.183764	0.01944
UTI89_C2935	yfiL	hypothetical protein	-0.183356	0.0240477
UTI89_C4910	UTI89_C4910	hypothetical protein	-0.182863	0.0504051
UTI89_C0033	UTI89_C0033	hypothetical protein	-0.182466	0.133463
UTI89_C1830	ydhA	hypothetical protein YdhA	-0.182039	0.726846
UTI89_C3693	UTI89_C3693	ribose transport ATP-binding protein RbsA	-0.181783	0.00579177
UTI89_C4845	treR	trehalose operon repressor	-0.181738	0.0167352
UTI89_C3329	yqgC	hypothetical protein	-0.18151	0.0901144
UTI89_C1980	yeaH	hypothetical protein YeaH	-0.181245	0.0927523
UTI89_C1486	UTI89_C1486	hypothetical protein	-0.181137	0.301082
UTI89_C3428	metC	cystathionine beta-lyase	-0.181016	0.0120043
UTI89_C5133	UTI89_C5133	putative tail component of prophage	-0.180962	0.000881958
UTI89_C5025	cgrD	glycerol dehydrogenase CgrD	-0.180934	0.00315831
UTI89_C4807	insBcp3	IS1 protein InsB	-0.180247	0.101864
UTI89_C5002	UTI89_C5002	hypothetical protein	-0.179848	0.170134
UTI89_C1651	UTI89_C1651	hypothetical protein	-0.179447	0.0279483
UTI89_C1522	UTI89_C1522	unknown protein encoded by prophage CP-933X	-0.179141	0.0427441
UTI89_C3998	nikR	nickel responsive transcriptional regulator	-0.178707	0.0245039
UTI89_C4679	yjcS	hypothetical protein YjcS	-0.178483	0.000821954
UTI89_C1012	ycbX	hypothetical protein YcbX	-0.178455	0.0178342
UTI89_C0507	fsr	fosmidomycin resistance protein	-0.177413	0.119268
UTI89_C4200	yicH	hypothetical protein YicH	-0.177403	0.00309468
UTI89_C3536	yqjD	hypothetical protein	-0.177295	0.0899877
UTI89_C4722	UTI89_C4722	hypothetical protein	-0.176953	0.00191633
UTI89_C3275	lysS	lysine tRNA synthetase	-0.176198	0.585394
UTI89_C3173	fucP	L-fucose permease	-0.176151	0.00669504
UTI89_C5063	yjjM	hypothetical protein YjjM	-0.176017	0.00546915
UTI89_C2837	yfgA	hypothetical protein YfgA	-0.17584	0.197426
UTI89_C1848	ydhP	putative transport protein	-0.175412	0.0900214
UTI89_C1952	ynjD	hypothetical ABC transporter ATP-binding protein ynjD	-0.175174	0.130437
UTI89_C4697	phnF	probable transcriptional regulator PhnF	-0.175147	0.107476
UTI89_C1942	astA	arginine N-succinyltransferase	-0.175144	0.337936
UTI89_C1560	yciW	hypothetical protein YciW	-0.174918	0.0823219
UTI89_C2851	iscU	iron-sulfur cluster assembly scaffold protein	-0.174562	0.631218
UTI89_C0490	acrA	acriflavine resistance protein A precursor	-0.174545	0.0533151
UTI89_C3995	nikC	nickel transport system permease protein NikC	-0.174409	0.00739076
UTI89_C3560	agaR	putative DEOR-type transcriptional regulator of aga operon	-0.17407	0.0296595
UTI89_C2473	ccmG	disulfide oxidoreductase	-0.174062	0.340214
UTI89_C1804	uidB	glucuronide carrier protein	-0.173587	0.0259339
UTI89_C4169	waaW	UDP-galactose:(galactosyl) LPS alpha1,2-galactosyltransferase	-0.173508	0.00100798
UTI89_C0830	moeA	molybdopterin biosynthesis protein MoeA	-0.173467	0.0262094
UTI89_C1007	ycbN	alkanesulfonate monooxygenase	-0.173457	0.0308099
UTI89_C2990	UTI89_C2990	putative endolysin of prophage CP-933X	-0.173354	0.0157652
UTI89_C3336	gshB	glutathione synthetase	-0.172853	0.0413931
UTI89_C1103	UTI89_C1103	hypothetical protein	-0.17277	0.481029
UTI89_C5156	yjjJ	hypothetical protein YjjJ	-0.17238	0.00398026
UTI89_C4649	soxR	redox-sensitive transcriptional activator SoxR	-0.172273	0.28103
UTI89_C0587	UTI89_C0587	conserved hypothetical protein	-0.172143	0.809669
UTI89_C0709	ybgJ	hypothetical protein YbgJ	-0.172115	0.095272
UTI89_C4003	UTI89_C4003	putative xylulose kinase	-0.171766	0.00247913
UTI89_C4729	cadB	probable cadaverine/lysine antiporter	-0.17151	0.00175067
UTI89_C1130	UTI89_C1130	hypothetical protein	-0.171276	0.00334477
UTI89_C4547	ppc	phosphoenolpyruvate carboxylase subunit	-0.170749	0.00141257
UTI89_C4778	yjeB	hypothetical protein	-0.169601	0.125025
UTI89_C5061	UTI89_C5061	putative C4-dicarboxylate-binding periplasmic protein	-0.169358	0.00323185
UTI89_C2985	UTI89_C2985	bacteriophage V large terminase subunit	-0.168993	0.00275494
UTI89_C0605	ybdN	hypothetical protein YbdN	-0.168799	0.0136857
UTI89_C3508	yqjH	hypothetical protein	-0.168451	0.0702319
UTI89_C4611	plsB	glycerol-3-phosphate acyltransferase	-0.168405	0.750383
UTI89_C4536	gldA	glycerol dehydrogenase	-0.168271	0.00986601
UTI89_C4219	yicN	hypothetical protein	-0.168207	0.154801
UTI89_C2038	yebW	hypothetical protein YebW	-0.16794	0.861277
UTI89_C0915	UTI89_C0915	putative tail fiber component of prophage CP-933T	-0.167816	0.124594
UTI89_C1932	UTI89_C1932	hypothetical protein	-0.167672	0.173398
UTI89_C3704	yhdJ	hypothetical adenine-specific methylase YhdJ	-0.167374	0.0249053
UTI89_C2795	narQ	nitrate/nitrite sensor protein NarQ	-0.167103	0.010975
UTI89_C4457	glnG	nitrogen regulation protein NR(I)	-0.166975	0.616856
UTI89_C4779	vacB	putative enzyme	-0.16653	0.00388237
UTI89_C2524	UTI89_C2524	hypothetical protein	-0.166335	0.604915
UTI89_C3298	ygfA	hypothetical protein YgfA	-0.166147	0.177855
UTI89_C4886	papX	putative regulator PapX protein	-0.165758	0.00924957
UTI89_C3682	UTI89_C3682	hypothetical protein	-0.165694	0.145393
UTI89_C0608	ahpC	alkyl hydroperoxide reductase, C22 subunit; detoxification of hydroperoxides	-0.165318	0.140231
UTI89_C3215	UTI89_C3215	PTS system, maltose and glucose-specific IIABC component	-0.164948	0.00374296
UTI89_C2783	eutT	ethanolamine utilization cobalamin adenosyltransferase	-0.164765	0.0789847
UTI89_C2380	yohM	hypothetical protein YohM	-0.164333	0.305352
UTI89_C4343	rffD	UDP-N-acetyl-D-mannosamine dehydrogenase	-0.163961	0.00658014
UTI89_C1271	UTI89_C1271	hypothetical protein	-0.163939	0.0277682
UTI89_C2523	glpC	anaerobic glycerol-3-phosphate dehydrogenase subunit C	-0.163798	0.136537
UTI89_C3048	UTI89_C3048	hypothetical protein	-0.163787	0.030459
UTI89_C1849	purR	purine nucleotide synthesis repressor	-0.163054	0.154324
UTI89_C3341	yggT	putative resistance protein	-0.162783	0.100908
UTI89_C1326	UTI89_C1326	minor tail protein	-0.16266	0.370989
UTI89_C2452	spr	putative lipoprotein	-0.162099	0.040312
UTI89_C1740	uxaB	altronate oxidoreductase	-0.162006	0.0691844
UTI89_C3316	yggC	hypothetical protein YggC	-0.161877	0.0766039
UTI89_C4808	insAcp3	IS1 protein InsA	-0.161776	0.239779
UTI89_C0321	eaeH	attaching and effacing protein, pathogenesis factor	-0.161609	0.0031078
UTI89_C4373	yigA	hypothetical protein	-0.161534	0.0179823
UTI89_C5055	yjiA	hypothetical protein YjiA	-0.16123	0.0422801
UTI89_C0638	ybeA	hypothetical protein	-0.161149	0.514149
UTI89_C2528	yfaV	hypothetical transport protein YfaV	-0.16112	0.0318111
UTI89_C3276	UTI89_C3276	hypothetical protein	-0.161087	0.627688
UTI89_C0574	UTI89_C0574	putative resistance protein	-0.161044	0.056517
UTI89_C0701	kdpB	potassium-transporting ATPase B chain	-0.160945	0.0380351
UTI89_C0145	UTI89_C0145	conserved hypothetical protein	-0.16078	0.477338
UTI89_C1267	UTI89_C1267	prophage lambda integrase	-0.160601	0.0147853
UTI89_C2981	UTI89_C2981	major capsid protein precursor	-0.160448	0.128293
UTI89_C2364	gatD	galactitol-1-phosphate dehydrogenase	-0.16036	0.042435
UTI89_C0772	bioA	adenosylmethionine-8-amino-7-oxononanoate aminotransferase	-0.160259	0.115871
UTI89_C3549	tdcE	Keto-acid formate acetyltransferase	-0.160167	0.0039739
UTI89_C3080	hycI	hydrogenase 3 maturation protease	-0.160079	0.0723626
UTI89_C1790	pntB	pyridine nucleotide transhydrogenase, beta subunit	-0.159567	0.0735895
UTI89_C4019	gor	glutathione reductase	-0.159544	0.0213723
UTI89_C4537	talC	fructose-6-phosphate aldolase 2	-0.159204	0.0533335
UTI89_C2507	yfaP	hypothetical protein YfaP precursor	-0.159168	0.0993055
UTI89_C0548	ylbF	hypothetical protein YlbF	-0.158941	0.125025
UTI89_C2786	eutS	ethanolamine utilization protein EutS	-0.158299	0.0508442
UTI89_C0038	UTI89_C0038	transposase	-0.158236	0.00518276
UTI89_C2497	ompC	outer membrane protein 1b (Ib;c)	-0.158035	0.00937489
UTI89_C2998	UTI89_C2998	bacteriophage V DNA adenine methylase	-0.157883	0.357697
UTI89_C3399	UTI89_C3399	acyl carrier protein, putative	-0.157625	0.0191697
UTI89_C3007	yfdR1	hypothetical protein YfdR	-0.15759	0.0749119
UTI89_C4134	yibF	putative S-transferase	-0.157052	0.0323252
UTI89_C2406	bglX	beta-D-glucoside glucohydrolase	-0.156995	0.0260794
UTI89_C1554	UTI89_C1554	hypothetical protein	-0.156763	0.390842
UTI89_C3582	yhbQ	hypothetical protein YhbQ	-0.15664	0.115798
UTI89_C4043	yhiE	conserved hypothetical protein	-0.156615	0.0346231
UTI89_C3135	ygcS	hypothetical metabolite transport protein YgcS	-0.156479	0.0356889
UTI89_C4788	yjfN	hypothetical protein	-0.15623	0.16332
UTI89_C0768	ybhI	hypothetical protein YbhI	-0.156145	0.00699365
UTI89_C4828	ytfM	hypothetical protein YtfM precursor	-0.156125	0.00889135
UTI89_C2619	yfcQ	putative Yfc fimbriae subunit YfcQ precursor	-0.155882	0.222274
UTI89_C2571	UTI89_C2571	hypothetical protein	-0.155502	0.0531381
UTI89_C1237	ndh	NADH dehydrogenase	-0.155285	0.271078
UTI89_C3888	aroK	shikimate kinase I	-0.155133	0.0538866
UTI89_C0515	ybaR	copper-transporting P-type ATPase	-0.155115	0.0228913
UTI89_C3904	envZ	osmolarity sensor protein EnvZ	-0.155038	0.0144951
UTI89_C3889	hofQ	protein transport protein HofQ precursor	-0.154947	0.0156732
UTI89_C2128	amyA	cytoplasmic alpha-amylase	-0.154921	0.157184
UTI89_C0596	entE	enterobactin synthetase component E	-0.154792	0.082557
UTI89_C4637	UTI89_C4637	putative lactate dehydrogenase	-0.154456	0.0876583
UTI89_C1982	yeaJ	hypothetical protein YeaJ	-0.154329	0.0107558
UTI89_C0178	cdaR	carbohydrate diacid regulator	-0.153838	0.00834073
UTI89_C4834	ytfT	hypothetical ABC transporter permease protein ytfT	-0.153536	0.102191
UTI89_C3587	yhbW	hypothetical protein	-0.153529	0.0363199
UTI89_C0352	yahI	carbamate kinase-like protein YahI	-0.153384	0.368591
UTI89_C4983	UTI89_C4983	hypothetical protein	-0.15283	0.146383
UTI89_C2029	yebQ	hypothetical transport protein YebQ	-0.152491	0.427211
UTI89_C2794	aegA	putative oxidoreductase Fe-S subunit	-0.151677	0.0244217
UTI89_C1456	ompW	outer membrane protein W precursor	-0.151518	0.131978
UTI89_C2496	UTI89_C2496	hypothetical protein	-0.151459	0.0997978
UTI89_C3162	yqcC	hypothetical protein YqcC	-0.151434	0.224144
UTI89_C1132	UTI89_C1132	hypothetical protein	-0.151354	0.0687284
UTI89_C3029	ygaM	hypothetical protein	-0.151185	0.100341
UTI89_C2548	menD	Menaquinone biosynthesis protein MenD	-0.150643	0.018086
UTI89_C0896	UTI89_C0896	conserved hypothetical protein	-0.149421	0.294662
UTI89_C0586	fes	enterochelin esterase	-0.149181	0.110072
UTI89_C2873	yfhA	hypothetical protein YfhA	-0.148764	0.0821457
UTI89_C3184	ygdK	hypothetical protein YgdK	-0.148717	0.619438
UTI89_C4743	yjeJ	hypothetical protein YjeJ	-0.148112	0.0182734
UTI89_C0796	ybhG	hypothetical membrane protein YbhG	-0.147921	0.0652657
UTI89_C4998	UTI89_C4998	hypothetical protein	-0.147767	0.16412
UTI89_C3126	cysH	phosphoadenosine phosphosulfate reductase	-0.14759	0.144896
UTI89_C1930	celB	CelB subunit of N,N'-diacetylchitobiose PTS permease (previously designated CelABC, the Cellobiose/Arbutin/Salicin PTS permease)	-0.147382	0.0182118
UTI89_C4476	UTI89_C4476	hypothetical protein	-0.147328	0.0440267
UTI89_C4233	yidK	putative symporter YidK	-0.147262	0.00502849
UTI89_C2969	UTI89_C2969	bacteriophage V tail/DNA circulation protein	-0.147239	0.0313339
UTI89_C5101	yfdN2	hypothetical protein	-0.147215	0.571214
UTI89_C1531	trpC	anthranilate isomerase	-0.147198	0.305736
UTI89_C1462	UTI89_C1462	hypothetical protein	-0.14661	0.647748
UTI89_C3017	gabT	4-aminobutyrate aminotransferase	-0.146514	0.082557
UTI89_C0888	clpA	ATP-dependent clp protease ATP-binding subunit clpA	-0.146092	0.0131954
UTI89_C1644	ydcJ	hypothetical protein YdcJ	-0.14585	0.305736
UTI89_C0121	usp	uropathogenic specific protein	-0.145779	0.0143167
UTI89_C1701	osmC	osmotically inducible protein OsmC	-0.145674	0.140944
UTI89_C3202	UTI89_C3202	hypothetical protein	-0.145155	0.178276
UTI89_C1519	UTI89_C1519	putative tail fiber protein	-0.144886	0.0667247
UTI89_C1133	UTI89_C1133	hypothetical protein	-0.144662	0.0210554
UTI89_C3570	agaC	PTS system, N-acetylgalactosamine-specific IIC component 1	-0.144616	0.00489698
UTI89_C2438	yeiM	hypothetical transport protein YeiM	-0.144608	0.0935928
UTI89_C0280	yafA	hypothetical protein YafA	-0.14442	0.130403
UTI89_C0936	UTI89_C0936	putative phage protein	-0.144225	0.176125
UTI89_C3239	ygeD	hypothetical protein YgeD	-0.14419	0.0420445
UTI89_C3301	yqfE	hypothetical protein YqfE	-0.144179	0.102493
UTI89_C1264	rluE	23S rRNA pseudouridine synthase	-0.143992	0.608314
UTI89_C4535	UTI89_C4535	hypothetical protein	-0.143214	0.705089
UTI89_C1324	UTI89_C1324	putative tail component of prophage	-0.143159	0.283844
UTI89_C4551	argH	argininosuccinate lyase	-0.143009	0.0118235
UTI89_C4862	UTI89_C4862	hypothetical protein	-0.142936	0.0560739
UTI89_C1534	trpH	putative enzyme	-0.142799	0.400686
UTI89_C3988	UTI89_C3988	hypothetical protein	-0.142762	0.107907
UTI89_C1833	slyA	transcriptional regulator SlyA	-0.142608	0.510871
UTI89_C3903	pckA	ATP phosphoenolpyruvate carboxykinase	-0.142526	0.0101856
UTI89_C5022	pptE	putative phosphoenolpyruvate-protein phosphoryltransferase PptE	-0.141753	0.0280427
UTI89_C0818	ompX	outer membrane protein X	-0.141683	0.112872
UTI89_C2833	yfgL	hypothetical protein YfgL	-0.141389	0.119926
UTI89_C0677	UTI89_C0677	hypothetical protein	-0.141256	0.146875
UTI89_C2143	fliK	flagellar hook-length control protein	-0.141165	0.175569
UTI89_C3107	UTI89_C3107	hypothetical protein	-0.141005	0.198001
UTI89_C4139	mtlR	mannitol operon repressor	-0.140828	0.0867174
UTI89_C1302	ybcR1	hypothetical protein	-0.140543	0.236023
UTI89_C3413	hybF	probable hydrogenase nickel incorporation protein hybF	-0.140464	0.187014
UTI89_C1681	nhoA	N-hydroxyarylamine O-acetyltransferase	-0.14045	0.193582
UTI89_C4530	UTI89_C4530	hypothetical protein	-0.140382	0.0172585
UTI89_C1836	ydhK	hypothetical protein YdhK	-0.139888	0.116932
UTI89_C3183	UTI89_C3183	cysteine sulfinate desulfinase	-0.139234	0.0685374
UTI89_C4345	rffH	glucose-1-phosphate thymidylyltransferase	-0.138723	0.053595
UTI89_C3082	hycG	formate hydrogenlyase subunit 7	-0.138712	0.313097
UTI89_C1815	ydgT	hypothetical protein	-0.138621	0.12115
UTI89_C3090	hypB	hydrogenase isoenzymes nickel incorporation protein hypB	-0.138465	0.0869069
UTI89_C0811	ybiO	probable membrane protein YbiO	-0.138383	0.0476768
UTI89_C0549	arcC	putative carbamate kinase	-0.138358	0.146202
UTI89_C0117	nadC	nicotinate-nucleotide pyrophosphorylase (carboxylating)	-0.137965	0.0942766
UTI89_C1922	UTI89_C1922	hypothetical protein	-0.137859	0.348801
UTI89_C2740	yfeR	putative transcriptional regulator LysR-type	-0.137577	0.124747
UTI89_C2240	UTI89_C2240	polysaccharide metabolism	-0.13746	0.0179867
UTI89_C2358	UTI89_C2358	hypothetical protein	-0.137167	0.214922
UTI89_C4222	uhpT	hexose phosphate transport protein	-0.13713	0.0261626
UTI89_C2293	hisD	histidinol dehydrogenase	-0.137026	0.363665
UTI89_C4117	yiaK	hypothetical oxidoreductase YiaK	-0.136995	0.0672559
UTI89_C1780	ynfK	putative dethiobiotin synthetase	-0.136984	0.581268
UTI89_C2277	yeeT1	hypothetical protein	-0.136898	0.529938
UTI89_C2245	UTI89_C2245	hypothetical protein	-0.136731	0.180182
UTI89_C1303	ybcS1	probable lysozyme from lambdoid prophage DLP12	-0.13652	0.14536
UTI89_C5157	lplA	lipoate-protein ligase A	-0.136113	0.0723991
UTI89_C1966	ydjF	putative DEOR-type transcriptional regulator	-0.13602	0.057022
UTI89_C1860	ydhS	hypothetical protein YdhS	-0.135921	0.129031
UTI89_C4987	UTI89_C4987	hypothetical protein	-0.13578	0.392023
UTI89_C1781	mlc	putative NAGC-like transcriptional regulator	-0.135589	0.131366
UTI89_C0458	yajG	hypothetical lipoprotein YajG precursor	-0.135566	0.394991
UTI89_C3859	yhfA	hypothetical protein	-0.135445	0.128133
UTI89_C0370	lacY	lactose permease	-0.135222	0.0242692
UTI89_C3203	UTI89_C3203	hypothetical protein	-0.135213	0.0452499
UTI89_C4163	kbl	2-amino-3-ketobutyrate coenzyme A ligase	-0.135145	0.0270651
UTI89_C0857	potF	putrescine-binding periplasmic protein precursor	-0.134617	0.158424
UTI89_C1350	UTI89_C1350	hypothetical protein	-0.134594	0.238417
UTI89_C2774	eutB	probable regulatory subunit of ethanolamine ammonia-lyase	-0.134357	0.071876
UTI89_C0568	nfrA	bacteriophage N4 adsorption protein A precursor	-0.134276	0.020907
UTI89_C4972	UTI89_C4972	hypothetical protein	-0.134048	0.0466215
UTI89_C3101	ygbI	hypothetical transcriptional regulator YgbI	-0.133871	0.138423
UTI89_C0365	prpD	2-methylcitrate dehydratase	-0.133738	0.13931
UTI89_C1920	yniB	hypothetical protein YniB	-0.13373	0.231975
UTI89_C1230	UTI89_C1230	hypothetical protein	-0.133617	0.654874
UTI89_C1517	UTI89_C1517	putative tail component of prophage	-0.133309	0.0622466
UTI89_C1148	UTI89_C1148	intergenic-region protein	-0.133121	0.137376
UTI89_C3585	yhbU	putative protease YhbU precursor	-0.13265	0.0696803
UTI89_C1832	slyB	outer membrane lipoprotein SlyB precursor	-0.132647	0.171798
UTI89_C4658	yjcH	hypothetical protein YjcH	-0.132253	0.7671
UTI89_C4710	adiY	AdiY transcriptional regulatory protein	-0.131783	0.0198556
UTI89_C0372	lacI	lac operon repressor	-0.131733	0.0999883
UTI89_C1043	hyaD	hydrogenase 1 maturation protease	-0.131503	0.448751
UTI89_C3037	proV	glycine betaine/L-proline transport ATP-binding protein proV	-0.131256	0.0347972
UTI89_C2442	fruA	PTS system, fructose-specific IIBC component	-0.130671	0.266168
UTI89_C4198	UTI89_C4198	glutamate transport protein	-0.130617	0.0401547
UTI89_C2067	ruvC	RuvC protein, Holliday junction nuclease	-0.130544	0.367267
UTI89_C1478	UTI89_C1478	endodeoxyribonuclease RusA (Holliday junction resolvase)	-0.130429	0.684335
UTI89_C0400	UTI89_C0400	hypothetical protein	-0.130361	0.139745
UTI89_C1089	UTI89_C1089	putative P4-family integrase	-0.130256	0.0389231
UTI89_C4365	cyaA	adenylate cyclase	-0.130036	0.0318729
UTI89_C2141	fliI	flagellum-specific ATP synthase	-0.129991	0.183692
UTI89_C2878	yfhD	putative periplasmic binding transport protein	-0.129791	0.0374949
UTI89_C1492	UTI89_C1492	bacteriophage lambda cell lysis protein	-0.129743	0.176233
UTI89_C1337	sitC	SitC protein	-0.129715	0.280123
UTI89_C2933	tyrA	bifunctional chorismate mutase/prephenate dehydratase	-0.129596	0.125744
UTI89_C2897	yfiC	hypothetical protein YfiC	-0.129323	0.105399
UTI89_C3133	ygcQ	putative flavoprotein	-0.12915	0.109835
UTI89_C1577	pspD	phage shock protein D	-0.128994	0.56923
UTI89_C0130	yacH	conserved hypothetical protein	-0.128934	0.0423971
UTI89_C2188	fyuA	putative pesticin receptor precursor	-0.128892	0.0915795
UTI89_C0679	UTI89_C0679	dihydrodipicolinate synthase	-0.128359	0.0603995
UTI89_C2330	wcaD	putative colanic acid polymerase	-0.128284	0.205042
UTI89_C1481	UTI89_C1481	putative DNA adenine methyltransferase encoded by prophage CP-933O	-0.12809	0.700957
UTI89_C2658	UTI89_C2658	hypothetical protein	-0.128046	0.480199
UTI89_C0053	kefC	glutathione-regulated potassium efflux antiporter	-0.127796	0.0997978
UTI89_C3784	hofH	putative general secretion pathway protein H precursor	-0.127604	0.0810816
UTI89_C0138	hpt	hypoxanthine phosphoribosyltransferase	-0.127535	0.180037
UTI89_C1184	solA	N-methyl-L-tryptophan oxidase	-0.127102	0.106782
UTI89_C4958	UTI89_C4958	hypothetical protein	-0.126977	0.102066
UTI89_C3398	UTI89_C3398	hypothetical protein	-0.126861	0.0419728
UTI89_C0845	cmr	MdfA/Cmr MFS multidrug transporter	-0.126768	0.15831
UTI89_C1719	fmlA	putative Fml fimbriae subunit	-0.12593	0.234409
UTI89_C4949	UTI89_C4949	hypothetical protein	-0.125323	0.128039
UTI89_C4199	yicE	putative transport protein	-0.125021	0.040371
UTI89_C2261	UTI89_C2261	hypothetical protein	-0.124753	0.159873
UTI89_C2314	galF	putative UTP--glucose-1-phosphate uridylyltransferase	-0.124729	0.0964401
UTI89_C4076	UTI89_C4076	hypothetical protein	-0.124662	0.112621
UTI89_C3846	yheM	hypothetical protein YheM	-0.124317	0.714044
UTI89_C2273	yafZ2	hypothetical protein YafZ	-0.124306	0.341712
UTI89_C1394	UTI89_C1394	glycerol metabolism operon regulatory protein	-0.124215	0.130238
UTI89_C0392	UTI89_C0392	hypothetical protein	-0.124209	0.80555
UTI89_C0881	ybjX	hypothetical protein YbjX	-0.124057	0.309045
UTI89_C1583	ycjP	hypothetical ABC transporter permease protein ycjP	-0.12388	0.604657
UTI89_C2132	yedK	Hypothetical protein YedK	-0.123541	0.254306
UTI89_C1523	ylcE	hypothetical protein YlcE	-0.123531	0.306309
UTI89_C2423	mglB	galactose-binding transport protein	-0.123397	0.278966
UTI89_C1136	UTI89_C1136	hypothetical protein	-0.123082	0.200706
UTI89_C1592	ycjX	hypothetical protein YcjX	-0.122781	0.169507
UTI89_C4485	rhaD	rhamnulose-1-phosphate aldolase	-0.122761	0.0478218
UTI89_C2062	znuC	ZnuC subunit of ZnuA/ZnuB/ZnuC ABC transporter	-0.122289	0.270889
UTI89_C1979	yeaG	hypothetical protein	-0.122202	0.443109
UTI89_C3655	nanA	N-acetylneuraminate lyase (aldolase)	-0.121824	0.13909
UTI89_C4552	UTI89_C4552	starvation sensing protein RspA	-0.121246	0.0626046
UTI89_C0933	UTI89_C0933	phage holin, lambda family	-0.120958	0.533142
UTI89_C4413	UTI89_C4413	hypothetical protein	-0.12076	0.175771
UTI89_C0395	yaiY	hypothetical protein	-0.120758	0.39011
UTI89_C3002	ymfL	hypothetical protein YmfL	-0.120367	0.183531
UTI89_C2954	smpB	SsrA-binding protein	-0.119997	0.464057
UTI89_C0711	ybgL	protein YbgL	-0.119933	0.501491
UTI89_C0978	serC	phosphoserine aminotransferase	-0.119657	0.287378
UTI89_C4728	cadA	CadA, subunit of lysine decarboxylase	-0.11912	0.0168039
UTI89_C2421	mglC	galactoside transport system permease protein mglC	-0.118991	0.321052
UTI89_C4309	yieO	hypothetical transport protein YieO	-0.118849	0.0461098
UTI89_C4067	yhjR	hypothetical protein YhjR	-0.118818	0.291117
UTI89_C2398	yehU	putative 2-component sensor protein	-0.118769	0.236078
UTI89_C1369	umuD	UmuD protein	-0.118608	0.655919
UTI89_C0943	UTI89_C0943	prophage CP-933R unknown protein	-0.11848	0.494962
UTI89_C1044	hyaE	hydrogenase-1 operon protein HyaE	-0.118476	0.275621
UTI89_C4066	yhjQ	hypothetical protein	-0.118434	0.108036
UTI89_C1201	flgE	flagellar biosynthesis, hook protein	-0.118273	0.113812
UTI89_C4483	UTI89_C4483	putative glycoporin	-0.117882	0.0309312
UTI89_C0615	citG	2-(5''-triphosphoribosyl)-3'-dephosphocoenzyme-A synthase	-0.117668	0.405781
UTI89_C0918	UTI89_C0918	putative phage tail protein	-0.117467	0.11619
UTI89_C4857	UTI89_C4857	putative arginine deiminase	-0.117112	0.0382027
UTI89_C1332	UTI89_C1332	hypothetical protein	-0.1168	0.0723458
UTI89_C4419	rmuC	DNA recombination protein RmuC	-0.11662	0.0984325
UTI89_C3691	UTI89_C3691	hypothetical protein	-0.116174	0.0324272
UTI89_C1381	ycgR	hypothetical protein	-0.116077	0.327546
UTI89_C3630	yrbE	hypothetical protein	-0.116049	0.180551
UTI89_C2577	yfbV	hypothetical protein	-0.116021	0.328431
UTI89_C1233	UTI89_C1233	fibronectin-binding protein B	-0.115978	0.440039
UTI89_C5123	UTI89_C5123	putative tail component of prophage CP-933K	-0.115555	0.257682
UTI89_C0886	UTI89_C0886	hypothetical protein	-0.115238	0.653633
UTI89_C0674	nagE	N-acetylglucosamine PTS permease	-0.11518	0.0983942
UTI89_C0072	UTI89_C0072	hypothetical protein	-0.114931	0.1566
UTI89_C4940	UTI89_C4940	hypothetical protein	-0.114528	0.563255
UTI89_C3433	yqhG	hypothetical protein	-0.114324	0.100455
UTI89_C5167	yjjX	hypothetical protein YjjX	-0.114322	0.402554
UTI89_C5091	yfdR2	hypothetical protein	-0.114218	0.0898075
UTI89_C2763	UTI89_C2763	hypothetical protein	-0.113641	0.184418
UTI89_C2301	ugd	UDP-glucose 6-dehydrogenase	-0.11318	0.0772082
UTI89_C3104	ygbL	hypothetical aldolase class II protein YgbL	-0.112986	0.416741
UTI89_C4823	cysQ	CysQ protein	-0.112932	0.371738
UTI89_C2736	xapR	xanthosine operon regulatory protein	-0.112889	0.238417
UTI89_C1705	yddW	hypothetical lipoprotein YddW precursor	-0.112781	0.347601
UTI89_C5010	fimE	type 1 fimbriae regulatory protein FimE	-0.112672	0.0912591
UTI89_C2705	UTI89_C2705	putative enzyme	-0.112399	0.0378413
UTI89_C3926	glpD	aerobic glycerol-3-phosphate dehydrogenase	-0.11237	0.231975
UTI89_C3070	gutQ	GutQ protein	-0.111857	0.296865
UTI89_C3627	UTI89_C3627	hypothetical protein	-0.111788	0.127874
UTI89_C1676	UTI89_C1676	conserved hypothetical protein	-0.111569	0.258027
UTI89_C1788	ydgF	YdgF SMR protein, subunit of YdgEF complex	-0.111479	0.405766
UTI89_C0822	ybiR	hypothetical protein YbiR	-0.111107	0.0686834
UTI89_C2716	ypdE	hypothetical protein YpdE	-0.111092	0.530467
UTI89_C0968	dmsB	anaerobic dimethyl sulfoxide reductase subunit B	-0.110657	0.75618
UTI89_C1172	mdoG	periplasmic glucans biosynthesis protein MdoG precursor	-0.109951	0.223926
UTI89_C0161	ligT	putative 2'-5' RNA ligase	-0.109916	0.233901
UTI89_C1675	UTI89_C1675	hypothetical protein	-0.109833	0.815101
UTI89_C2035	yebT	hypothetical protein YebT	-0.109706	0.139592
UTI89_C4643	yjbR	hypothetical protein	-0.109473	0.347601
UTI89_C0448	apbA	2-dehydropantoate reductase	-0.109333	0.203252
UTI89_C4271	yieC	putative outer membrane protein YieC precursor	-0.109252	0.0341873
UTI89_C5171	creB	transcriptional regulatory protein CreB	-0.109167	0.146687
UTI89_C0826	ybiW	putative formate acetyltransferase 3	-0.109059	0.190672
UTI89_C3191	UTI89_C3191	conserved hypothetical protein	-0.108163	0.0630493
UTI89_C5021	yjiD	hypothetical protein YjiD	-0.10792	0.296306
UTI89_C1453	yciA	putative acyl-CoA thioester hydrolase YciA	-0.107616	0.321016
UTI89_C0167	fhuC	ferrichrome transport ATP-binding protein FhuC	-0.10746	0.182868
UTI89_C2217	UTI89_C2217	putative transacylase	-0.107302	0.174071
UTI89_C4240	yidR	hypothetical protein YidR	-0.107195	0.0839581
UTI89_C0129	lpdA	dihydrolipoamide dehydrogenase	-0.107058	0.779059
UTI89_C4875	idnK	thermosensitive gluconokinase	-0.107045	0.119103
UTI89_C1632	ynbC	putative methylase	-0.106971	0.205553
UTI89_C2422	mglA	galactoside transport ATP-binding protein MglA	-0.106913	0.0942766
UTI89_C4426	tatD	magnesium-dependent DNase	-0.106798	0.0914636
UTI89_C4159	yibQ	hypothetical protein YibQ precursor	-0.106782	0.159879
UTI89_C2810	yfgC	hypothetical protein YfgC precursor	-0.106761	0.163203
UTI89_C1331	UTI89_C1331	putative tail component of prophage	-0.106622	0.111397
UTI89_C1821	rnfG	electron transport complex protein RnfG	-0.106389	0.346859
UTI89_C4680	yjcT	D-allose kinase	-0.105733	0.240854
UTI89_C3347	yggN	hypothetical protein	-0.105498	0.202201
UTI89_C3333	sprT	protein SprT	-0.105073	0.741048
UTI89_C4228	UTI89_C4228	hypothetical protein	-0.105073	0.251367
UTI89_C1075	ycdM	putative monooxygenase YcdM	-0.104774	0.706136
UTI89_C0656	ybeX	putative transport protein	-0.104717	0.232988
UTI89_C2294	hisC	histidinol-phosphate aminotransferase	-0.104021	0.546135
UTI89_C3274	UTI89_C3274	isopentenyl-diphosphate delta-isomerase	-0.103982	0.254511
UTI89_C1608	UTI89_C1608	hypothetical protein	-0.10394	0.367077
UTI89_C1704	UTI89_C1704	hypothetical protein	-0.103794	0.808373
UTI89_C0446	yajK	thiamine biosynthesis protein ThiI	-0.103763	0.268634
UTI89_C2764	yfeX	hypothetical protein YfeX	-0.103156	0.230718
UTI89_C1549	pgpB	non-essential phosphatidylglycerophosphate phosphatase, membrane bound	-0.103137	0.605275
UTI89_C2871	hmpA	dihydropteridine reductase, ferrisiderophore reductase activity	-0.103131	0.173608
UTI89_C4676	UTI89_C4676	hypothetical protein	-0.102853	0.142764
UTI89_C1602	ynaI	hypothetical protein YnaI	-0.102634	0.294978
UTI89_C2550	elaB	hypothetical protein	-0.102514	0.514395
UTI89_C0394	yaiW	hypothetical protein YaiW	-0.102481	0.281309
UTI89_C1965	ydjE	hypothetical metabolite transport protein YdjE	-0.102386	0.106532
UTI89_C5159	serB	phosphoserine phosphatase	-0.102232	0.197829
UTI89_C2834	yfgM	hypothetical protein YfgM	-0.10164	0.554676
UTI89_C0020	UTI89_C0020	hypothetical protein	-0.101524	0.0806293
UTI89_C3064	srlA	PTS system, glucitol/sorbitol-specific IIC2 component	-0.101277	0.321573
UTI89_C0710	ybgK	hypothetical protein	-0.101246	0.378855
UTI89_C1076	ycdC	hypothetical transcriptional regulator YcdC	-0.101022	0.706136
UTI89_C4239	yidQ	hypothetical protein YidQ precursor	-0.100911	0.231238
UTI89_C1200	flgD	flagellar hook formation protein FlgD	-0.100782	0.472595
UTI89_C4193	gmk	guanylate kinase	-0.100725	0.658187
UTI89_C3210	UTI89_C3210	hypothetical protein	-0.100499	0.198093
UTI89_C4926	hlyA	hemolysin A	-0.100377	0.0868795
UTI89_C1018	rmf	ribosome modulation factor	-0.100333	0.696634
UTI89_C4498	yiiP	hypothetical protein YiiP	-0.100222	0.173398
UTI89_C0875	hcr	NADH oxidoreductase	-0.100129	0.35312
UTI89_C4346	rffC	TDP-fucosamine acetyltransferase	-0.10006	0.28204
UTI89_C1358	UTI89_C1358	hypothetical protein	-0.0995579	0.68513
UTI89_C4920	UTI89_C4920	hypothetical protein	-0.0995354	0.298908
UTI89_C0610	uspG	universal stress protein UspG	-0.0994336	0.34926
UTI89_C2960	UTI89_C2960	conserved hypothetical protein	-0.0993186	0.0963674
UTI89_C1943	astC	succinylornithine transaminase	-0.0987891	0.477462
UTI89_C0872	ybjT	hypothetical protein YbjT	-0.0987237	0.27548
UTI89_C4336	UTI89_C4336	hypothetical protein	-0.0986574	0.291718
UTI89_C4809	UTI89_C4809	putative oxidoreductase	-0.0981828	0.0871088
UTI89_C2083	flhB	flagellar biosynthetic protein FlhB	-0.0978013	0.548356
UTI89_C2417	sanA	SanA protein	-0.0977954	0.232681
UTI89_C2827	xseA	exodeoxyribonuclease VII large subunit	-0.0974861	0.333743
UTI89_C0284	proA	gamma-glutamyl phosphate reductase	-0.096998	0.326657
UTI89_C1329	UTI89_C1329	putative tail component of prophage	-0.0969305	0.391239
UTI89_C3874	yhfS	hypothetical protein YhfS	-0.0968933	0.132744
UTI89_C4061	yhjK	conserved hypothetical protein	-0.0968528	0.117114
UTI89_C1809	malX	PTS system, maltose and glucose-specific IIABC component	-0.0967271	0.283352
UTI89_C4086	yhjW	membrane-protein YhjW	-0.0967107	0.124587
UTI89_C0542	ybbZ	glycerate kinase 1	-0.0965982	0.197545
UTI89_C3628	yrbC	hypothetical protein	-0.0963239	0.197616
UTI89_C1686	narZ	respiratory nitrate reductase 2 alpha chain	-0.0963062	0.244409
UTI89_C5089	UTI89_C5089	unknown protein encoded within prophage CP-933V	-0.0959524	0.323195
UTI89_C0949	UTI89_C0949	prophage CP-933T putative replication protein	-0.0957585	0.144252
UTI89_C4833	ytfR	putative ATP-binding component of a transport system	-0.0957019	0.231634
UTI89_C4411	udp	uridine phosphorylase	-0.0954631	0.25108
UTI89_C0369	lacA	galactoside O-acetyltransferase	-0.0953958	0.130039
UTI89_C1095	UTI89_C1095	conserved hypothetical protein	-0.0952005	0.171716
UTI89_C4461	yihW	hypothetical transcriptional regulator YihW	-0.0951269	0.289001
UTI89_C0763	modC	ATP-binding component of molybdate transport	-0.0948853	0.241614
UTI89_C3923	glpR	glycerol-3-phosphate regulon repressor	-0.0948513	0.3863
UTI89_C4120	yiaM	hypothetical protein YiaM	-0.0946735	0.0779105
UTI89_C0226	dkgB	2,5-diketo-D-gluconic acid reductase B	-0.0945705	0.399693
UTI89_C3251	UTI89_C3251	xanthine dehydrogenase, molybdenum binding subunit	-0.0943248	0.108989
UTI89_C5049	yjiW	hypothetical protein	-0.0940566	0.208388
UTI89_C3701	prmA	ribosomal protein L11 methyltransferase	-0.0939828	0.503629
UTI89_C0239	UTI89_C0239	hypothetical protein	-0.093667	0.13695
UTI89_C2312	rfbB	RfbB, subunit of dTDP-glucose 4,6-dehydratase	-0.0933103	0.128102
UTI89_C1037	yccA	putative carrier/transport protein	-0.0929914	0.405781
UTI89_C4574	aceA	isocitrate lyase	-0.0926355	0.279914
UTI89_C0360	yahM	hypothetical protein	-0.0926061	0.368067
UTI89_C4971	UTI89_C4971	hypothetical protein	-0.0924798	0.299034
UTI89_C1362	UTI89_C1362	hypothetical protein	-0.0922629	0.570414
UTI89_C2718	UTI89_C2718	putative transport protein	-0.0920883	0.47593
UTI89_C5137	UTI89_C5137	hypothetical protein	-0.0920641	0.301082
UTI89_C2746	cysZ	required for sulfate transport	-0.0920185	0.281194
UTI89_C3144	UTI89_C3144	hypothetical protein	-0.0913825	0.487478
UTI89_C2535	yfbE	putative glutamine-scyllo-inositol transaminase	-0.0910768	0.191111
UTI89_C4144	lldP	L-lactate permease	-0.0909217	0.121442
UTI89_C1786	UTI89_C1786	conserved hypothetical protein	-0.0909168	0.48503
UTI89_C0344	yahA	hypothetical protein YahA	-0.0908195	0.143045
UTI89_C2012	yoaE	putative transmembrane protein	-0.090801	0.336126
UTI89_C4408	UTI89_C4408	hypothetical protein	-0.0907037	0.195567
UTI89_C1961	UTI89_C1961	hypothetical protein	-0.0905736	0.558195
UTI89_C1378	ldcA	muramoyltetrapeptide carboxypeptidase	-0.0901391	0.347601
UTI89_C0516	ybaS	probable glutaminase YbaS	-0.0899976	0.407532
UTI89_C4585	UTI89_C4585	PTS system, mannose-specific IIC component	-0.0899958	0.22549
UTI89_C3412	hybG	hydrogenase-2 operon protein HybG	-0.0899544	0.644096
UTI89_C0348	yahD	putative transcription factor	-0.089841	0.391317
UTI89_C2818	ppx	exopolyphosphatase	-0.0893939	0.240028
UTI89_C1807	hdhA	7-alpha-hydroxysteroid dehydrogenase	-0.0893477	0.332775
UTI89_C0308	yagY	hypothetical protein YagY precursor	-0.089338	0.50196
UTI89_C5135	UTI89_C5135	hypothetical protein	-0.0892864	0.181917
UTI89_C0118	ampD	AmpD protein	-0.0890992	0.467815
UTI89_C4234	yidL	hypothetical transcriptional regulator YidL	-0.0889054	0.0909563
UTI89_C1510	UTI89_C1510	putative tail component of prophage CP-933O	-0.0888695	0.292763
UTI89_C1532	trpD	anthranilate synthase component II	-0.0888342	0.486383
UTI89_C1190	yceL	hypothetical transport protein YceL	-0.0886989	0.29119
UTI89_C3365	kpsU	3-deoxy-manno-octulosonate cytidylyltransferase	-0.0884497	0.308428
UTI89_C1459	exoO	putative exonuclease VIII, ds DNA exonuclease encoded by prophage CP-933O	-0.0883313	0.305906
UTI89_C2808	perM	putative permease PerM	-0.0880063	0.415895
UTI89_C2317	wcaK	putative galactokinase	-0.0880059	0.353671
UTI89_C4188	yicC	putative alpha helix protein	-0.0877571	0.484001
UTI89_C3198	UTI89_C3198	hypothetical protein	-0.0877473	0.182183
UTI89_C2169	UTI89_C2169	hypothetical protein	-0.0875373	0.320443
UTI89_C2755	cysA	sulfate transport ATP-binding protein CysA	-0.0875273	0.398803
UTI89_C0825	ybiV	hypothetical protein YbiV	-0.0874386	0.639102
UTI89_C0813	glnP	glutamine transport system permease protein glnP	-0.0872932	0.43575
UTI89_C4121	yiaN	hypothetical protein YiaN	-0.0871885	0.0816406
UTI89_C0328	ykgD	hypothetical transcriptional regulator YkgD	-0.0870569	0.145195
UTI89_C4968	UTI89_C4968	hypothetical protein	-0.0865877	0.673052
UTI89_C1088	ycdT	hypothetical protein YcdT	-0.0865197	0.292976
UTI89_C3718	UTI89_C3718	hypothetical protein	-0.0862843	0.476838
UTI89_C3115	surE	acid phosphatase SurE	-0.0861688	0.390691
UTI89_C3392	glcB	malate synthase G	-0.0860889	0.171716
UTI89_C0921	UTI89_C0921	probable tail fiber protein gpH	-0.0860168	0.233203
UTI89_C3555	yhaD	glycerate kinase 2	-0.0859417	0.322872
UTI89_C2224	UTI89_C2224	putative transposase	-0.0858261	0.496338
UTI89_C1784	UTI89_C1784	hypothetical protein	-0.0856968	0.581535
UTI89_C2854	yfhQ	putative ATP synthase beta subunit	-0.0856957	0.331993
UTI89_C2521	glpA	anaerobic glycerol-3-phosphate dehydrogenase subunit A	-0.0856179	0.226527
UTI89_C1796	rstA	transcriptional regulatory protein RstA	-0.0855243	0.615094
UTI89_C2542	pmrD	Polymyxin B resistance protein PmrD	-0.0850168	0.481029
UTI89_C0777	uvrB	excision nuclease subunit B	-0.084946	0.306523
UTI89_C2248	UTI89_C2248	hypothetical protein	-0.0848549	0.801275
UTI89_C1241	ycfS	hypothetical protein	-0.0848112	0.527973
UTI89_C1027	yccF	hypothetical protein YccF	-0.0847886	0.774531
UTI89_C1552	pyrF	orotidine-5'-phosphate decarboxylase	-0.0847778	0.667572
UTI89_C4241	yidS	hypothetical protein YidS precursor	-0.0844336	0.256299
UTI89_C5139	UTI89_C5139	hypothetical protein	-0.0842712	0.239166
UTI89_C1724	UTI89_C1724	hypothetical protein	-0.0840391	0.437811
UTI89_C0193	hlpA	histone-like protein, located in outer membrane or nucleoid	-0.0838995	0.552929
UTI89_C3936	aufA	Auf fimbriae major subunit precursor AufA	-0.0835574	0.146293
UTI89_C4450	yihG	hypothetical protein YihG	-0.0834898	0.184433
UTI89_C0629	ybeM	putative amidase	-0.0834833	0.657081
UTI89_C2712	ypdA	hypothetical protein YpdA	-0.0831018	0.254945
UTI89_C1145	yeeS3	putative radC-like protein YeeS	-0.0827812	0.37839
UTI89_C4586	UTI89_C4586	putative sorbose PTS component	-0.0826223	0.267898
UTI89_C2135	ybcL	conserved hypothetical protein	-0.0825532	0.224958
UTI89_C2514	yfaL	hypothetical protein YfaL precursor	-0.0825429	0.12118
UTI89_C3310	epd	D-erythrose 4-phosphate dehydrogenase	-0.0822094	0.210529
UTI89_C2583	UTI89_C2583	putative regulator	-0.0821492	0.517972
UTI89_C2659	UTI89_C2659	enterobacteria phage Sf6 gene 63 protein	-0.0820952	0.488891
UTI89_C4214	yicL	hypothetical transport protein YicL	-0.081932	0.0965476
UTI89_C2641	UTI89_C2641	hypothetical protein	-0.0818558	0.317478
UTI89_C0824	ybiT	hypothetical ABC transporter ATP-binding protein ybiT	-0.0816702	0.428375
UTI89_C1805	uidA	beta-glucuronidase	-0.0813386	0.38283
UTI89_C4051	treF	probable cytoplasmic trehalase	-0.0806843	0.200116
UTI89_C0900	aat	leucyl, phenylalanyl-tRNA-protein transferase	-0.080672	0.308218
UTI89_C4999	UTI89_C4999	hypothetical protein	-0.0805413	0.660859
UTI89_C4106	xylA	xylose isomerase	-0.0801349	0.175689
UTI89_C0391	yaiH	penicillin-binding protein AmpH	-0.0797805	0.214934
UTI89_C2883	UTI89_C2883	hypothetical protein	-0.0796485	0.353123
UTI89_C5094	UTI89_C5094	hypothetical protein	-0.0796484	0.541774
UTI89_C2532	yfaZ	hypothetical protein YfaZ precursor	-0.0795193	0.469761
UTI89_C2614	aroC	chorismate synthase	-0.0791799	0.729618
UTI89_C4774	hflK	HflK protein regulator of FtsH protease, subunit of HflK-HflC complex	-0.0791407	0.329346
UTI89_C0079	leuC	3-isopropylmalate isomerase (dehydratase) subunit	-0.078955	0.34259
UTI89_C0757	modF	putative molybdenum transport ATP-binding protein modF	-0.0789412	0.320782
UTI89_C1102	UTI89_C1102	hypothetical protein	-0.0789055	0.729618
UTI89_C0368	codA	cytosine deaminase	-0.0787341	0.289976
UTI89_C2905	trxC	putative thioredoxin-like protein	-0.0787059	0.578083
UTI89_C1642	UTI89_C1642	putative conserved protein	-0.0786023	0.825467
UTI89_C3350	yggH	hypothetical methyltransferase YggH	-0.0785784	0.326657
UTI89_C1641	hok	hypothetical protein Hok	-0.0785629	0.82542
UTI89_C2629	fadL	bifunctional long-chain fatty acids transporter	-0.0784869	0.402259
UTI89_C3125	UTI89_C3125	hypothetical protein	-0.0784002	0.308082
UTI89_C4617	yjbN	hypothetical protein YjbN	-0.0782103	0.346506
UTI89_C3856	yheT	hypothetical protein YheT	-0.0780652	0.244683
UTI89_C2973	UTI89_C2973	bacteriophage V tail sheath protein	-0.0779958	0.337772
UTI89_C5173	creD	inner membrane protein CreD	-0.0778295	0.232414
UTI89_C0929	UTI89_C0929	predicted tail completion phage protein	-0.0774689	0.497407
UTI89_C0659	UTI89_C0659	hypothetical protein	-0.0773316	0.428917
UTI89_C0432	yajD	hypothetical protein YajD	-0.0769534	0.426971
UTI89_C0468	hupB	DNA-binding protein HU-beta, NS1 (HU-1)	-0.0757073	0.81705
UTI89_C2168	yedW	putative 2-component transcriptional regulator yedW	-0.0751118	0.381467
UTI89_C2488	UTI89_C2488	hypothetical protein	-0.074811	0.81312
UTI89_C4928	UTI89_C4928	hypothetical protein	-0.0747594	0.398566
UTI89_C4704	yjcZ	hypothetical protein YjcZ	-0.0746416	0.370014
UTI89_C1500	UTI89_C1500	putative capsid assembly protein of prophage	-0.0746103	0.481897
UTI89_C1733	UTI89_C1733	putative phage protein	-0.0745279	0.56849
UTI89_C2551	elaA	hypothetical protein ElaA	-0.0744732	0.498621
UTI89_C4430	fadA	3-ketoacyl-CoA thiolase	-0.0743939	0.252722
UTI89_C0351	yahG	hypothetical protein	-0.0742467	0.416741
UTI89_C2350	yegN	hypothetical protein YegN	-0.0732161	0.253532
UTI89_C0317	UTI89_C0317	putative LysR-like transcriptional regulator	-0.0732036	0.244112
UTI89_C0415	yajF	putative NAGC-like transcriptional regulator	-0.0731309	0.436384
UTI89_C2843	sseA	3-mercaptopyruvate:cyanide sulfurtransferase	-0.073114	0.466659
UTI89_C0393	sbmA	inner-membrane transport protein, Microcin 25	-0.0730415	0.319403
UTI89_C1896	ydiA	hypothetical protein	-0.0728594	0.467652
UTI89_C2320	wcaJ	putative colanic acid biosynthsis UDP-glucose lipid carrier transferase	-0.0728093	0.475156
UTI89_C2830	UTI89_C2830	SinH-like protein	-0.0727868	0.287378
UTI89_C1248	cobB	CobB protein	-0.0726326	0.640148
UTI89_C2171	yedZ	putative inner membrane protein YedZ	-0.0725052	0.606349
UTI89_C0228	yafD	conserved hypothetical protein YafD	-0.0723477	0.478584
UTI89_C2953	yfjG	hypothetical protein YfjG	-0.0723186	0.655814
UTI89_C0425	malZ	maltodextrin glucosidase	-0.072224	0.370973
UTI89_C4021	arsC	arsenate reductase	-0.0718381	0.386328
UTI89_C0109	yacG	conserved hypothetical protein	-0.0718233	0.796802
UTI89_C3025	stpA	DNA-binding protein StpA	-0.0717	0.296666
UTI89_C0244	UTI89_C0244	hypothetical protein	-0.0715386	0.435414
UTI89_C2475	ccmE	cytochrome c biogenesis, possible subunit of a heme lyase	-0.0713063	0.761335
UTI89_C0440	thiL	thiamin-monophosphate kinase	-0.0710129	0.969818
UTI89_C2253	UTI89_C2253	putative transposase	-0.0703397	0.454647
UTI89_C2616	yfcN	hypothetical protein	-0.0701585	0.486928
UTI89_C3098	mutS	DNA mismatch repair protein MutS	-0.070104	0.254106
UTI89_C4606	lamB	maltoporin precursor	-0.0696111	0.356154
UTI89_C0939	UTI89_C0939	putative phage protein gpP	-0.069431	0.440803
UTI89_C0044	caiB	crotonobetainyl-CoA:carnitine CoA-transferase	-0.0693349	0.394365
UTI89_C2124	fliC	flagellin	-0.0691446	0.279891
UTI89_C3216	UTI89_C3216	antiterminator	-0.0690173	0.69294
UTI89_C4250	recF	ssDNA and dsDNA binding, ATP binding	-0.0689411	0.298743
UTI89_C2759	ucpA	oxidoreductase UcpA	-0.0688589	0.482506
UTI89_C3634	yrbI	conserved hypothetical protein	-0.0687644	0.59337
UTI89_C3106	ygbN	hypothetical permease YgbN	-0.0686572	0.306115
UTI89_C2882	yfhL	putative ferredoxin-like protein YfhL	-0.0685998	0.347601
UTI89_C0389	UTI89_C0389	putative structural protein	-0.0685954	0.197616
UTI89_C3518	ygjI	putative oxidoreductase	-0.0682939	0.206108
UTI89_C2538	yfbH	hypothetical protein YfbH	-0.0681576	0.496288
UTI89_C0534	ybbT	hypothetical protein	-0.0681263	0.576992
UTI89_C2231	cobU	cobalamin biosynthesis protein CobU	-0.0681182	0.491146
UTI89_C3707	acrE	acriflavine resistance protein E precursor	-0.0679608	0.274066
UTI89_C3050	gshA	gamma-glutamate-cysteine ligase	-0.0675726	0.513034
UTI89_C1818	rnfB	electron transport complex protein RnfB	-0.0675318	0.710022
UTI89_C0642	ybeN	nicotinate-nucleotide adenylyltransferase	-0.0673117	0.730081
UTI89_C4759	yjeP	hypothetical protein YjeP precursor	-0.0671838	0.258727
UTI89_C4391	yigM	hypothetical membrane protein YigM	-0.0668457	0.379493
UTI89_C1773	ynfD	hypothetical protein YnfD precursor	-0.0665854	0.638346
UTI89_C3143	UTI89_C3143	hypothetical protein	-0.066445	0.369337
UTI89_C3408	yghT	hypothetical ATP-binding protein YghT	-0.0661189	0.397835
UTI89_C3964	livH	high-affinity branched-chain amino acid transport system permease protein livH	-0.0661016	0.392999
UTI89_C0804	ybiC	hypothetical oxidoreductase YbiC	-0.0660039	0.507635
UTI89_C1485	UTI89_C1485	hypothetical protein	-0.0656525	0.751418
UTI89_C3509	yqjI	hypothetical protein YqjI	-0.0655033	0.645693
UTI89_C4554	oxyR	hydrogen peroxide-inducible genes activator	-0.0655028	0.404471
UTI89_C5053	hsdR	endonuclease R	-0.0650743	0.301308
UTI89_C5093	UTI89_C5093	hypothetical protein	-0.0645481	0.544603
UTI89_C0870	ybjR	probable N-acetylmuramoyl-L-alanine amidase ybjR	-0.0641778	0.514395
UTI89_C3278	dsbC	thiol:disulfide interchange protein DsbC precursor	-0.0639744	0.513451
UTI89_C2470	UTI89_C2470	hypothetical protein	-0.0639389	0.806287
[truncated: 2,836 more rows]

## Sheet: b. UTI89_EZ MOPS
locus_tag	gene_name	function	logFC	q.value	COG	Comments
UTI89_C4292	atpE	membrane-bound ATP synthase F0 sector subunit c	-8.44531	3.01997e-19	C	Genes also detected as important for growth and survival in human urine are highlighted in bold
UTI89_C3057	csrA	carbon storage regulator; controls glycogen synthesis, gluconeogenesis, cell size and surface properties	-8.21256	8.80591e-16	J	Genes also detected as important for growth and survival in LB are underlined
UTI89_C1551	yciM	putative heat shock protein	-6.56627	1.6575e-05	G	Genes identified as ambiguous or not fitness-genes are highlighted in grey
UTI89_C4459	glnA	glutamine synthetase	-6.46094	3.23904e-05	F
UTI89_C4291	atpF	membrane-bound ATP synthase F0 sector subunit b	-6.34836	1.1209e-26	C
UTI89_C4286	atpG	membrane-bound ATP synthase F1 sector gamma-subunit	-6.31373	2.69421e-104	C
UTI89_C4293	atpB	membrane-bound ATP synthase F0 sector subunit a	-6.25488	6.20302e-54	C
UTI89_C1829	pdxH	pyridoxamine 5'-phosphate oxidase	-6.25157	0.000165077	H
UTI89_C4290	UTI89_C4290	hypothetical protein	-6.00439	9.6465e-21	NI
UTI89_C2895	rpoE	RNA polymerase sigma E	-5.96338	5.70608e-20	K
UTI89_C0083	UTI89_C0083	hypothetical protein	-5.88998	1.32024e-18	NI
UTI89_C1716	fmlD	putative Fml fimbrial adhesin FmlD precursor	-5.74995	1.83772e-18	N,U
UTI89_C4288	UTI89_C4288	hypothetical protein	-5.02498	8.549e-194	NI
UTI89_C0606	ybdO	hypothetical transcriptional regulator YbdO	-4.964	1.25466e-66	K
UTI89_C4287	atpA	membrane-bound ATP synthase F1 sector alpha-subunit	-4.94162	1.77677e-169	F
UTI89_C4285	atpD	membrane-bound ATP synthase F1 sector beta-subunit	-4.87264	9.13823e-162	F
UTI89_C4289	atpH	membrane-bound ATP synthase F1 sector delta-subunit	-4.85676	2.77553e-15	C
UTI89_C3488	UTI89_C3488	ADP-heptose synthase	-4.67707	3.43118e-36	F
UTI89_C3974	UTI89_C3974	phosphoglycerate dehydrogenase	-4.46686	6.75417e-297	E,H
UTI89_C3837	UTI89_C3837	hypothetical protein	-4.45987	1.27424e-06	NI
UTI89_C1543	topA	DNA topoisomerase I	-4.43067	1.33118e-15	L
UTI89_C4165	rfaF	ADP-heptose--lps heptosyltransferase II involved in lipopolysaccharide core biosynthesis	-4.4226	1.38654e-172	M
UTI89_C4381	UTI89_C4381	conserved hypothetical protein	-4.42168	2.02923e-145	M
UTI89_C3860	crp	CRP-cAMP transcriptional dual regulator	-4.41312	4.47387e-41	K
UTI89_C3836	rplA	50S ribosomal subunit protein L1	-4.38968	1.49445e-06	J
UTI89_C2852	iscS	cysteine desulfurase	-4.33495	6.77411e-19	E
UTI89_C0070	UTI89_C0070	hypothetical protein	-4.26934	7.09672e-27	NI
UTI89_C3172	UTI89_C3172	hypothetical protein	-4.26349	9.41272e-09	NI
UTI89_C3300	rpiA	ribose-5-phosphate isomerase, constitutive	-4.14839	1.56874e-89	G
UTI89_C3601	yhbC	conserved hypothetical protein	-3.81904	3.46323e-18	J
UTI89_C3200	UTI89_C3200	hypothetical protein	-3.74635	6.14894e-253	NI
UTI89_C3931	aufE	Auf fimbriae minor subunit precursor AufE	-3.69439	7.82319e-171	N,U
UTI89_C3666	degS	inner membrane serine protease DegS precursor	-3.6009	1.28735e-105	O
UTI89_C0735	tolA	membrane spanning protein TolA	-3.48567	3.08847e-142	U
UTI89_C4521	UTI89_C4521	hypothetical protein	-3.48416	9.63736e-50	NI
UTI89_C0325	UTI89_C0325	hypothetical protein	-3.4679	5.47052e-27	NI
UTI89_C2361	UTI89_C2361	hypothetical protein	-3.46187	2.03124e-15	NI
UTI89_C1526	yciE	hypothetical protein	-3.44265	5.21505e-31	S
UTI89_C3884	rpe	D-ribulose-5-phosphate 3-epimerase	-3.40133	1.26746e-61	F
UTI89_C3206	UTI89_C3206	putative exported protein	-3.36544	5.91064e-136	NI
UTI89_C2309	rfbC	dTDP-4-dehydrorhamnose 3,5-epimerase (dTDP-4-keto-6-deoxyglucose 3,5-epimerase) (dTDP-L-rhamnose synthetase)	-3.27085	5.85218e-42	M
UTI89_C3952	yrhA	hypothetical protein YrhA	-3.25236	1.74117e-06	NI
UTI89_C4284	atpC	membrane-bound ATP synthase F1 sector epsilon-subunit	-3.19739	5.52628e-43	C
UTI89_C0071	UTI89_C0071	hypothetical protein	-3.18748	4.98833e-128	NI
UTI89_C0022	nhaA	Na(+)/H(+) antiporter 1	-3.18728	4.56019e-147	P
UTI89_C0004	thrC	threonine synthase	-3.18644	4.03695e-225	E
UTI89_C3201	UTI89_C3201	hypothetical protein	-3.18554	1.47862e-55	NI
UTI89_C4526	UTI89_C4526	bifunctional nucleoside and albicidin permease/phage T6 and colicin K receptor	-3.11519	0	M
UTI89_C3935	aufB	Auf fimbiral chaperone 1 precursor	-3.11315	3.83479e-114	N,U
UTI89_C4174	rfaG	lipopolysaccharide core biosynthesis glucosyltransferase I	-3.10883	0	M
UTI89_C1914	UTI89_C1914	putative conserved protein	-3.09104	5.05193e-07	S
UTI89_C1713	UTI89_C1713	putative ARAC-type regulatory protein	-3.07939	9.46363e-14	K
UTI89_C5031	gclR	putative regulatory protein GclR	-3.05012	2.5004e-119	G
UTI89_C3008	UTI89_C3008	hypothetical protein	-3.01832	8.17884e-19	NI
UTI89_C2595	ubiX	3-octaprenyl-4-hydroxybenzoate carboxy-lyase	-3.01341	2.52315e-05	H
UTI89_C0152	yadM	putative fimbrial subunit YadM precursor	-3.00804	4.0449e-219	N,U
UTI89_C0256	UTI89_C0256	hypothetical protein	-3.00168	3.61155e-14	NI
UTI89_C1677	UTI89_C1677	hypothetical protein	-2.99842	9.00819e-06	NI
UTI89_C0733	tolQ	TolQ protein	-2.97978	4.65089e-174	U
UTI89_C4804	UTI89_C4804	hypothetical protein	-2.96198	3.0747e-130	K
UTI89_C3111	rpoS	sigma factor RpoS	-2.95283	4.17121e-101	K
UTI89_C0727	cydA	cytochrome d terminal oxidase, polypeptide subunit I	-2.90894	9.09291e-05	C
UTI89_C3223	recC	exodeoxyribonuclease V gamma chain	-2.90618	6.80032e-92	L
UTI89_C3221	recB	exodeoxyribonuclease V beta chain	-2.90033	1.32229e-110	L
UTI89_C2359	UTI89_C2359	hypothetical protein	-2.89573	2.58926e-67	NI
UTI89_C0258	UTI89_C0258	hypothetical protein	-2.89489	5.27829e-56	K,T
UTI89_C4945	UTI89_C4945	hypothetical protein	-2.87757	8.80135e-26	NI
UTI89_C3207	UTI89_C3207	hypothetical protein	-2.87298	2.58605e-18	NI
UTI89_C3110	UTI89_C3110	hypothetical protein	-2.85124	2.91581e-76	NI
UTI89_C0736	tolB	periplasmic protein involved in the tonB-independent uptake of group A colicins	-2.84521	5.16633e-203	U
UTI89_C0734	tolR	putative inner membrane protein TolR	-2.84519	6.22739e-59	U
UTI89_C1631	ynbB	putative phosphatidate cytidiltransferase	-2.83812	2.3121e-37	S
UTI89_C3930	aufF	Auf fimbrial chaperone 2 precursor	-2.7885	0	N,U
UTI89_C1134	UTI89_C1134	hypothetical protein	-2.77043	3.13957e-34	NI
UTI89_C2681	UTI89_C2681	enterobacteria phage Sf6 gene 34 protein	-2.76288	4.11656e-51	NI
UTI89_C2031	prc	carboxy-terminal protease for penicillin-binding protein 3	-2.76192	7.39576e-195	M
UTI89_C1266	icdA	NADP Isocitrate dehydrogenase	-2.74781	7.44696e-15	C
UTI89_C1265	UTI89_C1265	hypothetical protein	-2.7478	7.50041e-15	NI
UTI89_C4166	rfaC	Lipopolysaccharide heptosyltransferase-1	-2.73546	5.14765e-61	M
UTI89_C1629	UTI89_C1629	hypothetical protein	-2.66635	6.21495e-24	NI
UTI89_C3932	aufD	Auf fimbriae minor subunit precursor AufD	-2.64307	1.88179e-175	N,U
UTI89_C2384	yehC	putative periplasmic chaperone YehC precursor	-2.62266	1.26841e-23	N,U
UTI89_C0729	cydB	cytochrome d terminal oxidase polypeptide subunit II	-2.60612	7.19056e-05	C
UTI89_C1281	UTI89_C1281	bacteriophage lambda putative single-stranded DNA binding protein	-2.55566	1.13392e-88	S
UTI89_C2367	gatA	galactitol-specific enzyme IIA of phosphotransferase system	-2.54026	5.02701e-82	G
UTI89_C4275	UTI89_C4275	hypothetical protein	-2.50889	9.77432e-26	NI
UTI89_C2682	UTI89_C2682	putative host FtsH protease inhibitor of enterobacteria phage Sf6	-2.50511	1.89215e-27	S
UTI89_C2382	yehA	putative Yeh fimbiral adhesin YehA precursor	-2.47311	1.34529e-31	N,U
UTI89_C1755	UTI89_C1755	putative conserved protein	-2.44825	8.14844e-95	G
UTI89_C0003	thrB	homoserine kinase	-2.44818	4.1855e-118	F
UTI89_C0089	fruR	transcriptional repressor of fru operon and others	-2.4452	2.22268e-117	K
UTI89_C2513	ubiG	UbiG, subunit of 3-demethylubiquinone 3-methyltransferase / 2-octaprenyl-6-hydroxyphenol methylase	-2.43232	1.85677e-14	H
UTI89_C3986	tusA	possible RNA-binding protein required for wild-type FtsZ ring formation on rich media	-2.43033	1.09504e-09	J
UTI89_C2737	UTI89_C2737	hypothetical protein	-2.42407	8.11374e-20	NI
UTI89_C1711	ydeM	hypothetical protein YdeM	-2.40319	9.68596e-19	C
UTI89_C0333	ykgH	hypothetical protein YkgH	-2.3977	2.1725e-56	NI
UTI89_C4745	efp	elongation factor P (EF-P)	-2.39537	1.70665e-17	J
UTI89_C5033	ibgR	putative regulatory protein IbgR	-2.39384	3.67094e-193	K,Q
UTI89_C4349	wzxE	putative cytochrome	-2.39187	7.41608e-81	U
UTI89_C2385	yehD	putative Yeh fimbriae subunit YehD precursor	-2.38222	4.79631e-36	N,U
UTI89_C0728	UTI89_C0728	hypothetical protein	-2.36208	7.50952e-05	NI
UTI89_C1090	UTI89_C1090	hypothetical protein	-2.33879	3.17685e-11	NI
UTI89_C0002	thrA	aspartokinase I	-2.33315	3.78695e-284	E
UTI89_C0150	yadK	putative fimbrial subunit YadK precursor	-2.30046	1.4691e-102	N,U
UTI89_C0172	yadR	conserved hypothetical protein YadR	-2.29251	3.36801e-05	C
UTI89_C0257	UTI89_C0257	hypothetical protein	-2.28095	2.11221e-12	NI
UTI89_C1022	ompA	outer membrane protein A precursor	-2.26139	2.15044e-106	M
UTI89_C0254	UTI89_C0254	hypothetical protein	-2.25837	7.34163e-141	S
UTI89_C2304	wbdM	putative glycosyltransferase WbdM	-2.23548	5.40051e-119	M
UTI89_C2750	ptsI	phosphoenolpyruvate-protein phosphotransferase system enzyme I	-2.21226	7.46685e-32	G
UTI89_C0175	mtn	methylthioadenosine nucleosidase	-2.20797	1.99183e-22	F
UTI89_C1135	UTI89_C1135	hypothetical protein	-2.18253	9.94132e-28	NI
UTI89_C1094	yfjI	hypothetical protein YfjI	-2.17418	7.42424e-187	T
UTI89_C2151	rcsA	positive DNA-binding transcriptional regulator of capsular polysaccharide synthesis, activates its own expression, subunit of RcsB transcriptional activator	-2.17131	4.50233e-109	K
UTI89_C1342	UTI89_C1342	isocitrate dehydrogenase, specific for NADP+	-2.15106	7.27893e-23	C
UTI89_C0129	lpdA	dihydrolipoamide dehydrogenase	-2.14355	4.07796e-09	F
UTI89_C4528	UTI89_C4528	hypothetical protein	-2.13589	0	F
UTI89_C4579	UTI89_C4579	hypothetical protein	-2.12185	9.09818e-45	NI
UTI89_C2311	rfbD	dTDP-4-dehydrorhamnose reductase, subunit of dTDP-L-rhamnose synthetase	-2.11758	3.48164e-119	F
UTI89_C4208	UTI89_C4208	putative transcriptional antiterminator	-2.11044	0	K
UTI89_C0297	UTI89_C0297	hypothetical protein	-2.10951	1.37518e-29	K
UTI89_C4420	ubiE	ubiquinone/menaquinone biosynthesis methyltransferase ubiE	-2.07998	1.50704e-22	H
UTI89_C1727	UTI89_C1727	hypothetical protein	-2.05536	3.58818e-05	NI
UTI89_C1051	cspG	cold shock-like protein G	-2.0201	7.49958e-08	K
UTI89_C0288	UTI89_C0288	hypothetical protein	-2.01232	1.02801e-34	L
UTI89_C2306	wciP	putative rhamnosyltransferase	-2.00148	5.84423e-191	M
UTI89_C1580	UTI89_C1580	hypothetical protein	-5.84389	0.00272748
UTI89_C0902	cydD	transport ATP-binding protein CydD	-5.48986	0.00263031
UTI89_C3804	murB	UDP-N-acetylenolpyruvoylglucosamine reductase	-5.37491	0.0048693
UTI89_C2462	rplY	50S ribosomal protein L25	-5.13975	0.016521
UTI89_C1036	yccK	hypothetical protein YccK	-5.01704	0.0164464
UTI89_C1003	pncB	nicotinate phosphoribosyltransferase	-5.01535	0.016414
UTI89_C0027	ribF	riboflavin biosynthesis protein RibF; riboflavin kinase (flavokinase)	-4.86906	0.0300966
UTI89_C3494	ygiG	dihydroneopterin aldolase	-4.7028	0.0551721
UTI89_C0503	hemH	ferrochelatase (heme synthetase)	-4.30594	0.100588
UTI89_C3746	secY	putative ATPase subunit of translocase	-4.06158	0.183531
UTI89_C4435	hemG	protoporphyrinogen oxidase	-4.0598	0.183509
UTI89_C2928	UTI89_C2928	hypothetical protein	-4.05815	0.183509
UTI89_C3108	UTI89_C3108	hypothetical protein	-4.05654	0.183509
UTI89_C0431	secF	protein-export membrane protein SecF	-4.05654	0.183509
UTI89_C4099	UTI89_C4099	glycine tRNA synthetase beta subunit	-3.7585	0.328818
UTI89_C2223	UTI89_C2223	hypothetical protein	-3.75683	0.328818
UTI89_C3637	yhbG	putative ATP-binding component of a transport system	-3.75345	0.328818
UTI89_C3621	ispB	octaprenyl diphosphate synthase	-3.75344	0.328818
UTI89_C0722	sucB	dihydrolipoamide succinyltransferase component of 2-oxoglutarate dehydrogenase complex	-3.75342	0.328818
UTI89_C0645	leuS	leucyl-tRNA synthetase	-3.37946	0.328818
UTI89_C3822	hemE	uroporphyrinogen decarboxylase	-3.37945	0.328818
UTI89_C1731	UTI89_C1731	putative phage-related membrane protein	-3.37601	0.58712
UTI89_C3732	fmt	methionyl-tRNA formyltransferase	-3.37428	0.58712
UTI89_C2836	gcpE	1-hydroxy-2-methyl-2-(E)-butenyl 4-diphosphate synthase	-3.37427	0.58712
UTI89_C4363	hemD	uroporphyrinogen-III synthase	-3.37426	0.58712
UTI89_C4448	UTI89_C4448	hypothetical protein	-3.35122	0.00362015
UTI89_C3338	UTI89_C3338	hypothetical protein	-3.33622	0.0039001
UTI89_C3609	folP	7,8-dihydropteroate synthase	-3.27507	0.00610441
UTI89_C4251	dnaN	DNA polymerase III, beta-subunit	-2.86139	0.58712
UTI89_C3309	pgk	phosphoglycerate kinase	-2.85963	0.58712
UTI89_C0139	yadF	conserved hypothetical protein YadF	-2.85963	0.58712
UTI89_C0192	ecfK	protein with possible extracytoplasmic function	-2.85963	0.58712
UTI89_C0444	ispA	geranyltranstransferase	-2.85963	0.58712
UTI89_C1975	gapA	glyceraldehyde-3-phosphate dehydrogenase A	-2.85789	1
UTI89_C1695	UTI89_C1695	hypothetical protein	-2.85789	1
UTI89_C4741	groEL	GroEL (chaperone Hsp60)	-2.85788	1
UTI89_C1217	fabD	malonyl CoA-acyl carrier protein transacylase	-2.85788	1
UTI89_C1226	holB	DNA polymerase III, delta prime subunit	-2.85788	1
UTI89_C4858	UTI89_C4858	hypothetical protein	-2.85788	1
UTI89_C4252	dnaA	chromosomal replication initiator protein DnaA	-2.85788	1
UTI89_C0899	infA	protein chain initiation factor IF-1	-2.85787	1
UTI89_C0684	glnS	glutaminyl-tRNA synthetase	-2.85787	1
UTI89_C0502	adk	adenylate kinase	-2.85786	1
UTI89_C0111	coaE	dephospho-CoA kinase	-2.85786	1
UTI89_C0105	lpxC	UDP-3-O-[3-hydroxymyristoyl] N-acetylglucosamine deacetylase	-2.85785	1
UTI89_C0236	yafT	putative aminopeptidase	-2.82204	2.856199427396e-317
UTI89_C0657	ybeY	hypothetical protein	-2.39448	0.0255095
UTI89_C4645	ssb	single strand DNA-binding protein	-2.30283	0.0675485
UTI89_C0430	secD	protein-export membrane protein SecD	-2.04665	1
UTI89_C0559	folD	5,10-methylene-tetrahydrofolate dehydrogenase; 5,10-methylene-tetrahydrofolate cyclohydrolase	-2.04664	1
UTI89_C2940	trmD	tRNA methyltransferase; tRNA (guanine-7-)-methyltransferase	-2.04664	1
UTI89_C4255	rnpA	ribonuclease P protein component	-2.04664	1
UTI89_C3331	metK	S-adenosylmethionine synthetase	-2.04663	1
UTI89_C4801	priB	primosomal replication protein N	-2.04487	1
UTI89_C3742	rpsK	30S ribosomal subunit protein S11	-2.04487	1
UTI89_C4454	yihA	probable GTP-binding cell division protein	-2.04487	1
UTI89_C4452	polA	DNA polymerase I	-2.04487	1
UTI89_C0906	lolA	outer membrane lipoproteins carrier protein precursor	-2.04487	1
UTI89_C2884	acpS	holo-[acyl-carrier protein] synthase	-2.04487	1
UTI89_C3743	UTI89_C3743	hypothetical protein	-2.04487	1
UTI89_C1178	htrB	lauroyl acyltransferase	-2.04486	1
UTI89_C2809	UTI89_C2809	hypothetical protein	-2.04486	1
UTI89_C3689	accC	acetyl CoA carboxylase, biotin carboxylase subunit	-2.04486	1
UTI89_C0554	ppiB	peptidyl-prolyl cis-trans isomerase B (rotamase B)	-2.04486	1
UTI89_C4177	kdtB	phosphopantetheine adenylyltransferase	-2.04486	1
UTI89_C1693	UTI89_C1693	hypothetical protein	-2.04486	1
UTI89_C0497	dnaX	DNA polymerase III subunit tau	-2.04486	1
UTI89_C3679	mreD	rod shape-determining protein	-2.04486	1
UTI89_C1288	UTI89_C1288	putative CI repressor of bacteriophage	-2.04486	1
UTI89_C3842	fusA	translation elongation factor EF-G GTP-binding protein chain	-2.04486	1
UTI89_C1737	hipB	HipB transcriptional activator	-2.04486	1
UTI89_C0443	dxs	1-deoxyxylulose-5-phosphate synthase	-2.04486	1
UTI89_C3834	rplL	50S ribosomal subunit protein L7/L12	-2.04486	1
UTI89_C0200	accA	acetyl-CoA carboxylase, carboxytransferase component, alpha subunit	-2.04486	1
UTI89_C0189	uppS	subunit of undecaprenyl diphosphate synthase	-2.04485	1
UTI89_C0186	pyrH	uridylate kinase	-2.04485	1
UTI89_C0031	lytB	IspH protein	-2.04484	1
UTI89_C0029	lspA	lipoprotein signal peptidase	-2.04484	1
UTI89_C4422	ubiB	2-octaprenylphenol hydroxylase	-1.98558	0.0167078
UTI89_C3611	ftsJ	cell division protein	-1.98349	2.41665e-18
UTI89_C0738	pal	peptidoglycan-associated lipoprotein precursor	-1.98134	1.99077e-34
UTI89_C2235	UTI89_C2235	hypothetical protein	-1.98119	1.37761e-23
UTI89_C2026	mgrB	low magnesium induced hypothetical protein	-1.9789	2.75015e-09
UTI89_C0382	UTI89_C0382	putative conserved protein	-1.97279	6.67375e-103
UTI89_C0632	lipB	lipoate-protein ligase B	-1.97265	5.81264e-14
UTI89_C2849	hscB	hsc20 molecular co-chaperone	-1.96952	1.65191e-31
UTI89_C0687	fur	subunit of Fur transcriptional dual regulator	-1.96543	4.51108e-51
UTI89_C1729	UTI89_C1729	phage hypothetical protein	-1.96462	1.61688e-48
UTI89_C3933	UTI89_C3933	hypothetical protein	-1.95794	5.55562e-35
UTI89_C3971	UTI89_C3971	putative phosphotransferase system protein	-1.95772	5.84339e-40
UTI89_C3375	kpsM	polysialic acid transport protein KpsM	-1.95475	0
UTI89_C3727	yrdC	protein YrdC	-1.9338	9.8151e-18
UTI89_C3492	cca	tRNA nucleotidyl transferase	-1.9312	0.0146531
UTI89_C4142	UTI89_C4142	hypothetical protein	-1.92752	1.37954e-21
UTI89_C4332	rep	rep helicase, a single-stranded DNA dependent ATPase	-1.92336	1.10257e-24
UTI89_C1183	yceO	hypothetical protein	-1.92183	3.82257e-23
UTI89_C0156	folK	2-amino-4-hydroxy-6- hydroxymethyldihydropteridine pyrophosphokinase	-1.91138	0.0519526
UTI89_C1981	yeaI	hypothetical protein YeaI	-1.91083	1.4691e-102
UTI89_C1754	UTI89_C1754	PTS system, cellobiose-specific IIA component	-1.88928	9.7734e-42
UTI89_C2701	evgA	putative positive transcription regulator	-1.88195	1.88054e-152
UTI89_C4206	UTI89_C4206	PTS system, fructose-like-2 IIB component 1	-1.87225	9.12145e-185
UTI89_C1717	fmlC	putative outer membrane usher FmlC protein	-1.8644	2.70054e-101
UTI89_C4593	pgi	glucose-6-phosphate isomerase	-1.86095	4.30798e-171
UTI89_C4723	yjdK	hypothetical protein	-1.85732	5.00917e-92
UTI89_C1432	galU	glucose-1-phosphate uridylyltransferase	-1.85701	4.53615e-49
UTI89_C1630	ynbA	hypothetical protein YnbA	-1.84202	8.18983e-23
UTI89_C4772	hfq	Hfq subunit of RNA-binding homohexamer that affects many cellular processes	-1.83979	4.14801e-68
UTI89_C1527	yciF	putative structural proteins	-1.83841	8.71003e-25
UTI89_C0216	yaeD	hypothetical protein YaeD	-1.83616	2.97112e-55
UTI89_C4167	waaL	putative lipid A-core surface polymer ligase	-1.83408	0
UTI89_C3972	UTI89_C3972	putative phosphotransferase system protein	-1.82744	5.19391e-118
UTI89_C2241	UTI89_C2241	putative transferase	-1.82587	3.6322e-88
UTI89_C3374	kpsT	polysialic acid transport ATP-binding protein kpsT	-1.82217	2.37732e-125
UTI89_C2848	hscA	chaperone protein HscA	-1.80934	9.53463e-55
UTI89_C0901	cydC	transport ATP-binding protein CydC	-1.80776	0.295234
UTI89_C3896	yrfF	putative protein IgaA-like membrane	-1.80514	0.000298304
UTI89_C4612	dgkA	diacylglycerol kinase	-1.79767	1.96314e-54
UTI89_C3926	glpD	aerobic glycerol-3-phosphate dehydrogenase	-1.79362	1.04917e-107
UTI89_C2581	pta	phosphate acetyltransferase	-1.79331	2.48697e-101
UTI89_C0255	UTI89_C0255	hypothetical protein	-1.78919	1.10989e-269
UTI89_C2820	UTI89_C2820	conserved hypothetical protein	-1.75266	8.71419e-05
UTI89_C1164	csgB	minor curlin subunit precursor CsgB	-1.75199	2.7538e-68
UTI89_C0737	UTI89_C0737	hypothetical protein	-1.75121	3.17628e-30
UTI89_C2635	UTI89_C2635	hypothetical protein	-1.75016	7.5403e-89
UTI89_C4380	UTI89_C4380	conserved hypothetical protein	-1.73787	1.38938e-71
UTI89_C3598	infB	translation initiation factor IF2-alpha	-1.73555	5.21142e-07
UTI89_C2357	UTI89_C2357	hypothetical protein	-1.73405	8.77472e-162
UTI89_C0016	dnaK	chaperone Hsp70; DNA biosynthesis; autoregulated heat shock proteins	-1.73027	8.4718e-21
UTI89_C4164	rfaD	ADP-L-glycero-D-mannoheptose-6-epimerase	-1.7252	2.07568e-13
UTI89_C2579	UTI89_C2579	acetate kinase	-1.72069	1.70462e-58
UTI89_C4503	tpiA	triosephosphate isomerase	-1.70802	5.01715e-06
UTI89_C4168	waaV	putative beta1,3-glucosyltransferase	-1.7052	8.06938e-267
UTI89_C2356	UTI89_C2356	hypothetical protein	-1.68714	1.62273e-44
UTI89_C4023	UTI89_C4023	putative conserved protein	-1.68487	5.80275e-68
UTI89_C0122	UTI89_C0122	hypothetical protein	-1.67698	2.91632e-49
UTI89_C1240	ycfR	hypothetical protein	-1.67364	0.0196406
UTI89_C4639	UTI89_C4639	putative transport sensor protein	-1.66873	1.68615e-305
UTI89_C2685	UTI89_C2685	enterobacteria phage Sf6 gene 29 protein	-1.66734	9.4305e-66
UTI89_C4001	UTI89_C4001	putative phosphotransferase system enzyme subunit	-1.66127	4.31058e-123
UTI89_C3293	ubiH	2-octaprenyl-6-methoxyphenol hydroxylase	-1.66034	2.27913e-15
UTI89_C4836	fbp	fructose-1,6-bisphosphatase	-1.65332	9.24865e-54
UTI89_C5086	UTI89_C5086	hypothetical protein	-1.64962	4.13831e-86
UTI89_C2684	UTI89_C2684	enterobacteria phage Sf6 gene 30 protein	-1.64654	4.15002e-67
UTI89_C1730	UTI89_C1730	putative phage-related membrane protein	-1.64252	1.50665e-08
UTI89_C1114	sfaS	S fimbriae minor subunit SfaS	-1.64247	2.64555e-90
UTI89_C2366	gatB	galactitol-specific enzyme IIB of phosphotransferase system	-1.63234	1.49422e-10
UTI89_C1125	UTI89_C1125	hypothetical protein	-1.62912	6.06428e-47
UTI89_C4282	glmU	bifunctional N-acetyl glucosamine-1-phosphate uridyltransferase/glucosamine-1-phosphate acetyltransferase	-1.62573	0.108306
UTI89_C0696	UTI89_C0696	hypothetical protein	-1.62131	9.81573e-08
UTI89_C3985	UTI89_C3985	hypothetical protein	-1.60938	1.19482e-24
UTI89_C1038	UTI89_C1038	hypothetical protein	-1.59496	0.295234
UTI89_C5068	dnaT	primosomal protein I	-1.59368	0.00183778
UTI89_C2580	UTI89_C2580	hypothetical protein	-1.5932	3.47566e-75
UTI89_C4277	pstB	ATP-binding component of high-affinity phosphate-specific ABC transport system	-1.59064	3.15953e-17
UTI89_C1590	ompG	outer membrane protein G precursor	-1.58861	2.7538e-68
UTI89_C4172	rafI	lipopolysaccharide 1,3-galactosyltransferase	-1.57973	4.83188e-156
UTI89_C2688	hkaJ	hypothetical protein	-1.57936	4.16023e-66
UTI89_C4179	UTI89_C4179	hypothetical protein	-1.55489	0.0310675
UTI89_C4180	rpmG	50S ribosomal subunit protein L33	-1.55484	0.0311229
UTI89_C1373	fadR	negative regulator for fad regulon, and positive activator of fabA	-1.53784	1.14977e-31
UTI89_C1610	UTI89_C1610	probable transporter	-1.51374	8.40751e-77
UTI89_C3190	UTI89_C3190	hypothetical protein	-1.51134	1.82291e-107
UTI89_C0127	aceE	pyruvate dehydrogenase E1 component	-1.51128	2.13688e-29
UTI89_C1162	UTI89_C1162	hypothetical protein	-1.50671	2.22977e-11
UTI89_C3363	kpsE	polysialic acid capsule synthesis protein KpsE	-1.503	6.18169e-69
UTI89_C3928	UTI89_C3928	hypothetical protein	-1.49814	1.03114e-170
UTI89_C3734	trkA	trk system potassium uptake protein TrkA	-1.49274	4.04383e-104
UTI89_C3321	cmtB	PTS system, mannitol-specific enzyme II component, cryptic	-1.49265	3.95156e-69
UTI89_C0905	ftsK	cell division protein FtsK	-1.48389	3.51537e-79
UTI89_C0155	yadN	putative fimbrial subunit YadN precursor	-1.48254	7.64023e-127
UTI89_C4256	UTI89_C4256	hypothetical protein	-1.47169	0.0321809
UTI89_C4888	papF	minor pilin subunit PapF	-1.46789	2.5501e-147
UTI89_C5009	fimB	type 1 fimbriae regulatory protein FimB	-1.46232	1.83478e-96
UTI89_C0060	surA	peptidyl-prolyl cis-trans isomerase	-1.46163	5.05399e-50
UTI89_C0631	lipA	lipoate synthesis protein	-1.46082	0.00119016
UTI89_C1108	sfaB	putative S fimbrial switch regulatory protein	-1.46018	1.11569e-13
UTI89_C2772	eutL	ethanolamine utilization protein EutL	-1.45172	0.000521221
UTI89_C4207	UTI89_C4207	putative phosphotransferase system (PTS), fructose-specific	-1.44539	3.7029e-116
UTI89_C2024	UTI89_C2024	hypothetical protein	-1.4435	2.76083e-18
UTI89_C4724	UTI89_C4724	hypothetical protein YdcX	-1.44084	6.24726e-64
UTI89_C4351	wzyE	4-alpha-L-fucosyltransferase	-1.43984	7.50351e-93
UTI89_C3660	rpsI	30S ribosomal subunit protein S9	-1.43895	3.77323e-07
UTI89_C3569	agaB	PTS system, cytoplasmic, N-acetylgalactosamine-specific IIB component 1 (EIIB-AGA)	-1.43589	1.3078e-187
UTI89_C0978	serC	phosphoserine aminotransferase	-1.42713	7.92272e-33
UTI89_C4434	trkH	trk system potassium uptake protein TrkH	-1.41875	2.40325e-112
UTI89_C3934	aufC	outer membrane usher protein precursor AufC	-1.41802	0
UTI89_C3213	UTI89_C3213	phosphosugar isomerase	-1.41564	2.88612e-83
UTI89_C3364	kpsD	polysialic acid transport protein KpsD precursor	-1.40939	2.06102e-85
UTI89_C2064	ruvB	RuvB protein, Holliday junction helicase subunit A	-1.4079	1.91301e-34
UTI89_C3284	ygfZ	2D-phage unknown protein	-1.40487	0.000309515
UTI89_C2624	UTI89_C2624	phosphohistidine phosphatase SixA	-1.40426	3.67698e-06
UTI89_C2329	wcaE	putative colanic acid biosynthesis glycosyl transferase	-1.39725	4.6853e-25
UTI89_C0660	yleB	2-octaprenyl-3-methyl-6-methoxy-1,4-benzoquinol hydroxylase	-1.38778	3.85626e-08
UTI89_C4428	yigC	putative oxidoreductase	-1.38259	7.6456e-12
UTI89_C0380	UTI89_C0380	putative transferase	-1.38195	9.52378e-64
UTI89_C3731	def	peptide deformylase	-1.38162	0.129025
UTI89_C0836	yliE	hypothetical protein YliE	-1.37783	1.30703e-222
UTI89_C0170	hemL	glutamate-1-semialdehyde 2,1-aminomutase	-1.37609	7.2099e-13
UTI89_C1882	ydiM	hypothetical transport protein YdiM	-1.37145	8.40446e-174
UTI89_C5002	UTI89_C5002	hypothetical protein	-1.36497	1.32157e-22
UTI89_C1718	fmlB	periplasmic chaperone FmlB protein	-1.36023	7.87564e-24
UTI89_C0019	UTI89_C0019	putative conserved protein	-1.35273	2.19052e-184
UTI89_C4104	yiaB	hypothetical protein YiaB	-1.35238	6.86546e-163
UTI89_C0956	UTI89_C0956	prophage CP-933T unknown protein	-1.35223	0.2928
UTI89_C1111	sfaE	S fimbriae periplasmic chaperone SfaE	-1.347	3.6874e-84
UTI89_C2308	rfbE	putative O-antigen transporter	-1.34158	1.11394e-21
UTI89_C1356	UTI89_C1356	hypothetical protein	-1.33886	4.78412e-12
UTI89_C1262	UTI89_C1262	probable ATPase YcfB	-1.33057	9.16013e-08
UTI89_C3441	UTI89_C3441	hypothetical protein	-1.32683	8.66425e-69
UTI89_C0128	aceF	pyruvate dehydrogenase	-1.32644	3.66167e-30
UTI89_C0628	crcB	hypothetical protein	-1.3254	0.00727186
UTI89_C2683	kil2	kil protein of bacteriophage HK97	-1.32431	4.36026e-18
UTI89_C3275	lysS	lysine tRNA synthetase	-1.32313	3.15163e-06
UTI89_C3214	UTI89_C3214	beta-cystathionase	-1.30895	1.2205e-68
UTI89_C3276	UTI89_C3276	hypothetical protein	-1.30776	4.70347e-06
UTI89_C4935	UTI89_C4935	hypothetical protein	-1.30547	9.95058e-34
UTI89_C3220	recD	exodeoxyribonuclease V alpha chain	-1.30081	2.55218e-44
UTI89_C1736	UTI89_C1736	hypothetical protein	-1.30007	2.15748e-18
UTI89_C2850	iscA	putative regulator	-1.29511	7.93095e-21
UTI89_C1109	sfaA	S fimbriae major subunit SfaA	-1.29115	2.38034e-68
UTI89_C4171	rfaJ	lipopolysaccharide 1,2-glucosyltransferase	-1.28601	1.58637e-134
UTI89_C2699	UTI89_C2699	hypothetical protein	-1.28517	1.14566e-51
UTI89_C0697	UTI89_C0697	conserved hypothetical protein	-1.28515	0.000549041
UTI89_C1019	fabA	3-hydroxydecanoyl-[acyl-carrier-protein] dehydratase	-1.28375	0.108971
UTI89_C1268	UTI89_C1268	excisionase	-1.28347	1.24518e-34
UTI89_C2059	msbB	myristoyl acyltransferase; (KDO)2-(lauroyl)-lipid IVA acyltransferase	-1.2824	2.18434e-09
UTI89_C2025	yebO	hypothetical protein	-1.28162	3.34526e-09
UTI89_C3368	neuS	poly-alpha-2,8 sialosyl sialyltransferase	-1.27748	5.95897e-32
UTI89_C1712	ydeN	putative sulfatase YdeN precursor	-1.27473	1.49422e-63
UTI89_C2698	emrY	multidrug resistance protein Y	-1.27044	1.7288e-143
UTI89_C2443	fruK	fructose-1-phosphate kinase	-1.26724	1.92755e-28
UTI89_C1883	ydiN	hypothetical transport protein YdiN	-1.26552	2.60696e-87
UTI89_C1928	celD	CelD transcriptional regulator	-1.2621	2.91584e-31
UTI89_C0017	dnaJ	chaperone with DnaK; heat shock protein	-1.25885	1.25959e-13
UTI89_C4925	hlyB	hemolysin secretion protein HlyB	-1.25863	6.26478e-192
UTI89_C5034	UTI89_C5034	hypothetical protein	-1.25746	9.07384e-07
UTI89_C3262	ygfJ	hypothetical protein YgfJ	-1.25641	2.54337e-131
UTI89_C3641	yhbJ	hypothetical protein	-1.24055	5.48615e-70
UTI89_C5007	yjhA	hypothetical protein	-1.23782	3.08451e-146
UTI89_C3970	UTI89_C3970	putative phosphotransferase system protein	-1.23582	1.04782e-17
UTI89_C0560	UTI89_C0560	hypothetical protein	-1.23437	0.044508
UTI89_C1757	UTI89_C1757	putative conserved protein	-1.23286	1.01865e-13
UTI89_C0274	yafP	hypothetical acetyltransferase YafP	-1.23017	1.7303e-76
UTI89_C0159	dksA	DnaK suppressor protein	-1.22898	1.39611e-30
UTI89_C3640	ptsN	nitrogen regulatory IIA protein	-1.21873	2.94398e-24
UTI89_C3589	UTI89_C3589	hypothetical protein	-1.2163	4.85505e-14
UTI89_C1913	UTI89_C1913	hypothetical protein	-1.21349	3.28631e-33
UTI89_C2704	yfdV	auxin efflux transporter type protein	-1.2119	7.08719e-75
UTI89_C4817	cycA	CycA serine/alanine/glycine APC transporter	-1.21081	6.36062e-51
UTI89_C0467	lon	DNA-binding, ATP-dependent protease La; heat shock K-protein	-1.20915	2.42825e-75
UTI89_C4667	UTI89_C4667	hypothetical protein	-1.20482	6.35006e-11
UTI89_C2193	UTI89_C2193	hypothetical protein	-1.20413	1.57665e-33
UTI89_C0272	yafN	hypothetical protein YafN	-1.20174	0.000158392
UTI89_C1346	ycgF	hypothetical protein YcgF	-1.19455	4.41926e-59
UTI89_C3440	UTI89_C3440	putative c4-dicarboxylate transport system binding protein	-1.18833	5.51941e-118
UTI89_C2561	nuoI	NADH dehydrogenase I chain I	-1.18467	0.00126516
UTI89_C2702	evgS	sensor protein EvgS precursor	-1.18383	3.45276e-216
UTI89_C1895	ppsA	phosphoenolpyruvate synthase	-1.18228	1.60872e-37
UTI89_C3107	UTI89_C3107	hypothetical protein	-1.18227	4.53849e-32
UTI89_C2307	UTI89_C2307	bacteriophage HK620 O-antigen modification protein	-1.17866	5.28601e-63
UTI89_C1068	UTI89_C1068	hypothetical protein	-1.17834	1.05215e-07
UTI89_C1472	UTI89_C1472	hypothetical protein	-1.17799	7.09515e-85
UTI89_C4906	UTI89_C4906	putative F17-like fimbrial chaperone	-1.16637	3.76299e-136
UTI89_C0123	UTI89_C0123	hypothetical protein	-1.16164	7.55782e-55
UTI89_C3692	rbsC	ribose transport system permease protein RbsC	-1.1598	7.82921e-191
UTI89_C0315	UTI89_C0315	putative NADH-dependent flavin oxidoreductase	-1.15162	6.78173e-128
UTI89_C2466	yejM	putative sulfatase	-1.14687	1.99077e-34
UTI89_C2236	UTI89_C2236	hypothetical protein	-1.14372	9.88894e-06
UTI89_C2086	cheY	chemotaxis protein CheY	-1.14368	0.125851
UTI89_C0767	ybhH	hypothetical protein	-1.14097	2.25582e-64
UTI89_C3597	rbfA	ribosome-binding factor A	-1.13942	0.0547499
UTI89_C1505	UTI89_C1505	putative minor tail protein	-1.13757	5.27457e-08
UTI89_C0923	UTI89_C0923	tail fiber assembly protein	-1.13584	1.58758e-51
UTI89_C0688	ybfJ	hypothetical protein YbfJ	-1.13505	0.393256
UTI89_C2066	yebB	Hypothetical protein YebB	-1.12867	1.31298e-34
UTI89_C2888	rnc	RNase III, ds RNA	-1.12803	0.518571
UTI89_C0310	matA	hypothetical protein YkgK	-1.12386	3.03312e-55
UTI89_C4103	yiaA	hypothetical protein YiaA	-1.12308	2.05975e-108
UTI89_C2640	UTI89_C2640	hypothetical protein	-1.12295	1.44051e-13
UTI89_C0963	UTI89_C0963	hypothetical protein	-1.12176	2.07219e-51
UTI89_C4771	miaA	delta(2)-isopentenylpyrophosphate tRNA-adenosine transferase	-1.12045	2.16186e-12
UTI89_C2260	UTI89_C2260	hypothetical protein	-1.11978	1.36709e-21
UTI89_C3202	UTI89_C3202	hypothetical protein	-1.11336	7.49655e-62
UTI89_C4755	yjeA	putative lysyl-tRNA synthetase	-1.11092	1.99183e-22
UTI89_C2518	inaA	protein InaA	-1.10598	1.57435e-08
UTI89_C0539	ybbW	putative allantoin permease	-1.10392	5.5259e-85
UTI89_C0392	UTI89_C0392	hypothetical protein	-1.0982	0.0184802
UTI89_C0094	murE	UDP-N-acetylmuramoylalanyl-D-glutamate--2, 6-diaminopimelate ligase	-1.09703	0.19131
UTI89_C0324	ykgB	hypothetical protein YkgB	-1.09614	8.11439e-83
UTI89_C4905	UTI89_C4905	putative F17-like fimbrial usher	-1.08965	4.12529e-261
UTI89_C0537	hyi	hydroxypyruvate isomerase	-1.08738	4.76335e-32
UTI89_C1753	UTI89_C1753	putative outer membrane protein YieC precursor	-1.08173	3.31748e-55
UTI89_C0693	pgm	phosphoglucomutase	-1.07317	2.0428e-48
UTI89_C4921	cnf1	cytotoxic necrotizing factor 1	-1.07244	3.19969e-138
UTI89_C0072	UTI89_C0072	hypothetical protein	-1.07218	3.9657e-27
UTI89_C3366	kpsC	capsule polysaccharide export protein KpsC	-1.07153	2.88612e-83
UTI89_C1710	yddA	hypothetical ABC transporter ATP-binding protein yddA	-1.07078	8.95515e-84
UTI89_C0732	ybgC	cytoplasmic Tol-Pal protein	-1.06558	1.16593e-14
UTI89_C4887	papG	p pilus adhesin PapG protein	-1.06497	1.89399e-147
UTI89_C2700	emrK	multidrug resistance protein K	-1.06452	2.4434e-64
UTI89_C2065	ruvA	RuvA protein, Holliday junction helicase subunit B	-1.06239	1.19227e-17
UTI89_C3845	yheL	hypothetical protein YheL	-1.05944	0.000176111
UTI89_C2911	UTI89_C2911	hypothetical protein	-1.05811	0.0434938
UTI89_C4012	pitA	low-affinity phosphate transport	-1.05673	1.81878e-28
UTI89_C3367	kpsS	polysialic acid capsule synthesis protein KpsS	-1.05628	6.74226e-85
UTI89_C1927	celF	6-phospho-beta-glucosidase	-1.05449	7.54482e-51
UTI89_C3602	UTI89_C3602	hypothetical protein	-1.05287	2.29915e-06
UTI89_C0573	ylcC	conserved hypothetical protein	-1.05274	3.76728e-64
UTI89_C3357	UTI89_C3357	hypothetical protein	-1.04839	0.0255184
UTI89_C1889	UTI89_C1889	hypothetical protein	-1.04742	0.705764
UTI89_C4397	UTI89_C4397	hypothetical protein	-1.04353	6.20702e-185
UTI89_C4283	UTI89_C4283	hypothetical protein	-1.04345	6.43865e-19
UTI89_C4340	rfe	undecaprenyl-phosphate alpha-N-acetylglucosaminyl transferase	-1.0378	8.60737e-111
UTI89_C0149	yadC	hypothetical fimbrial adhesin YadC precursor	-1.03619	4.17237e-132
UTI89_C4776	UTI89_C4776	hypothetical protein	-1.03507	3.67168e-17
UTI89_C0465	clpP	ATP-dependent proteolytic subunit of clpA-ClpP serine protease, heat shock protein F21.5	-1.03238	1.05301e-23
UTI89_C4396	UTI89_C4396	hypothetical protein	-1.03019	1.41815e-93
UTI89_C1176	msyB	acidic protein MsyB	-1.02945	0.0160923
UTI89_C4936	UTI89_C4936	hypothetical protein	-1.02707	2.19867e-125
UTI89_C5013	fimC	periplasmic chaperone protein FimC precursor	-1.02314	1.20615e-77
UTI89_C3062	ygaD	protein YgaD	-1.02222	4.01811e-28
UTI89_C2167	yedV	putative 2-component sensor protein	-1.02209	1.02317e-102
UTI89_C2517	yfaE	hypothetical protein	-1.0201	1.48282e-06
UTI89_C1664	UTI89_C1664	hypothetical protein	-1.00914	2.91486e-16
UTI89_C4379	corA	magnesium, cobalt and nickle transporter	-1.00551	1.06675e-50
UTI89_C0151	yadL	putative fimbrial subunit YadL precursor	-1.00497	3.58227e-91
UTI89_C4173	rfaP	lipopolysaccharide core biosynthesis protein rfaP	-1.00403	4.20621e-110
UTI89_C3362	kpsF	polysialic acid capsule synthesis protein KpsF	-1.00172	8.76799e-137
UTI89_C0436	ribD	diaminohydroxyphosphoribosylaminopyrimidine deaminase; 5-amino-6-(5-phosphoribosylamino)uracil reductase	-1.00167	0.669141
UTI89_C3906	UTI89_C3906	hypothetical protein	-1.00124	7.6562e-14
UTI89_C4717	UTI89_C4717	hypothetical protein	-0.992827	1.8181e-12
UTI89_C2825	guaA	glutamine-hydrolyzing amonia dependent GMP synthetase	-0.992133	6.14155e-12
UTI89_C4294	atpI	membrane-bound ATP synthase F0 sector subunit I, dispensable protein, affects expression of atpB	-0.992052	2.38939e-26
UTI89_C1333	UTI89_C1333	hypothetical protein	-0.990083	2.70102e-24
UTI89_C1726	UTI89_C1726	putative phage-related membrane protein	-0.988482	8.73248e-05
UTI89_C1544	cysB	positive transcriptional regulator for cysteine regulon	-0.988099	0.0604681
UTI89_C3452	UTI89_C3452	hypothetical protein	-0.981441	3.52856e-16
UTI89_C4274	bglG	cryptic beta-glucoside bgl operon Antiterminator	-0.980788	8.47361e-115
UTI89_C2707	yfdX	hypothetical protein YfdX	-0.98019	4.58599e-48
UTI89_C2885	pdxJ	pyridoxal phosphate biosynthetic protein PdxJ	-0.980077	0.000110227
UTI89_C1817	rnfA	electron transport complex protein RnfA	-0.978898	1.35742e-30
UTI89_C2333	wcaA	putative colanic acid biosynthesis glycosyltransferase wcaA	-0.976051	3.61448e-07
UTI89_C0015	UTI89_C0015	putative glutamate dehydrogenase	-0.974344	2.62995e-13
UTI89_C2894	rseA	sigma-E factor negative regulatory protein	-0.971702	1.10316e-17
UTI89_C0979	aroA	3-phosphoshikimate 1-carboxyvinyltransferase	-0.969573	2.80897e-43
UTI89_C2245	UTI89_C2245	hypothetical protein	-0.969506	1.52534e-29
UTI89_C1353	UTI89_C1353	putative conserved protein	-0.966086	1.32961e-30
UTI89_C2675	UTI89_C2675	bacteriophage 343 regulatory protein CII	-0.963014	9.83835e-34
UTI89_C1820	ydgO	hypothetical protein	-0.963012	8.77837e-06
UTI89_C0482	ybaZ	hypothetical protein YbaZ	-0.961368	0.00454639
UTI89_C0917	UTI89_C0917	putative phage tail protein	-0.960453	1.89093e-08
UTI89_C4578	UTI89_C4578	hypothetical protein	-0.956474	5.93763e-19
UTI89_C4989	ykfF	hypothetical protein YkfF	-0.955297	0.00166182
UTI89_C1368	UTI89_C1368	putative conserved protein	-0.954196	1.48442e-22
UTI89_C1137	UTI89_C1137	hypothetical protein	-0.949265	1.09874e-17
UTI89_C3478	UTI89_C3478	conserved hypothetical protein	-0.948904	1.50931e-25
UTI89_C1905	himA	integration host factor (IHF), alpha subunit	-0.947003	1.0666e-07
UTI89_C0960	UTI89_C0960	unknown protein encoded by prophage CP-933T	-0.946342	6.52455e-38
UTI89_C3349	yggL	hypothetical protein YggL	-0.943332	1.51395e-16
UTI89_C1434	hns	Hns transcriptional dual regulator	-0.942952	1.30044e-05
UTI89_C0435	ybaD	hypothetical protein	-0.942793	7.9339e-06
UTI89_C4307	rbsK	ribokinase	-0.941113	3.67385e-56
UTI89_C4784	yjfL	hypothetical protein	-0.939078	1.94845e-52
UTI89_C2262	UTI89_C2262	hypothetical protein	-0.936712	2.86193e-07
UTI89_C4279	pstC	cytoplasmic membrane component of high-affinity phosphate-specific ABC transport system	-0.935543	2.71876e-33
UTI89_C2494	UTI89_C2494	hypothetical protein	-0.930418	0.112598
UTI89_C4904	UTI89_C4904	putative F17-like fimbril adhesin subunit	-0.928787	2.76038e-164
UTI89_C3706	envR	potential acrEF/envCD operon repressor	-0.926977	8.6185e-49
UTI89_C1719	fmlA	putative Fml fimbriae subunit	-0.924167	6.34948e-30
UTI89_C1703	UTI89_C1703	putative conserved protein	-0.924092	0.0592566
UTI89_C2568	nuoA	NADH dehydrogenase I chain A	-0.923549	5.04255e-05
UTI89_C1468	UTI89_C1468	unknown protein encoded by cryptic prophage	-0.92128	2.33132e-05
UTI89_C3007	yfdR1	hypothetical protein YfdR	-0.921128	1.53643e-31
UTI89_C1117	focX	putative regulatory protein	-0.9185	5.78469e-31
UTI89_C2867	yphF	ABC transporter Periplasmic binding protein YphF precursor	-0.912649	3.13062e-85
UTI89_C3973	UTI89_C3973	putative phosphotransferase system protein	-0.910777	1.24123e-87
UTI89_C2559	nuoK	NADH dehydrogenase I chain K	-0.910317	0.0900392
UTI89_C3847	yheN	hypothetical protein YheN	-0.909839	0.000117908
UTI89_C4296	gidA	glucose-inhibited division protein A	-0.909151	6.9488e-42
UTI89_C3176	fucU	protein of fucose operon	-0.907799	2.1675e-16
UTI89_C4362	hemX	putative uroporphyrin-III C-methyltransferase	-0.905804	2.41085e-38
UTI89_C3369	neuE	NeuE protein	-0.895155	5.34611e-17
UTI89_C2851	iscU	iron-sulfur cluster assembly scaffold protein	-0.890586	0.0119435
UTI89_C2339	UTI89_C2339	hypothetical protein	-0.889129	0.107064
UTI89_C4977	UTI89_C4977	hypothetical protein	-0.88383	3.39413e-74
UTI89_C1279	kil1	Kil protein	-0.882595	3.58155e-18
UTI89_C3592	nlpI	lipoprotein NlpI precursor	-0.881639	8.73212e-31
UTI89_C2196	yeeN	hypothetical protein	-0.881598	9.23485e-35
UTI89_C0983	himD	beta subunit of IHF transcriptional dual regulator	-0.879343	5.234e-06
UTI89_C1161	csgD	putative 2-component transcriptional regulator for 2nd curli operon	-0.876642	9.53499e-26
UTI89_C4924	hlyD	hemolysin D	-0.873815	2.67432e-48
UTI89_C0721	sucA	2-oxoglutarate dehydrogenase decarboxylase component	-0.872222	0.00266995
UTI89_C3833	UTI89_C3833	hypothetical protein	-0.8705	0.00598172
UTI89_C0354	UTI89_C0354	hypothetical protein	-0.86974	6.91062e-14
UTI89_C1280	UTI89_C1280	lambda regulatory protein CIII	-0.869479	4.09904e-17
UTI89_C0378	UTI89_C0378	hypothetical protein	-0.868281	3.09952e-13
UTI89_C0377	yaiN	conserved hypothetical protein	-0.868281	3.10533e-13
UTI89_C3885	dam	DNA adenine methylase	-0.865905	2.93093e-38
UTI89_C2565	nuoE	NADH dehydrogenase I chain E	-0.861165	0.000184941
UTI89_C0692	seqA	negative modulator of initiation of replication	-0.858758	2.2473e-28
UTI89_C0520	UTI89_C0520	hypothetical protein	-0.849115	5.65676e-37
UTI89_C4678	UTI89_C4678	hypothetical protein	-0.849093	3.88646e-17
UTI89_C0766	ybhD	hypothetical transcriptional regulator YbhD	-0.848331	3.51273e-21
UTI89_C1087	ycdS	hypothetical protein YcdS precursor	-0.847625	4.80732e-105
UTI89_C0495	ybaN	hypothetical protein YbaN	-0.846616	1.00053e-11
UTI89_C0126	UTI89_C0126	hypothetical protein	-0.846158	0.0826167
UTI89_C0106	secM	secretion monitor precursor	-0.842831	1.56268e-06
UTI89_C2239	UTI89_C2239	Hypothetical protein	-0.841574	5.49404e-08
UTI89_C2948	yfjC	hypothetical protein	-0.841432	0.00265192
UTI89_C0001	thrL	thr operon leader peptide	-0.837343	0.000331419
UTI89_C4983	UTI89_C4983	hypothetical protein	-0.832586	5.02406e-18
UTI89_C2589	yfcI	hypothetical protein	-0.830549	1.47715e-36
UTI89_C3648	UTI89_C3648	hypothetical protein	-0.827954	0.084361
UTI89_C4897	papI	pap operon regulatory protein PapI	-0.826921	1.24541e-15
UTI89_C1404	hemA	glutamyl-tRNA reductase	-0.82546	0.195538
UTI89_C1447	cls	cardiolipin synthase	-0.824114	5.12502e-13
UTI89_C4803	rplI	50S ribosomal subunit protein L9	-0.822218	3.72207e-07
UTI89_C2703	yfdE	hypothetical protein YfdE	-0.820255	7.75701e-39
UTI89_C5145	osmY	osmotically inducible protein Y precursor	-0.819883	8.03652e-09
UTI89_C5035	ibeA	invasion protein IbeA	-0.81983	1.12906e-116
UTI89_C3600	nusA	transcription pausing; L factor	-0.819147	4.49648e-10
UTI89_C5006	UTI89_C5006	hypothetical protein	-0.817775	2.99364e-111
UTI89_C2554	yfbL	putative aminopeptidase	-0.814777	9.35658e-62
UTI89_C3113	UTI89_C3113	hypothetical protein	-0.814585	0.00144771
UTI89_C3292	visC	protein VisC	-0.813536	2.48702e-16
UTI89_C1052	sfa	Sfa protein	-0.812979	9.44294e-12
UTI89_C1725	UTI89_C1725	putative phage-related secreted protein	-0.811496	1.69675e-31
UTI89_C2603	truA	tRNA pseudouridylate synthase I	-0.811046	1.95915e-20
UTI89_C4982	UTI89_C4982	hypothetical protein	-0.810078	0.00296012
UTI89_C2488	UTI89_C2488	hypothetical protein	-0.808254	0.00988338
UTI89_C1969	ydjI	putative membrane protein YdjI	-0.805902	2.2558e-24
UTI89_C4937	UTI89_C4937	hypothetical protein	-0.801971	1.66659e-130
UTI89_C4477	yiiE	hypothetical protein YiiE	-0.801343	1.38803e-27
UTI89_C4427	rfaH	transcriptional activator RfaH	-0.796494	3.63946e-22
UTI89_C3203	UTI89_C3203	hypothetical protein	-0.795359	9.76708e-86
UTI89_C0298	UTI89_C0298	hypothetical protein	-0.794932	1.15111e-22
UTI89_C0293	UTI89_C0293	hypothetical protein	-0.793185	3.27603e-74
UTI89_C4194	rpoZ	RNA polymerase, omega subunit	-0.790597	3.431e-11
UTI89_C1085	ycdQ	hypothetical protein YcdQ	-0.788169	1.53086e-73
UTI89_C3330	yqgD	hypothetical protein YqgD	-0.786625	0.0348907
UTI89_C4995	yeeT2	hypothetical protein YeeT	-0.786044	3.94625e-06
UTI89_C1749	marR	multiple antibiotic resistance protein MarR	-0.784502	7.85212e-05
UTI89_C2137	fliE	flagellar biosynthesis; basal-body component, possibly at (MS-ring)-rod junction	-0.779985	1.27642e-12
UTI89_C0478	glnK	nitrogen regulatory protein P-II 2	-0.778185	7.83483e-10
UTI89_C1116	UTI89_C1116	hypothetical protein	-0.777989	3.34333e-42
UTI89_C0296	UTI89_C0296	hypothetical protein	-0.777108	5.88104e-25
UTI89_C2563	nuoG	NADH dehydrogenase I chain G	-0.775923	1.2462e-23
UTI89_C1862	ydhU	YdhU (PhsC)-like protein	-0.775548	3.66151e-05
UTI89_C3614	greA	transcription elongation factor GreA (transcript cleavage factor GreA)	-0.774016	1.18381e-24
UTI89_C4365	cyaA	adenylate cyclase	-0.773325	7.7524e-41
UTI89_C1461	UTI89_C1461	putative regulator of cell division encoded by prophage CP-933O	-0.77243	1.59437e-24
UTI89_C1881	ydiL	hypothetical protein YdiL	-0.769947	2.23595e-24
UTI89_C2605	pdxB	erythronate-4-phosphate dehydrogenase	-0.76988	1.53651e-10
UTI89_C4920	UTI89_C4920	hypothetical protein	-0.767625	2.51282e-17
UTI89_C0059	pdxA	4-hydroxythreonine-4-phosphate dehydrogenase	-0.766817	5.16608e-25
UTI89_C0320	UTI89_C0320	2,5-diketo-D-gluconic acid reductase A	-0.765277	7.63727e-12
UTI89_C1011	ycbW	hypothetical protein YcbW	-0.764621	1.19212e-16
UTI89_C0589	fepE	ferric enterobactin transport protein FepE	-0.762245	1.97248e-37
UTI89_C4063	yhjM	endoglucanase precursor	-0.762216	5.48129e-54
UTI89_C1223	UTI89_C1223	hypothetical protein	-0.759844	0.0482019
UTI89_C1328	UTI89_C1328	putative tail component of prophage	-0.756747	0.000191049
UTI89_C2974	UTI89_C2974	hypothetical protein	-0.75505	0.0482795
UTI89_C0772	bioA	adenosylmethionine-8-amino-7-oxononanoate aminotransferase	-0.754992	1.75206e-13
UTI89_C1460	UTI89_C1460	unknown protein encoded by prophage CP-933O	-0.751941	1.47389e-29
UTI89_C2169	UTI89_C2169	hypothetical protein	-0.750998	3.14981e-23
UTI89_C1721	UTI89_C1721	hypothetical protein	-0.74948	3.17523e-08
UTI89_C3453	UTI89_C3453	hypothetical protein	-0.749113	1.14958e-11
UTI89_C1874	sufC	ATPase component of SufB-SufC-SufD cysteine desulfurase (SufS) activator complex	-0.745888	0.000733072
UTI89_C1066	yccJ	hypothetical protein	-0.744639	0.198574
UTI89_C2847	fdx	ferredoxin, 2Fe-2S	-0.744355	0.0298579
UTI89_C0334	UTI89_C0334	hypothetical protein	-0.743673	4.32372e-71
UTI89_C0922	UTI89_C0922	tail fiber assembly	-0.742062	2.37389e-22
UTI89_C0289	UTI89_C0289	hypothetical protein	-0.741993	1.62283e-22
UTI89_C3803	birA	bifunctional biotin--[acetyl-CoA-carboxylase] synthetase/biotin operon repressor	-0.741448	2.62449e-11
UTI89_C3703	fis	site-specific DNA inversion stimulation factor; DNA-binding protein; a trans activator for transcription	-0.741384	1.58893e-11
UTI89_C5174	arcA	ArcA transcriptional dual regulator	-0.740946	1.86163e-19
UTI89_C3978	ftsE	cell division ATP-binding membraine protein ftsE	-0.737557	1.05215e-07
UTI89_C3479	ygiL	putative Yqi fimbriae subunit YgiL precursor	-0.736833	6.04291e-65
UTI89_C4929	UTI89_C4929	hypothetical protein	-0.733766	6.24835e-70
UTI89_C4938	UTI89_C4938	hypothetical protein	-0.733054	3.36262e-70
UTI89_C2383	yehB	putative outer membrane usher protein YehB precursor	-0.732791	1.40041e-115
UTI89_C4927	hlyC	hemolysin C	-0.732723	2.21088e-35
UTI89_C1131	UTI89_C1131	hypothetical protein	-0.729472	2.6661e-60
UTI89_C4781	yjfI	hypothetical protein YjfI	-0.728638	1.35188e-24
UTI89_C1494	UTI89_C1494	unknown protein encoded within prophage	-0.727145	0.00162613
UTI89_C3635	yrbK	hypothetical protein	-0.724712	0.639328
UTI89_C1886	ydiF	hypothetical protein YdiF	-0.724594	8.63042e-27
UTI89_C4115	ysaA	putative electron transport protein YsaA	-0.724329	1.06866e-11
UTI89_C2224	UTI89_C2224	putative transposase	-0.723193	2.59851e-12
UTI89_C3095	UTI89_C3095	potential molybdenum-pterin-binding-protein	-0.723049	0.00351571
UTI89_C0466	clpX	ATP-dependent specificity component of ClpP serine protease, chaperone	-0.721421	2.26697e-18
UTI89_C0301	UTI89_C0301	InsB protein	-0.720931	1.11802e-08
UTI89_C3594	pnp	polyribonucleotide nucleotidyltransferase	-0.720734	3.21782e-08
UTI89_C3638	rpoN	RNA polymerase sigma-54 factor	-0.719454	0.639703
UTI89_C0543	ylbA	hypothetical protein YlbA	-0.717703	7.7156e-31
UTI89_C2556	nuoN	NADH dehydrogenase I chain N	-0.717638	6.50096e-13
UTI89_C0959	UTI89_C0959	prophage CP-933T unknown protein	-0.715894	2.41733e-18
UTI89_C1639	cybB	cytochrome b561	-0.715807	0.000482244
UTI89_C4098	UTI89_C4098	putative membrane permeability altering protein	-0.715431	2.61663e-20
UTI89_C5026	cgxT	putative transporter CgxT	-0.715001	3.92519e-68
UTI89_C2258	UTI89_C2258	putative transposase	-0.713018	9.71427e-19
UTI89_C2560	nuoJ	NADH dehydrogenase I chain J	-0.709578	9.2381e-06
UTI89_C0278	gpt	xanthine-guanine phosphoribosyltransferase	-0.709398	7.96138e-07
UTI89_C2007	yoaH	hypothetical protein YoaH	-0.708448	2.54164e-10
UTI89_C3212	UTI89_C3212	2-hydroxyacid dehydrogenase	-0.707155	1.8286e-62
UTI89_C1675	UTI89_C1675	hypothetical protein	-0.706112	0.0849427
UTI89_C3794	UTI89_C3794	hypothetical protein	-0.702842	2.29507e-14
UTI89_C4710	adiY	AdiY transcriptional regulatory protein	-0.702246	1.42615e-66
UTI89_C3153	chpR	suppressor of inhibitory function of ChpA, PemI-like, autoregulated	-0.70177	0.148033
UTI89_C1589	ycjV	hypothetical ABC transporter ATP-binding protein ycjV	-0.70014	3.27374e-21
UTI89_C0788	ybhM	hypothetical protein YbhM	-0.697613	9.75588e-28
UTI89_C4986	UTI89_C4986	hypothetical protein	-0.697409	5.84444e-17
UTI89_C4361	hemY	protoheme IX synthesis late stage protein	-0.696952	2.54809e-46
UTI89_C3119	ygbQ	hypothetical protein YgbQ	-0.694657	0.0274149
UTI89_C3371	neuA	acylneuraminate cytidylyltransferase	-0.693277	7.7095e-36
UTI89_C0440	thiL	thiamin-monophosphate kinase	-0.693128	0.196052
UTI89_C2706	yfdW	formyl-coenzyme A transferase monomer	-0.690457	4.5318e-48
UTI89_C4449	yihF	hypothetical protein YihF	-0.68974	1.1421e-50
UTI89_C0282	phoE	outer membrane pore protein E precursor	-0.688962	1.4538e-38
UTI89_C1107	sfaC	putative S fimbrial switch regulatory protein	-0.685474	6.50586e-17
UTI89_C1704	UTI89_C1704	hypothetical protein	-0.681051	0.150175
UTI89_C4598	UTI89_C4598	hypothetical protein	-0.674606	5.92761e-08
UTI89_C0091	mraW	S-adenosyl-dependent methyltransferase MraW	-0.6743	1.81999e-05
UTI89_C3380	gspI	hypothetical type II secretion protein GspI	-0.673004	4.37225e-08
UTI89_C5048	UTI89_C5048	hypothetical protein	-0.671631	1.33438e-81
UTI89_C1803	uidC	membrane-associated protein UidC precursor	-0.666886	9.28853e-18
UTI89_C4456	hemN	oxygen-independent coproporphyrinogen III oxidase	-0.665167	2.4585e-32
UTI89_C1454	ispZ	probable intracellular septation protein	-0.664959	1
UTI89_C1602	ynaI	hypothetical protein YnaI	-0.664244	4.56995e-22
UTI89_C4107	xylF	D-xylose-binding periplasmic protein precursor	-0.663028	1.95949e-97
UTI89_C3668	argR	arginine repressor	-0.660501	5.14294e-17
UTI89_C0998	ycbK	conserved hypothetical protein	-0.660094	1.26639e-12
UTI89_C1327	UTI89_C1327	hypothetical protein	-0.659571	0.00149293
UTI89_C2395	yehR	hypothetical lipoprotein YehR precursor	-0.658761	1.31357e-08
UTI89_C4896	papB	pap operon regulatory protein PapB	-0.658648	3.06684e-22
UTI89_C0820	UTI89_C0820	hypothetical protein	-0.658459	0.12033
UTI89_C4429	fre	NAD(P)H-flavin reductase	-0.658107	2.44518e-07
UTI89_C3694	UTI89_C3694	putative ribose ABC transporter	-0.653883	8.0571e-53
UTI89_C1341	UTI89_C1341	hypothetical protein	-0.649947	3.76244e-16
UTI89_C1354	ymgD	hypothetical protein	-0.649396	0.261222
UTI89_C4886	papX	putative regulator PapX protein	-0.649327	1.03833e-36
UTI89_C2178	ybtS	putative salicylate synthetase	-0.648933	0.00772507
UTI89_C1788	ydgF	YdgF SMR protein, subunit of YdgEF complex	-0.648197	1.20263e-05
UTI89_C3693	UTI89_C3693	ribose transport ATP-binding protein RbsA	-0.648073	1.22874e-55
UTI89_C4611	plsB	glycerol-3-phosphate acyltransferase	-0.644131	0.117497
UTI89_C3142	UTI89_C3142	hypothetical protein	-0.644063	1.03924e-18
UTI89_C4259	trmE	probable tRNA modification GTPase TrmE	-0.643088	3.5027e-11
UTI89_C2674	UTI89_C2674	hypothetical protein	-0.641191	1.63645e-07
UTI89_C2971	UTI89_C2971	hypothetical protein	-0.638858	7.08564e-07
UTI89_C1151	UTI89_C1151	hypothetical protein	-0.638147	7.0719e-07
UTI89_C3887	aroB	3-dehydroquinate synthase	-0.636236	3.272e-21
UTI89_C1384	modD	putative pyrophosphorylase ModD	-0.634858	5.61581e-06
UTI89_C4721	yjdJ	hypothetical protein	-0.634839	4.32588e-14
UTI89_C4696	phnG	PhnG protein	-0.632217	0.000139045
UTI89_C1574	pspA	phage shock protein A	-0.630443	0.0102912
UTI89_C4812	UTI89_C4812	hypothetical protein	-0.630397	1.86712e-26
UTI89_C2363	UTI89_C2363	hypothetical protein	-0.629863	2.39597e-21
UTI89_C4453	UTI89_C4453	hypothetical protein	-0.629621	1.82748e-07
UTI89_C1082	ycdB	hypothetical protein YcdB precursor	-0.629258	1.8655e-05
UTI89_C2976	UTI89_C2976	hypothetical protein	-0.628851	0.000110293
UTI89_C4131	yiaY	putative oxidoreductase	-0.627245	2.62244e-45
UTI89_C2980	UTI89_C2980	hypothetical protein	-0.626146	9.18091e-08
UTI89_C5137	UTI89_C5137	hypothetical protein	-0.625368	4.06618e-25
UTI89_C1260	purB	adenylosuccinate lyase	-0.624685	0.00456111
UTI89_C1296	UTI89_C1296	hypothetical protein	-0.623761	2.71917e-09
UTI89_C3152	UTI89_C3152	hypothetical protein	-0.623698	0.185542
UTI89_C2305	UTI89_C2305	putative glycosyltransferase	-0.623441	1.35006e-10
UTI89_C4374	xerC	integrase/recombinase XerC	-0.62321	7.91115e-14
UTI89_C3595	rpsO	30S ribosomal subunit protein S15	-0.622608	0.105192
UTI89_C3137	ygcW	hypothetical oxidoreductase YgcW	-0.62258	1.05637e-37
UTI89_C1569	sapC	peptide transport system permease protein SapC	-0.621423	2.96351e-05
UTI89_C3515	ebgR	ebg operon repressor	-0.620236	1.93954e-20
UTI89_C4278	pstA	phosphate-specific ABC transport system permease protein pstA	-0.618347	8.85942e-19
UTI89_C1541	yciN	hypothetical protein	-0.613713	0.00174505
UTI89_C3279	xerD	site-specific recombinase	-0.613669	3.21926e-14
UTI89_C2752	pdxK	pyridoxine kinase	-0.613274	6.77331e-16
UTI89_C0388	hemB	delta-aminolevulinic acid dehydratase	-0.612455	0.000107328
UTI89_C2826	guaB	inosine-5'-monophosphate dehydrogenase	-0.611808	0.000287096
UTI89_C4169	waaW	UDP-galactose:(galactosyl) LPS alpha1,2-galactosyltransferase	-0.609925	1.08304e-56
UTI89_C4725	UTI89_C4725	hypothetical protein	-0.609217	1.65395e-17
UTI89_C4444	mobA	molybdopterin-guanine dinucleotide biosynthesis protein A	-0.609139	7.75499e-16
UTI89_C4192	UTI89_C4192	hypothetical protein	-0.608564	4.69931e-08
UTI89_C1700	UTI89_C1700	hypothetical protein	-0.607637	0.00895312
UTI89_C4743	yjeJ	hypothetical protein YjeJ	-0.606994	3.22248e-31
UTI89_C4195	spoT	guanosine-3',5'-bis(Diphosphate) 3'-pyrophosphohydrolase	-0.605712	6.01579e-15
UTI89_C4928	UTI89_C4928	hypothetical protein	-0.604432	1.22049e-16
UTI89_C2562	nuoH	NADH dehydrogenase I chain H	-0.604272	2.17971e-09
UTI89_C1088	ycdT	hypothetical protein YcdT	-0.60409	2.27569e-26
UTI89_C1050	cspH	cold shock-like protein H	-0.602883	2.286e-06
UTI89_C2687	UTI89_C2687	bacteriophage HK97 gp40	-0.601895	2.79457e-15
UTI89_C5028	cniT	putative carnitine transporter CniT	-0.601725	3.99576e-30
UTI89_C4722	UTI89_C4722	hypothetical protein	-0.601707	2.42574e-41
UTI89_C0327	ykgC	probable pyridine nucleotide-disulfide oxidoreductase ykgC	-0.60157	5.61413e-62
UTI89_C5099	UTI89_C5099	hypothetical protein	-0.601343	3.67698e-06
UTI89_C5082	rimI	30S ribosomal subunit protein S18 acyltransferase	-0.597505	2.55271e-05
UTI89_C5030	ghbD	putative 3-hydroxyisobutyrate dehydrogenase GhbD	-0.595137	1.59222e-25
UTI89_C2219	UTI89_C2219	hypothetical protein	-0.59179	4.26139e-09
UTI89_C4004	UTI89_C4004	putative phosphocarrier protein	-0.590369	4.28401e-17
UTI89_C4347	rffA	TDP-4-oxo-6-deoxy-D-glucose transaminase	-0.588258	2.9774e-37
UTI89_C1518	UTI89_C1518	putative membrane protein precursor	-0.588248	0.379287
UTI89_C3599	UTI89_C3599	hypothetical protein	-0.587997	5.88166e-12
UTI89_C2107	yecH	hypothetical protein	-0.585592	0.0136243
UTI89_C4475	UTI89_C4475	hypothetical protein	-0.585541	7.4872e-06
UTI89_C3454	UTI89_C3454	conserved hypothetical protein	-0.585509	6.87114e-12
UTI89_C0781	moaB	molybdopterin biosynthesis, protein B	-0.583176	0.0037606
UTI89_C1129	UTI89_C1129	outer membrane heme/hemoglobin receptor	-0.582354	3.20036e-28
UTI89_C2242	UTI89_C2242	hypothetical protein YaiO	-0.582108	1.95104e-31
UTI89_C0349	yahE	hypothetical protein YahE	-0.580245	8.27626e-19
UTI89_C2013	UTI89_C2013	hypothetical protein	-0.578248	0.000542928
UTI89_C4865	holC	DNA polymerase III, chi subunit	-0.575781	3.32816e-09
UTI89_C0563	UTI89_C0563	prophage DLP12 integrase	-0.575674	0.00140674
UTI89_C4320	hdfR	HTH-type transcriptional regulator HdfR	-0.573577	4.03971e-15
UTI89_C4863	yjgN	putative inner membrane protein	-0.573409	6.43304e-65
UTI89_C3574	yraN	hypothetical protein YraN	-0.57268	3.61155e-14
UTI89_C0839	yliH	hypothetical protein YliH	-0.572089	0.0197233
UTI89_C4461	yihW	hypothetical transcriptional regulator YihW	-0.571654	1.86227e-15
UTI89_C3011	UTI89_C3011	hypothetical protein	-0.571234	1.96279e-06
UTI89_C5014	fimD	outer membrane usher protein FimD precursor	-0.570281	9.29765e-111
UTI89_C0982	rpsA	30S ribosomal subunit protein S1	-0.569908	0.00369921
UTI89_C2719	UTI89_C2719	putative PTS system IIB component YpdH	-0.567832	0.0172535
UTI89_C3325	speB	agmatinase	-0.567583	6.03507e-17
UTI89_C5027	cdlD	putative dihydrolipoamide dehydrogenase CdlD	-0.566814	8.8648e-17
UTI89_C1357	UTI89_C1357	putative conserved protein	-0.566188	3.97157e-16
UTI89_C3044	mprA	regulator of plasmid McrB operon	-0.565829	9.7947e-05
UTI89_C4838	yjgA	putative alpha helix protein	-0.564938	1.08592e-07
UTI89_C1086	ycdR	hypothetical lipoprotein YcdR precursor	-0.564821	9.99764e-30
UTI89_C3215	UTI89_C3215	PTS system, maltose and glucose-specific IIABC component	-0.564343	1.96662e-65
UTI89_C1884	ydiB	putative oxidoreductase	-0.562639	2.62239e-16
UTI89_C3927	UTI89_C3927	conserved hypothetical protein	-0.561518	5.74315e-16
UTI89_C0267	yafM	hypothetical protein YafM	-0.559555	5.58994e-09
UTI89_C3501	UTI89_C3501	hypothetical protein	-0.558641	1.58443e-09
UTI89_C1618	ompN	outer membrane protein N precursor	-0.557785	5.52894e-15
UTI89_C4778	yjeB	hypothetical protein	-0.557051	2.70518e-07
UTI89_C4997	yeeV2	hypothetical protein	-0.55444	1.65858e-06
UTI89_C1657	UTI89_C1657	hypothetical protein	-0.553944	0.115566
UTI89_C5163	UTI89_C5163	hypothetical protein	-0.553168	0.111177
UTI89_C1892	ydiS	probable electron transfer flavoprotein-quinone oxidoreductase ydiS	-0.553128	1.11096e-06
UTI89_C2558	nuoL	NADH dehydrogenase I chain L	-0.552322	9.50286e-08
UTI89_C4638	UTI89_C4638	putative c4-dicarboxylate transport transcriptional regulatory protein	-0.552024	6.15628e-43
UTI89_C1550	yciS	hypothetical protein YciS	-0.549813	0.0158048
UTI89_C4271	yieC	putative outer membrane protein YieC precursor	-0.548641	2.41727e-61
UTI89_C2656	hkbM	hypothetical protein	-0.548569	0.497646
UTI89_C3475	UTI89_C3475	putative disulfide isomerase	-0.547175	1.23576e-12
UTI89_C5010	fimE	type 1 fimbriae regulatory protein FimE	-0.547113	1.0932e-37
UTI89_C2566	nuoC	NADH dehydrogenase I chain C/D	-0.545926	1.14962e-09
UTI89_C0869	ybjQ	hypothetical protein	-0.545511	0.0320513
UTI89_C0300	insB	hypothetical protein	-0.545171	9.06995e-07
UTI89_C4819	ytfF	hypothetical protein YtfF	-0.544533	8.96626e-14
UTI89_C2358	UTI89_C2358	hypothetical protein	-0.544256	9.26695e-19
UTI89_C5088	UTI89_C5088	conserved hypothetical protein	-0.543699	7.4498e-06
UTI89_C2904	UTI89_C2904	hypothetical protein	-0.543606	0.0972998
UTI89_C5140	UTI89_C5140	hypothetical protein	-0.54245	9.38205e-10
UTI89_C4728	cadA	CadA, subunit of lysine decarboxylase	-0.540278	2.20694e-62
UTI89_C0837	yliF	hypothetical membrane protein YliF	-0.539277	1.04821e-34
UTI89_C2318	UTI89_C2318	ribonucleoside diphosphage reductase 1, beta subunit, B2	-0.538861	1.48487e-07
UTI89_C4276	phoU	phosphate transport system protein PhoU	-0.538476	0.000331094
UTI89_C4948	UTI89_C4948	hypothetical protein	-0.538111	1.706e-10
UTI89_C1760	ydeH	hypothetical protein YdeH	-0.538109	2.31652e-20
UTI89_C4031	UTI89_C4031	hypothetical protein	-0.537383	0.0157283
UTI89_C0927	UTI89_C0927	phage baseplate assembly protein	-0.536495	0.0327031
UTI89_C0273	yafO	conserved hypothetical protein	-0.535974	2.74665e-27
UTI89_C5108	UTI89_C5108	hypothetical protein	-0.534879	1.37992e-23
UTI89_C4515	menA	1,4-dihydroxy-2-naphthoate octaprenyltransferase	-0.53405	6.47408e-19
UTI89_C2197	UTI89_C2197	hypothetical protein	-0.53326	6.78208e-12
UTI89_C4148	cysE	serine acetyltransferase	-0.531877	0.463571
UTI89_C4830	ytfP	hypothetical protein	-0.530284	4.28405e-15
UTI89_C3554	tdcR	threonine dehydratase operon activator protein	-0.528763	7.4872e-06
UTI89_C3105	ygbM	hypothetical protein	-0.527716	3.30676e-08
UTI89_C2303	wbgM	putative galactosyltransferase WbgM	-0.527362	3.9506e-09
UTI89_C4885	UTI89_C4885	hypothetical protein	-0.526215	2.41674e-20
UTI89_C2338	UTI89_C2338	hypothetical protein	-0.525205	0.0634632
UTI89_C1968	ydjH	hypothetical sugar kinase YdjH	-0.525159	1.20693e-12
UTI89_C1900	ydiV	hypothetical protein YdiV	-0.524415	3.10533e-13
UTI89_C5060	UTI89_C5060	hypothetical protein	-0.524227	2.99974e-07
UTI89_C4404	UTI89_C4404	hypothetical protein	-0.522048	1.96783e-07
UTI89_C3535	yqjC	protein YqjC precursor	-0.521706	1.68869e-08
UTI89_C3061	recA	RecA protein	-0.521677	4.51033e-09
UTI89_C2048	UTI89_C2048	hypothetical protein	-0.518731	9.83335e-06
UTI89_C2418	UTI89_C2418	hypothetical protein	-0.517433	1.02986e-08
UTI89_C2368	gatZ	putative tagatose 6-phosphate kinase GatZ	-0.516252	4.3628e-17
UTI89_C0422	UTI89_C0422	hypothetical protein	-0.515569	0.243134
UTI89_C4553	yjiZ	hypothetical transport protein YjjL	-0.512567	5.68646e-32
UTI89_C5092	yfdQ2	hypothetical protein YfdQ	-0.51104	1.21776e-36
UTI89_C4072	UTI89_C4072	hypothetical protein	-0.510134	4.85927e-09
UTI89_C4729	cadB	probable cadaverine/lysine antiporter	-0.509099	2.51006e-35
UTI89_C4043	yhiE	conserved hypothetical protein	-0.508211	1.49586e-13
UTI89_C5036	ibgT	putative transporter IbgT	-0.507557	7.40985e-56
UTI89_C1010	pyrD	dihydroorotate dehydrogenase	-0.506853	2.21941e-09
UTI89_C0546	fdrA	putative transport protein FdrA	-0.506019	2.4468e-11
UTI89_C3552	tdcB	threonine dehydratase, catabolic	-0.505117	3.63243e-27
UTI89_C4926	hlyA	hemolysin A	-0.503622	2.13018e-48
UTI89_C2636	sia	endo-alpha-sialidase	-0.5034	8.57727e-74
UTI89_C4234	yidL	hypothetical transcriptional regulator YidL	-0.503114	1.36096e-50
UTI89_C2999	yfdN1	hypothetical protein	-0.502203	0.00708118
UTI89_C1136	UTI89_C1136	hypothetical protein	-0.502057	3.44192e-09
UTI89_C3726	aroE	shikimate 5-dehydrogenase	-0.50073	5.81331e-22
UTI89_C1720	UTI89_C1720	hypothetical protein	-0.499968	0.000147404
UTI89_C1901	nlpC	probable lipoprotein NlpC precursor	-0.498501	0.00149071
UTI89_C2557	nuoM	NADH dehydrogenase I chain M	-0.497934	1.75242e-05
UTI89_C0088	UTI89_C0088	hypothetical protein	-0.497738	0.0201589
UTI89_C3138	yqcE	hypothetical protein YqcE	-0.495741	8.23598e-17
UTI89_C4401	UTI89_C4401	hypothetical protein	-0.495531	8.7781e-33
UTI89_C4231	yidG	hypothetical protein	-0.495079	6.53353e-10
UTI89_C5025	cgrD	glycerol dehydrogenase CgrD	-0.494204	3.37227e-17
UTI89_C3408	yghT	hypothetical ATP-binding protein YghT	-0.492957	3.48314e-13
UTI89_C4368	UTI89_C4368	hypothetical protein	-0.491991	3.93511e-07
UTI89_C1470	UTI89_C1470	unknown protein encoded within prophage	-0.491941	0.0108578
UTI89_C5061	UTI89_C5061	putative C4-dicarboxylate-binding periplasmic protein	-0.490355	3.22736e-23
UTI89_C1758	ydeD	probable amino acid metabolite efflux pump	-0.489928	0.00360446
UTI89_C2817	ppk	polyphosphate kinase	-0.489278	1.12365e-18
UTI89_C2290	UTI89_C2290	hypothetical protein	-0.489127	0.207857
UTI89_C1888	ydiP	hypothetical transcriptional regulator YdiP	-0.489035	2.41539e-09
UTI89_C1687	narU	nitrite extrusion protein 2	-0.488884	6.19335e-08
UTI89_C1215	plsX	fatty acid/phospholipid synthesis protein PlsX	-0.488781	3.50846e-08
UTI89_C4523	metJ	transcriptional repressor	-0.486653	1.41247e-09
UTI89_C2083	flhB	flagellar biosynthetic protein FlhB	-0.486569	0.000485752
UTI89_C1378	ldcA	muramoyltetrapeptide carboxypeptidase	-0.48628	1.49751e-06
UTI89_C4559	yijD	hypothetical protein	-0.485195	1.17378e-13
UTI89_C1640	ydcA	hypothetical protein YdcA precursor	-0.485022	0.0179514
UTI89_C2271	UTI89_C2271	hypothetical protein	-0.484781	1.01366e-11
UTI89_C0459	UTI89_C0459	hypothetical protein	-0.484687	0.144024
UTI89_C2232	UTI89_C2232	hypothetical protein	-0.483623	0.0215968
UTI89_C3514	UTI89_C3514	hypothetical protein	-0.483589	0.00606756
UTI89_C0485	ylaC	hypothetical protein YlaC	-0.483313	1.0648e-10
UTI89_C4792	yjfR	putative L-ascorbate 6-phosphate lactonase	-0.48303	1.21767e-16
UTI89_C3605	yhbX	outer membrane protein YhbX precursor	-0.482519	1.44668e-73
UTI89_C3126	cysH	phosphoadenosine phosphosulfate reductase	-0.480858	5.57572e-08
UTI89_C3691	UTI89_C3691	hypothetical protein	-0.479679	5.6694e-34
UTI89_C1833	slyA	transcriptional regulator SlyA	-0.479334	0.0049767
UTI89_C0237	UTI89_C0237	hypothetical protein	-0.479169	3.46561e-11
UTI89_C5129	UTI89_C5129	putative minor tail protein	-0.479014	0.00265827
UTI89_C0205	yaeP	conserved hypothetical protein	-0.478317	0.00524411
UTI89_C2686	erf	bacteriophage HK97 gp40	-0.478095	3.02242e-07
UTI89_C4264	yidZ	hypothetical transcriptional regulator YidZ	-0.477606	1.78525e-15
UTI89_C4483	UTI89_C4483	putative glycoporin	-0.477557	1.43661e-68
UTI89_C3907	greB	transcription elongation factor and transcript cleavage	-0.47746	3.389e-10
UTI89_C2564	nuoF	NADH dehydrogenase I chain F	-0.477386	1.94668e-05
UTI89_C0519	UTI89_C0519	hypothetical protein	-0.475954	6.60454e-09
UTI89_C5113	UTI89_C5113	putative endopeptidase protein Rz of prophage CP-933K	-0.475719	0.0064886
UTI89_C1766	ydfI	hypothetical oxidoreductase YdfI	-0.475044	1.42925e-06
UTI89_C2660	UTI89_C2660	lysin	-0.474582	6.34893e-06
UTI89_C3953	yrhB	hypothetical protein YrhB	-0.473228	8.54932e-11
UTI89_C4954	UTI89_C4954	hypothetical protein	-0.473178	3.25452e-11
UTI89_C4369	insB2	IS1 protein InsB	-0.472426	1.78703e-07
UTI89_C4852	pyrL	pyrBI operon leader peptide	-0.471315	0.0981266
UTI89_C1885	aroD	3-dehydroquinate dehydratase	-0.470516	0.00031053
UTI89_C1160	csgE	curli production assembly/transport component csgE precursor	-0.470439	3.2534e-07
UTI89_C1709	yddB	hypothetical protein YddB	-0.46739	3.69488e-33
UTI89_C3980	yhhF	hypothetical protein	-0.467063	9.67348e-10
UTI89_C4915	UTI89_C4915	hypothetical protein	-0.465693	2.91486e-16
UTI89_C4840	cybC	soluble cytochrome b562 precursor	-0.465645	1.77481e-08
UTI89_C1616	UTI89_C1616	putative conserved protein	-0.464421	5.6598e-10
UTI89_C0616	citX	apo-citrate lyase phosphoribosyl-dephospho-CoA transferase	-0.462957	5.8455e-05
UTI89_C3024	ygaP	hypothetical protein	-0.461696	2.34516e-15
UTI89_C0399	UTI89_C0399	hypothetical protein	-0.46152	0.116507
UTI89_C1763	ydfH	hypothetical protein	-0.461492	0.0151442
UTI89_C5155	deoD	purine nucleoside phosphorylase	-0.45927	1.7287e-09
UTI89_C0428	tgt	tRNA-guanine transglycosylase	-0.459023	2.32896e-08
UTI89_C1994	yoaG	hypothetical protein YoaG	-0.458997	0.0172608
UTI89_C0886	UTI89_C0886	hypothetical protein	-0.45857	0.0560085
UTI89_C0552	UTI89_C0552	hypothetical protein	-0.458449	7.4821e-09
UTI89_C2953	yfjG	hypothetical protein YfjG	-0.458287	0.000961812
UTI89_C1243	ycfT	hypothetical protein	-0.457718	1.64412e-08
UTI89_C4348	UTI89_C4348	hypothetical protein	-0.457683	3.26154e-21
UTI89_C2099	araH	ABC-type arabinose transport system permease component	-0.456672	0.000470158
UTI89_C2234	UTI89_C2234	putative outer membrane receptor for iron compound or colicin	-0.456287	2.56311e-24
UTI89_C2489	eco	ecotin monomer; serine protease inhibitor, subunit of ecotin homodimer; serine protease inhibitor	-0.45521	7.72677e-07
UTI89_C4510	glpK	glycerol kinase	-0.455176	1.70264e-21
UTI89_C1389	treA	periplasmic trehalase precursor (alpha, alpha-trehalose glucohydrolase)	-0.454959	5.94758e-10
UTI89_C3532	exuR	exu regulon transcriptional regulator	-0.453565	1.56083e-11
UTI89_C3482	UTI89_C3482	putative Yqi fimbrial adhesin	-0.453246	6.91026e-27
UTI89_C4907	UTI89_C4907	putative F17-like fimbrial subunit	-0.452446	1.48487e-23
UTI89_C1417	narL	NarL transcriptional dual regulator	-0.451326	0.0016161
UTI89_C4272	bglB	6-phospho-beta-glucosidase BglB	-0.451117	8.4005e-29
UTI89_C5021	yjiD	hypothetical protein YjiD	-0.450876	2.15321e-08
UTI89_C1950	ynjB	hypothetical protein YnjB	-0.450687	0.000503351
UTI89_C4541	UTI89_C4541	hypothetical protein	-0.450047	0.00503375
UTI89_C4297	mioC	flavoprotein involved in biotin synthesis	-0.44945	3.45133e-08
UTI89_C4788	yjfN	hypothetical protein	-0.448482	1.99979e-05
UTI89_C3903	pckA	ATP phosphoenolpyruvate carboxykinase	-0.448263	3.87158e-22
UTI89_C1267	UTI89_C1267	prophage lambda integrase	-0.447951	1.3129e-22
UTI89_C0279	UTI89_C0279	hypothetical protein	-0.447844	7.9216e-05
UTI89_C4555	sthA	soluble pyridine nucleotide transhydrogenase	-0.447584	1.41705e-09
UTI89_C3329	yqgC	hypothetical protein	-0.447053	1.13908e-05
UTI89_C2009	yeaB	hypothetical protein	-0.447046	0.00446755
UTI89_C2751	crr	PTS system, glucose-specific IIA component	-0.446535	0.00323338
UTI89_C1648	ydcK	hypothetical protein YdcK	-0.446279	0.0209966
UTI89_C2038	yebW	hypothetical protein YebW	-0.446116	0.431482
UTI89_C4141	yibL	hypothetical protein	-0.444881	3.61812e-06
UTI89_C3075	hydN	electron transport protein HydN	-0.444282	3.10132e-09
UTI89_C1054	UTI89_C1054	hypothetical protein	-0.444028	0.0322133
UTI89_C1053	gnsB	protein that affects unsaturated fatty acid abundance	-0.444013	0.032284
UTI89_C0528	ybbO	putative oxidoreductase	-0.443522	0.00496951
UTI89_C2964	UTI89_C2964	bacteriophage V tail protein	-0.443306	0.00027943
UTI89_C2960	UTI89_C2960	conserved hypothetical protein	-0.44281	4.12134e-37
UTI89_C2611	yfcM	hypothetical protein YfcM	-0.442196	1.95938e-07
UTI89_C4849	UTI89_C4849	hypothetical protein	-0.442146	0.000256716
UTI89_C3841	tufA	translation elongation factor EF-Tu	-0.441436	1.75236e-11
UTI89_C0449	yajQ	hypothetical protein	-0.440784	0.000215694
UTI89_C4120	yiaM	hypothetical protein YiaM	-0.440556	3.45794e-27
UTI89_C5063	yjjM	hypothetical protein YjjM	-0.439618	3.40945e-16
UTI89_C4875	idnK	thermosensitive gluconokinase	-0.438826	2.53026e-10
UTI89_C0775	bioC	biotin synthesis protein BioC	-0.438621	0.000641625
UTI89_C0275	UTI89_C0275	hypothetical protein	-0.437971	2.90192e-15
UTI89_C0921	UTI89_C0921	probable tail fiber protein gpH	-0.436904	7.63922e-22
UTI89_C1822	ydgQ	electron transport complex protein RnfE	-0.436206	3.05408e-05
UTI89_C2117	sdiA	regulatory protein SdiA	-0.435864	9.54597e-10
UTI89_C0052	yabF	putative NAD(P)H oxidoreductase	-0.434603	2.51578e-08
UTI89_C3504	UTI89_C3504	hypothetical protein	-0.434559	0.209283
UTI89_C2883	UTI89_C2883	hypothetical protein	-0.433929	5.94914e-09
UTI89_C4965	UTI89_C4965	hypothetical protein	-0.433833	2.54116e-09
UTI89_C1971	ydjK	hypothetical metabolite transport protein YdjK	-0.433493	1.24953e-10
UTI89_C0305	yagV	hypothetical protein YagV precursor	-0.433491	1.41802e-05
UTI89_C4942	UTI89_C4942	hypothetical protein	-0.432852	0.0594634
UTI89_C3705	yhdU	hypothetical protein YhdU	-0.43235	1.26521e-08
UTI89_C2646	UTI89_C2646	head assembly protein	-0.432145	0.000348228
UTI89_C0117	nadC	nicotinate-nucleotide pyrophosphorylase (carboxylating)	-0.4321	1.89355e-06
UTI89_C4080	dppC	dipeptide transport system permease protein 2	-0.431445	1.3306e-06
UTI89_C1073	ycdK	hypothetical protein	-0.431306	0.0169115
UTI89_C3327	speA	biosynthetic arginine decarboxylase	-0.430641	7.50504e-17
UTI89_C2152	dsrB	hypothetical protein	-0.430549	4.487e-05
UTI89_C1567	sapF	peptide transport system ATP-binding protein sapF	-0.429805	6.88986e-05
UTI89_C4325	ilvM	acetolactate synthase II small subunit	-0.429539	4.05269e-06
UTI89_C5041	yjiJ	hypothetical protein YjiJ	-0.428961	1.5855e-08
UTI89_C4917	UTI89_C4917	hypothetical protein	-0.428547	7.9216e-05
UTI89_C3577	yraP	putative periplasmic protein	-0.428167	2.46256e-08
UTI89_C0290	UTI89_C0290	putative resolvase	-0.42678	5.98589e-07
UTI89_C1057	UTI89_C1057	hypothetical protein	-0.42678	0.497646
UTI89_C1830	ydhA	hypothetical protein YdhA	-0.426331	0.378189
UTI89_C4767	yjeF	hypothetical protein YjeF	-0.426085	1.18788e-18
UTI89_C4394	UTI89_C4394	hypothetical protein	-0.42596	9.81499e-07
UTI89_C2803	purC	phosphoribosylaminoimidazole-succinocarboxamide synthetase	-0.425868	0.0126952
UTI89_C1863	UTI89_C1863	putative oxidoreductase Fe-S subunit	-0.425773	2.98282e-07
UTI89_C1866	ydhY	putative ferredoxin-like protein YdhY	-0.424788	3.72639e-09
UTI89_C3144	UTI89_C3144	hypothetical protein	-0.423594	0.000303565
UTI89_C0164	mrcB	penicillin-binding protein 1B	-0.423188	7.87803e-21
UTI89_C4022	UTI89_C4022	conserved hypothetical protein	-0.422511	2.32049e-10
UTI89_C0210	proS	prolyl-tRNA synthetase	-0.422278	0.40343
UTI89_C5004	UTI89_C5004	hypothetical protein	-0.422032	1.87058e-19
UTI89_C4220	yicO	hypothetical protein YicO	-0.421802	4.22044e-35
UTI89_C3591	UTI89_C3591	hypothetical protein	-0.421622	0.254461
UTI89_C1185	yceP	hypothetical protein YceP	-0.420974	4.64624e-10
UTI89_C0323	UTI89_C0323	2,5-diketo-D-gluconic acid reductase A	-0.420824	7.96688e-22
UTI89_C1435	UTI89_C1435	hypothetical protein	-0.418105	0.0262214
UTI89_C3006	yfdQ1	hypothetical protein YfdQ	-0.418061	1.69963e-19
UTI89_C0020	UTI89_C0020	hypothetical protein	-0.417671	3.9704e-41
UTI89_C2570	lrhA	probable transcriptional regulator LrhA	-0.417558	5.1782e-11
UTI89_C4257	yidD	hypothetical protein	-0.417264	0.0260715
UTI89_C4730	cadC	transcriptional activator CadC	-0.417107	2.72139e-27
UTI89_C4213	UTI89_C4213	hypothetical protein	-0.416722	7.33037e-08
UTI89_C4075	UTI89_C4075	conserved hypothetical protein	-0.416224	0.00110765
UTI89_C1902	btuD	vitamin B12 transport ATP-binding protein BtuD	-0.416034	0.00884181
UTI89_C2006	UTI89_C2006	hypothetical protein	-0.41491	0.369971
UTI89_C0379	yaiO	hypothetical protein	-0.414625	2.45025e-10
UTI89_C0468	hupB	DNA-binding protein HU-beta, NS1 (HU-1)	-0.414606	0.0540524
UTI89_C1894	ydiD	hypothetical protein YdiD	-0.413756	6.89526e-07
UTI89_C4963	UTI89_C4963	hypothetical protein	-0.413548	7.4532e-08
UTI89_C1014	uup	ABC transporter ATP-binding protein	-0.412863	2.82775e-07
UTI89_C1568	sapD	putative ATP-binding protein of peptide transport system	-0.410741	0.059056
UTI89_C0649	gltK	glutamate/aspartate transport system permease	-0.409318	5.74114e-05
UTI89_C0924	UTI89_C0924	putative phage protein gpH	-0.409171	8.44128e-19
UTI89_C1157	ycdZ	hypothetical protein YcdZ	-0.408973	4.4524e-07
UTI89_C0348	yahD	putative transcription factor	-0.408911	1.1686e-05
UTI89_C3955	yhhA	hypothetical protein	-0.407761	7.39081e-08
UTI89_C0387	tauD	alpha-ketoglutarate-dependent taurine dioxygenase	-0.407306	0.00035794
UTI89_C1579	ycjM	putative sucrose phosphorylase	-0.406046	2.23745e-12
UTI89_C3023	ygaV	hypothetical transcriptional regulator protein	-0.405641	6.10362e-09
UTI89_C3702	yhdG	putative dehydrogenase	-0.404392	0.000255948
UTI89_C3413	hybF	probable hydrogenase nickel incorporation protein hybF	-0.404127	2.78522e-05
UTI89_C0332	UTI89_C0332	hypothetical protein	-0.403489	0.00130241
UTI89_C0574	UTI89_C0574	putative resistance protein	-0.403476	1.6074e-07
UTI89_C2313	UTI89_C2313	hypothetical protein	-0.402842	3.68245e-07
UTI89_C2170	yedY	putative reductase	-0.402044	0.000131931
UTI89_C0683	UTI89_C0683	putative transcriptional regulator	-0.401504	0.00131801
UTI89_C1608	UTI89_C1608	hypothetical protein	-0.401416	3.38016e-06
UTI89_C2189	UTI89_C2189	hypothetical protein	-0.401265	0.00522437
UTI89_C1609	UTI89_C1609	putative secretion protein	-0.400855	9.96072e-14
UTI89_C3161	truC	hypothetical protein	-0.40019	1.54488e-06
UTI89_C1213	yceD	hypothetical protein	-0.397452	0.0380516
UTI89_C1708	pqqL	probable zinc protease PqqL	-0.39732	1.08026e-17
UTI89_C4580	yjbB	hypothetical protein YjbB	-0.396003	1.51987e-09
UTI89_C4471	yihZ	hypothetical protein	-0.395793	4.78919e-07
UTI89_C0550	purK	phosphoribosylaminoimidazole carboxylase ATPase subunit	-0.395394	8.58085e-05
UTI89_C2771	eutK	ethanolamine utilization protein EutK	-0.395173	0.350501
UTI89_C2457	yejF	hypothetical ABC transporter ATP-binding protein yejF	-0.3928	3.80826e-09
UTI89_C0463	tig	trigger factor	-0.392463	0.000543303
UTI89_C0700	kdpC	potassium-transporting ATPase C chain	-0.392242	0.000235863
UTI89_C5080	UTI89_C5080	hypothetical protein	-0.391664	0.00350584
UTI89_C3936	aufA	Auf fimbriae major subunit precursor AufA	-0.391107	2.30557e-23
UTI89_C0115	ppdD	prelipin peptidase dependent protein	-0.390401	0.00142784
UTI89_C4610	ubiA	4-hydroxybenzoate-octaprenyltransferase	-0.389443	0.472824
UTI89_C2146	fliN	flagellar motor switch protein FliN	-0.389437	0.00458432
UTI89_C0621	citD	citrate lyase acyl carrier protein (gamma chain)	-0.388765	8.04644e-05
UTI89_C2226	UTI89_C2226	putative transposase	-0.388162	8.66404e-07
UTI89_C4530	UTI89_C4530	hypothetical protein	-0.388153	3.36748e-33
UTI89_C4581	pepE	peptidase E	-0.387796	1.32566e-06
UTI89_C3553	tdcA	tdc operon transcriptional activator	-0.387129	4.55678e-17
UTI89_C1861	ydhT	hypothetical protein YdhT	-0.386749	0.00102454
UTI89_C4845	treR	trehalose operon repressor	-0.386536	1.01531e-08
UTI89_C4940	UTI89_C4940	hypothetical protein	-0.386072	0.0436789
UTI89_C4883	UTI89_C4883	hypothetical protein	-0.385908	3.53036e-06
UTI89_C0581	ybdK	hypothetical protein YbdK	-0.384671	0.00288353
UTI89_C4245	dgoK	2-dehydro-3-deoxygalactonokinase	-0.383926	5.75803e-09
UTI89_C4862	UTI89_C4862	hypothetical protein	-0.3839	1.38408e-09
UTI89_C3026	UTI89_C3026	hypothetical protein	-0.383328	0.102018
UTI89_C2346	yegI	hypothetical protein YegI	-0.382439	0.0185817
UTI89_C4631	UTI89_C4631	hypothetical protein	-0.38212	0.0620315
UTI89_C0229	yafE	conserved hypothetical protein YafE	-0.381982	2.17843e-05
UTI89_C2623	yfcV	putative Yfc fimbriae subunit YfcV precursor	-0.381462	2.29768e-09
UTI89_C1436	tdk	thymidine kinase	-0.381209	0.000641625
UTI89_C0312	UTI89_C0312	hypothetical protein	-0.380254	0.000728722
UTI89_C1351	UTI89_C1351	hypothetical protein	-0.380017	0.00279453
UTI89_C3550	tdcD	propionate kinase	-0.379404	9.87658e-22
UTI89_C4751	frdD	fumarate reductase 13 kDa hydrophobic protein	-0.378277	6.95358e-05
UTI89_C4350	UTI89_C4350	hypothetical protein	-0.377844	5.97403e-11
UTI89_C5175	yjjY	hypothetical protein YjjY	-0.377204	0.00860873
UTI89_C3704	yhdJ	hypothetical adenine-specific methylase YhdJ	-0.376999	2.21677e-07
UTI89_C1110	sfaD	S fimbriae minor subunit SfaD	-0.376495	7.7447e-18
UTI89_C2567	UTI89_C2567	NADH dehydrogenase I chain B	-0.374681	0.00417592
UTI89_C3439	UTI89_C3439	ureidoglycolate dehydrogenase	-0.374234	5.85808e-24
UTI89_C4246	dgoR	galactonate operon transcriptional repressor	-0.372011	1.34221e-07
UTI89_C4930	UTI89_C4930	hypothetical protein	-0.371048	5.77034e-15
UTI89_C0843	deoR	DeoR transcriptional repressor	-0.370998	0.00121587
UTI89_C1043	hyaD	hydrogenase 1 maturation protease	-0.370557	0.0228177
UTI89_C4811	UTI89_C4811	hypothetical protein	-0.370548	5.13075e-14
UTI89_C2664	ninH	hypothetical protein	-0.370082	0.0382449
UTI89_C0295	UTI89_C0295	CP4-like integrase	-0.369926	8.43727e-08
UTI89_C2691	UTI89_C2691	hypothetical protein	-0.369729	2.29456e-05
UTI89_C2692	UTI89_C2692	hypothetical protein	-0.369727	2.25964e-05
UTI89_C0336	UTI89_C0336	conserved hypothetical protein	-0.368905	3.09677e-09
UTI89_C1093	UTI89_C1093	possible prophage regulatory protein	-0.368802	7.31603e-06
UTI89_C0408	UTI89_C0408	hypothetical protein	-0.368289	0.000102412
UTI89_C5071	yjjQ	hypothetical protein YjjQ	-0.367919	2.57719e-18
UTI89_C2364	gatD	galactitol-1-phosphate dehydrogenase	-0.367593	9.63702e-09
UTI89_C1278	UTI89_C1278	hypothetical protein	-0.367117	0.000698693
UTI89_C2405	UTI89_C2405	hypothetical protein	-0.366972	0.00815127
UTI89_C0121	usp	uropathogenic specific protein	-0.366699	9.63822e-15
UTI89_C3233	UTI89_C3233	hypothetical protein	-0.365614	0.0630915
UTI89_C3240	aas	bifunctional 2-acylglycerophosphoethanolamine acyltransferase/acyl-acyl carrier protein synthetase	-0.365556	1.75808e-14
UTI89_C4889	papE	minor pilin subunit PapE	-0.365306	7.14465e-16
UTI89_C1254	potA	ATP-binding component of spermidine/putrescine transport	-0.364565	1.55539e-05
UTI89_C0357	UTI89_C0357	putative permease component of transport system, probably ribose specific	-0.364498	0.000288752
UTI89_C4753	frdB	iron-sulfur protein subunit of fumarate reductase	-0.36426	3.04862e-09
UTI89_C1575	pspB	phage shock protein B, putative inner membrane protein	-0.363723	0.44407
UTI89_C2057	yebK	Hex regulon repressor	-0.363103	0.000982661
UTI89_C3824	yjaE	regulator of sigma D	-0.362625	0.000769767
UTI89_C1133	UTI89_C1133	hypothetical protein	-0.361332	3.11128e-11
UTI89_C2340	asmA	AsmA suppressor of OmpF assembly mutants	-0.36128	2.27967e-05
UTI89_C4472	yiiD	putative acetyltransferase	-0.361172	7.46849e-09
UTI89_C4599	UTI89_C4599	hypothetical protein	-0.360209	0.00017277
UTI89_C4899	UTI89_C4899	hypothetical protein	-0.359936	4.24787e-11
UTI89_C4025	UTI89_C4025	hypothetical protein	-0.358366	0.00193134
UTI89_C4176	kdtA	3-deoxy-D-manno-octulosonic-acid transferase (KDO) transferase	-0.357813	0.891136
UTI89_C0866	artI	arginine-binding periplasmic protein 1 precursor	-0.35775	0.000192141
UTI89_C5050	hsdS	HsdS, type I site-specific deoxyribonuclease	-0.357241	3.41937e-14
UTI89_C4640	UTI89_C4640	hypothetical protein	-0.356978	0.00455803
UTI89_C2425	UTI89_C2425	hypothetical protein	-0.356755	0.284457
UTI89_C1360	minD	cell division inhibitor, membrane ATPase MinD	-0.356367	3.46483e-06
UTI89_C2049	yebE	hypothetical protein YebE	-0.35501	0.000218684
UTI89_C3333	sprT	protein SprT	-0.354865	0.219061
UTI89_C4952	UTI89_C4952	hypothetical protein	-0.354358	0.281844
UTI89_C1115	sfaH	S fimbriae minor subunit SfaH	-0.353691	1.18759e-15
UTI89_C3549	tdcE	Keto-acid formate acetyltransferase	-0.35366	7.86191e-17
UTI89_C3795	tufB	protein chain elongation factor EF-Tu (duplicate of tufB)	-0.353658	2.68991e-07
UTI89_C2225	UTI89_C2225	putative transposase	-0.35356	1.1956e-06
UTI89_C0912	UTI89_C0912	hypothetical protein	-0.353536	0.0313664
UTI89_C5159	serB	phosphoserine phosphatase	-0.353437	3.49637e-07
UTI89_C0369	lacA	galactoside O-acetyltransferase	-0.353302	1.21845e-14
UTI89_C1588	ycjU	putative beta-phosphoglucomutase	-0.352994	0.0111338
UTI89_C2362	UTI89_C2362	hypothetical protein	-0.352389	3.83515e-12
UTI89_C0725	UTI89_C0725	hypothetical protein	-0.351021	7.122e-13
UTI89_C0370	lacY	lactose permease	-0.350629	3.90321e-13
UTI89_C3173	fucP	L-fucose permease	-0.349733	6.42036e-14
UTI89_C4511	glpF	glycerol MIP channel	-0.349056	1.18005e-06
UTI89_C4589	UTI89_C4589	putative transcriptional regulator of sorbose uptake and utilization genes	-0.348969	8.06149e-14
UTI89_C0433	tsx	nucleoside channel; receptor of phage T6 and colicin K	-0.347037	1.09569e-05
UTI89_C0474	cof	hypothetical protein Cof	-0.347033	0.00200362
UTI89_C2856	UTI89_C2856	hypothetical protein	-0.346823	2.80358e-06
UTI89_C4119	UTI89_C4119	hypothetical protein	-0.345859	1.00898e-14
UTI89_C1627	entS	EntS/YbdA MFS transporter	-0.345592	1.16149e-25
UTI89_C2898	UTI89_C2898	ATP-dependent RNA helicase	-0.345578	8.23771e-05
UTI89_C5135	UTI89_C5135	hypothetical protein	-0.344769	2.82509e-16
UTI89_C4603	malF	maltose transport system permease protein MalF	-0.344147	0.151975
UTI89_C4160	yibD	putative glycosyl transferase YibD	-0.343862	6.79165e-23
UTI89_C2637	ant	antirepressor protein	-0.343769	6.09834e-10
UTI89_C1386	UTI89_C1386	putative iron compound ABC transporter, ATP-binding protein	-0.343547	0.020591
UTI89_C3607	secG	protein-export membrane protein SecG	-0.342631	0.163291
UTI89_C3421	UTI89_C3421	putative enzyme	-0.342498	1.88922e-08
UTI89_C1344	ycgE	hypothetical transcriptional regulator YcgE	-0.341995	3.4497e-05
UTI89_C4214	yicL	hypothetical transport protein YicL	-0.341872	1.62831e-28
UTI89_C0787	UTI89_C0787	hypothetical protein	-0.339548	0.00427837
UTI89_C4933	UTI89_C4933	hypothetical protein	-0.338738	0.0201536
UTI89_C3143	UTI89_C3143	hypothetical protein	-0.338279	9.90624e-10
UTI89_C4158	yibP	hypothetical protein YibP	-0.33789	6.2843e-11
UTI89_C0381	yaiP	hypothetical protein YaiP	-0.337645	1.19931e-09
UTI89_C4806	UTI89_C4806	putative hexuronate transporter	-0.337582	5.7803e-14
UTI89_C1450	yciI	hypothetical protein	-0.337393	0.176151
UTI89_C0222	UTI89_C0222	hypothetical protein	-0.337309	0.0021771
UTI89_C2631	UTI89_C2631	hypothetical protein	-0.337103	0.183121
UTI89_C1363	ycgJ	hypothetical protein YcgJ precursor	-0.337054	0.0147605
UTI89_C2593	hisJ	histidine-binding periplasmic protein of high-affinity histidine transport system	-0.335597	0.0141067
UTI89_C3405	yghQ	hypothetical protein YghQ	-0.335154	7.10506e-08
UTI89_C1084	ycdP	hypothetical protein YcdP	-0.334029	4.85573e-05
UTI89_C4895	papA	major pilin subunit PapA	-0.332946	7.2026e-14
UTI89_C4410	UTI89_C4410	putative carboxymethylenebutenolidase	-0.332658	9.10289e-08
UTI89_C1275	UTI89_C1275	putative exonuclease encoded by prophage CP-933K	-0.332533	0.256433
UTI89_C0926	UTI89_C0926	phage baseplate assembly protein	-0.332238	0.101023
UTI89_C0464	UTI89_C0464	hypothetical protein	-0.331443	0.0013996
UTI89_C4321	yifE	hypothetical protein	-0.331329	0.0431441
UTI89_C4239	yidQ	hypothetical protein YidQ precursor	-0.329134	2.93577e-06
UTI89_C2380	yohM	hypothetical protein YohM	-0.32901	0.00841126
UTI89_C0140	yadG	conserved hypothetical protein YadG	-0.328732	8.23079e-05
UTI89_C3005	UTI89_C3005	hypothetical protein	-0.327402	3.14891e-06
UTI89_C3988	UTI89_C3988	hypothetical protein	-0.326872	0.000175454
UTI89_C0893	UTI89_C0893	conserved hypothetical protein	-0.326838	0.0461648
UTI89_C3817	zraP	periplasmic zinc resistance-associated protein precursor	-0.326515	3.22608e-05
UTI89_C4517	hslV	ATP-dependent hslVU protease peptidase subunit hslV	-0.3265	1.36423e-06
UTI89_C2335	wzb	tyrosine phosphatase	-0.326354	0.205361
UTI89_C3037	proV	glycine betaine/L-proline transport ATP-binding protein proV	-0.326293	4.93365e-14
UTI89_C2476	ccmD	heme exporter protein C	-0.326289	0.251837
UTI89_C3448	ygiV	hypothetical protein YgiV	-0.3262	0.00286924
UTI89_C2891	lepA	GTP-binding elongation factor LepA	-0.32601	0.00175172
UTI89_C2481	napB	cytochrome c-type protein	-0.32526	0.00632239
UTI89_C2749	ptsH	heat stable histidyl phosphorylatable protein	-0.324915	0.127952
UTI89_C1771	speG	spermidine N(1)-acetyltransferase	-0.324551	9.67386e-05
UTI89_C2936	yfiR	hypothetical protein YfiR precursor	-0.324015	6.18368e-08
UTI89_C0058	ksgA	dimethyladenosine transferase	-0.323607	3.75442e-05
UTI89_C3412	hybG	hydrogenase-2 operon protein HybG	-0.323581	0.0454598
UTI89_C4922	UTI89_C4922	hypothetical protein	-0.32357	1.03516e-11
UTI89_C4882	hek	adhesin/virulence factor Hek	-0.323178	4.39839e-11
UTI89_C4971	UTI89_C4971	hypothetical protein	-0.321658	0.000372429
UTI89_C3087	hycB	formate hydrogenlyase subunit 2	-0.320731	0.00540766
UTI89_C1362	UTI89_C1362	hypothetical protein	-0.320719	0.0327299
UTI89_C3407	yghS	hypothetical ATP-binding protein YghS	-0.3203	2.6547e-06
UTI89_C0313	UTI89_C0313	50S ribosomal subunit protein X	-0.320283	0.0102912
UTI89_C0958	UTI89_C0958	hypothetical protein	-0.320216	0.00200198
UTI89_C3786	yheI	probable general secretion pathway protein J precursor	-0.32008	6.2041e-06
UTI89_C2729	yfeC	hypothetical protein	-0.319894	0.00294201
UTI89_C1097	UTI89_C1097	hypothetical protein	-0.319663	0.328021
UTI89_C1096	UTI89_C1096	hypothetical protein	-0.319656	0.328043
UTI89_C3977	ftsX	cell division membrane protein	-0.319392	0.0906416
UTI89_C2705	UTI89_C2705	putative enzyme	-0.319022	1.59584e-15
UTI89_C3832	rpoB	RNA polymerase beta subunit	-0.318441	0.258323
UTI89_C2153	UTI89_C2153	hypothetical protein	-0.317777	0.0106829
UTI89_C4010	yhiM	hypothetical protein YhiM	-0.317741	1.61612e-13
UTI89_C3873	yhfL	hypothetical protein	-0.317347	3.70566e-05
UTI89_C4814	UTI89_C4814	putative conserved protein	-0.317271	2.56396e-12
UTI89_C3923	glpR	glycerol-3-phosphate regulon repressor	-0.317188	0.000942413
UTI89_C0021	UTI89_C0021	hypothetical protein	-0.316882	2.5689e-21
UTI89_C4458	glnL	nitrogen regulation protein NR(II)	-0.315801	0.0690524
UTI89_C4756	yjeM	hypothetical transporter YjeM	-0.315248	3.33622e-20
UTI89_C0033	UTI89_C0033	hypothetical protein	-0.315062	0.00610441
UTI89_C2839	UTI89_C2839	hypothetical protein	-0.314525	0.233537
UTI89_C2840	ndk	nucleoside diphosphate kinase	-0.314497	0.233368
UTI89_C2720	glk	glucokinase	-0.31397	0.00140429
UTI89_C0943	UTI89_C0943	prophage CP-933R unknown protein	-0.313503	0.0485121
UTI89_C3390	UTI89_C3390	hypothetical protein	-0.313367	0.0141178
UTI89_C2748	UTI89_C2748	hypothetical protein K	-0.313236	0.120927
UTI89_C2499	rcsB	positive response regulator for colanic capsule biosynthesis	-0.312529	0.0024836
UTI89_C5146	UTI89_C5146	hypothetical protein	-0.311505	0.0147776
UTI89_C2865	yphD	hypothetical ABC transporter permease protein yphD	-0.311499	0.000365575
UTI89_C1340	UTI89_C1340	hypothetical protein	-0.310678	0.000654395
UTI89_C1515	UTI89_C1515	putative tail component of prophage CP-933K	-0.310598	0.0297174
UTI89_C2437	yeiL	regulatory protein YeiL	-0.310135	1.88766e-06
UTI89_C4701	phnB	hypothetical protein PhnB	-0.310098	0.00387848
UTI89_C3013	UTI89_C3013	hypothetical protein	-0.308622	0.000251716
UTI89_C3326	UTI89_C3326	conserved hypothetical protein	-0.308416	1.1527e-14
UTI89_C4688	phnO	putative regulator, phn operon	-0.307616	0.131505
UTI89_C4584	UTI89_C4584	PTS system, mannose-specific IID component	-0.307307	8.7447e-06
UTI89_C3929	aufG	hypothetical protein	-0.306995	1.60973e-10
UTI89_C3891	yrfB	hypothetical protein YrfB	-0.305943	4.03605e-06
UTI89_C4910	UTI89_C4910	hypothetical protein	-0.305531	0.000465593
UTI89_C4857	UTI89_C4857	putative arginine deiminase	-0.305331	5.71406e-14
UTI89_C1752	UTI89_C1752	6-phospho-beta-glucosidase BglA	-0.304992	1.22194e-09
UTI89_C1045	hyaF	hydrogenase-1 operon protein HyaF	-0.304551	4.33367e-06
UTI89_C0429	yajC	hypothetical protein YajC	-0.304506	0.414686
UTI89_C1638	UTI89_C1638	glyceraldehyde 3-phosphate dehydrogenase A	-0.304298	0.0369606
UTI89_C4846	UTI89_C4846	hypothetical protein	-0.303002	9.89015e-06
UTI89_C3567	agaS	putative tagatose-6-phosphate ketose/aldose isomerase	-0.302894	1.33143e-05
UTI89_C1617	ynaF	hypothetical protein	-0.302422	0.00317922
UTI89_C0494	priC	primosomal replication protein N''	-0.302199	0.0892296
UTI89_C0841	yliJ	hypothetical GST-like protein YliJ	-0.301671	7.48835e-05
UTI89_C4586	UTI89_C4586	putative sorbose PTS component	-0.30109	1.3539e-09
UTI89_C2547	yfbB	putative dihydrolipoyllysine-residue acetyltransferase yfbB	-0.301019	0.0655046
UTI89_C1348	UTI89_C1348	hypothetical protein	-0.300778	0.00222112
UTI89_C1299	UTI89_C1299	hypothetical protein	-0.298802	0.0360101
UTI89_C3536	yqjD	hypothetical protein	-0.29862	0.00366664
UTI89_C3124	iap	alkaline phosphatase isozyme conversion protein precursor	-0.298266	1.08615e-08
UTI89_C2458	yejG	hypothetical protein	-0.298186	0.00796143
UTI89_C5090	UTI89_C5090	hypothetical protein	-0.29805	0.0112911
UTI89_C0090	mraZ	MraZ protein	-0.297976	0.0200445
UTI89_C3216	UTI89_C3216	antiterminator	-0.297562	0.0653359
UTI89_C2597	cvpA	colicin V production protein	-0.297516	0.0884628
UTI89_C1662	UTI89_C1662	putative transport system permease protein	-0.296819	0.00107363
UTI89_C5032	gclA	putative glycoxylate carboligase GclA	-0.296105	2.1641e-16
UTI89_C0191	ecfE	inner membrane zinc metalloprotease required for the extracytoplasmic stress response mediated by sigma(E)	-0.29562	0.00519767
UTI89_C1966	ydjF	putative DEOR-type transcriptional regulator	-0.295278	2.66083e-06
UTI89_C1159	csgF	curli production assembly/transport component CsgF precursor	-0.295165	0.00503785
UTI89_C0386	tauC	taurine transport system permease protein TauC	-0.295161	0.146986
UTI89_C1615	ydaO	hypothetical protein YdaO	-0.293917	0.00181457
UTI89_C0056	apaH	bis(5'-nucleosyl)-tetraphosphatase, symmetrical	-0.293774	0.00231819
UTI89_C0726	UTI89_C0726	hypothetical protein	-0.293744	0.00621695
UTI89_C4308	rbsR	regulator for rbs operon	-0.293562	7.51717e-09
UTI89_C4783	yjfK	hypothetical protein YjfK	-0.293011	1.78971e-05
UTI89_C0360	yahM	hypothetical protein	-0.292182	0.000427403
UTI89_C2421	mglC	galactoside transport system permease protein mglC	-0.292049	0.0163715
UTI89_C4479	fdoI	formate dehydrogenase-O, cytochrome B556 (FDO) subunit	-0.291834	0.000224175
UTI89_C4121	yiaN	hypothetical protein YiaN	-0.29155	3.02667e-16
UTI89_C2571	UTI89_C2571	hypothetical protein	-0.291008	2.60914e-05
UTI89_C1521	ynaC	probable phage-related tail fiber assembly protein G	-0.29088	0.000253093
UTI89_C4106	xylA	xylose isomerase	-0.290097	2.75375e-12
UTI89_C0338	fimX	type 1 fimbriae regulatory protein FimX	-0.290053	2.01744e-08
UTI89_C0339	UTI89_C0339	hypothetical protein	-0.289938	3.05824e-05
UTI89_C3665	degQ	serine endoprotease DegQ precursor	-0.289625	4.87944e-07
UTI89_C0283	proB	glutamate 5-kinase	-0.289564	0.000277126
UTI89_C2577	yfbV	hypothetical protein	-0.28876	0.00415248
UTI89_C2725	nupC	Nucleoside permease NupC	-0.288544	0.00281533
UTI89_C4316	UTI89_C4316	hypothetical protein TC0129	-0.287626	0.093514
UTI89_C0817	ybiF	hypothetical transport protein YbiF	-0.287174	0.00156642
UTI89_C4170	rfaY	lipopolysaccharide core biosynthesis protein rfaY	-0.28678	2.3339e-10
UTI89_C0768	ybhI	hypothetical protein YbhI	-0.286169	1.10743e-10
UTI89_C1982	yeaJ	hypothetical protein YeaJ	-0.286038	2.02156e-07
UTI89_C3994	nikB	nickel transport system permease protein NikB	-0.284545	5.49826e-05
UTI89_C4457	glnG	nitrogen regulation protein NR(I)	-0.283861	0.450293
UTI89_C4450	yihG	hypothetical protein YihG	-0.283385	1.48069e-12
UTI89_C0373	UTI89_C0373	putative AraC-like transcriptional regulator	-0.282856	0.661221
UTI89_C2378	thiM	hydroxyethylthiazole kinase	-0.28257	0.0225061
UTI89_C3199	UTI89_C3199	hypothetical protein	-0.282416	4.56934e-19
UTI89_C1970	ydjJ	hypothetical zinc-type alcohol dehydrogenase-like protein ydjJ	-0.282006	1.50627e-05
UTI89_C2786	eutS	ethanolamine utilization protein EutS	-0.281512	0.000182173
UTI89_C4782	yjfJ	hypothetical protein	-0.281275	6.13568e-06
UTI89_C3064	srlA	PTS system, glucitol/sorbitol-specific IIC2 component	-0.280513	0.00736097
UTI89_C1851	ydhC	hypothetical transport protein YdhC	-0.280401	0.0116931
UTI89_C3630	yrbE	hypothetical protein	-0.279655	0.000285878
UTI89_C0695	speF	ornithine decarboxylase, inducible	-0.279642	1.42877e-06
UTI89_C1932	UTI89_C1932	hypothetical protein	-0.27875	0.00871241
UTI89_C4911	UTI89_C4911	UidR transriptional regulator	-0.278673	7.29868e-06
UTI89_C1633	ynbD	putative enzyme YnbD	-0.278601	0.04544
UTI89_C0458	yajG	hypothetical lipoprotein YajG precursor	-0.278127	0.0568496
UTI89_C4159	yibQ	hypothetical protein YibQ precursor	-0.277404	4.47393e-05
UTI89_C2641	UTI89_C2641	hypothetical protein	-0.27714	0.000247973
UTI89_C0526	ybbM	putative metal resistance protein	-0.276576	4.80556e-06
UTI89_C2909	yfiM	hypothetical protein YfiM	-0.276433	0.302959
UTI89_C1334	UTI89_C1334	hypothetical protein	-0.27617	0.176787
UTI89_C4990	UTI89_C4990	hypothetical protein	-0.276094	0.00929537
UTI89_C4309	yieO	hypothetical transport protein YieO	-0.275586	1.45787e-07
UTI89_C3399	UTI89_C3399	acyl carrier protein, putative	-0.275109	1.36433e-06
UTI89_C1831	ydhH	hypothetical protein	-0.274154	0.000660437
UTI89_C1996	yeaS	hypothetical protein YeaS	-0.273355	0.000421702
UTI89_C0124	UTI89_C0124	hypothetical protein	-0.273226	0.00868568
UTI89_C4134	yibF	putative S-transferase	-0.272762	4.02415e-05
UTI89_C4315	UTI89_C4315	hypothetical protein	-0.272051	0.0281398
UTI89_C2135	ybcL	conserved hypothetical protein	-0.271462	3.00445e-07
UTI89_C2610	yfcL	hypothetical protein YfcL	-0.271076	0.175164
UTI89_C3526	ygjT	hypothetical protein YgjT	-0.271059	4.38599e-05
UTI89_C4754	frdA	flavoprotein subunit of fumarate reductase	-0.270558	3.11784e-05
UTI89_C4679	yjcS	hypothetical protein YjcS	-0.270417	8.67103e-11
UTI89_C4685	rpiB	ribose 5-phosphate isomerase B	-0.269927	0.00165212
UTI89_C1480	UTI89_C1480	hypothetical protein	-0.269845	0.268006
UTI89_C4987	UTI89_C4987	hypothetical protein	-0.269747	0.0637267
UTI89_C4931	UTI89_C4931	putative response regulator	-0.269241	3.66524e-08
UTI89_C3848	yheO	conserved hypothetical protein	-0.269101	0.00153455
UTI89_C1858	UTI89_C1858	hypothetical protein	-0.268347	0.171757
UTI89_C3657	sspB	stringent starvation protein B	-0.268312	0.0004759
UTI89_C0322	ykgA	hypothetical transcriptional regulator YkgA	-0.267552	8.0037e-09
UTI89_C1571	sapA	peptide transport periplasmic protein SapA precursor	-0.266946	0.00552996
UTI89_C4752	frdC	fumarate reductase 15 kDa hydrophobic protein	-0.266923	0.0636104
UTI89_C1064	cbpA	curved DNA-binding protein	-0.266364	0.00678033
UTI89_C2365	gatC	PTS system, galactitol-specific IIC component	-0.266263	6.53786e-05
UTI89_C3646	arcB	aerobic respiration control sensor protein ArcB	-0.266158	1.35711e-08
UTI89_C0138	hpt	hypoxanthine phosphoribosyltransferase	-0.266112	0.00106098
UTI89_C5085	UTI89_C5085	integrase-like protein	-0.265789	5.94937e-09
UTI89_C3658	sspA	stringent starvation protein A	-0.265336	0.00264225
UTI89_C4343	rffD	UDP-N-acetyl-D-mannosamine dehydrogenase	-0.264985	1.63645e-07
UTI89_C3180	gcvA	positive regulator of gcv operon	-0.264433	0.0102241
UTI89_C4014	uspA	universal stress protein A	-0.264133	6.45733e-07
UTI89_C0317	UTI89_C0317	putative LysR-like transcriptional regulator	-0.26404	7.82064e-11
UTI89_C5072	bglJ	BglJ transcriptional regulator	-0.263417	7.35773e-11
UTI89_C1965	ydjE	hypothetical metabolite transport protein YdjE	-0.26265	1.60466e-06
UTI89_C3518	ygjI	putative oxidoreductase	-0.262468	2.20763e-13
UTI89_C3089	hypA	HypA protein	-0.262381	0.111249
UTI89_C4677	yjcR	hypothetical protein YjcR	-0.261746	7.13066e-05
UTI89_C5019	uxuB	D-mannonate oxidoreductase	-0.261639	4.88597e-06
UTI89_C3570	agaC	PTS system, N-acetylgalactosamine-specific IIC component 1	-0.261475	2.09793e-10
UTI89_C1698	rpsV	30S ribosomal subunit protein S22	-0.260305	0.227556
UTI89_C1310	UTI89_C1310	hypothetical protein	-0.260116	0.264988
UTI89_C3975	UTI89_C3975	dihydrodipicolinate synthase	-0.259864	5.36889e-10
UTI89_C0538	ybbQ	2-hydroxy-3-oxopropionate reductase	-0.259697	7.81341e-05
UTI89_C1591	ycjW	hypothetical transcriptional regulator YcjW	-0.259603	8.86864e-05
UTI89_C4534	yijF	hypothetical protein YijF precursor	-0.259226	0.0257844
UTI89_C2010	sdaA	L-serine dehydratase 1	-0.25894	0.00381394
UTI89_C4415	UTI89_C4415	putative conserved protein	-0.258363	3.00439e-05
UTI89_C4073	UTI89_C4073	conserved hypothetical protein	-0.25697	0.00124008
UTI89_C4970	UTI89_C4970	hypothetical protein	-0.256653	0.0110464
UTI89_C2596	purF	amidophosphoribosyltransferase = PRPP amidotransferase	-0.256427	0.00128815
UTI89_C0342	betI	regulatory protein BetI	-0.256206	0.0184699
UTI89_C2168	yedW	putative 2-component transcriptional regulator yedW	-0.256134	1.24387e-05
UTI89_C4200	yicH	hypothetical protein YicH	-0.255951	1.07705e-07
UTI89_C0051	yaaU	hypothetical metabolite transport protein YaaU	-0.25557	6.75574e-06
UTI89_C3248	UTI89_C3248	putative transporter protein	-0.255504	6.70126e-14
UTI89_C0038	UTI89_C0038	transposase	-0.255154	8.31435e-06
UTI89_C4335	trxA	thioredoxin 1	-0.255114	0.00150792
UTI89_C2227	UTI89_C2227	hypothetical protein	-0.255064	0.0028651
UTI89_C4527	UTI89_C4527	hypothetical protein	-0.254904	1.46996e-16
UTI89_C3723	UTI89_C3723	conserved hypothetical protein	-0.254532	0.0292159
UTI89_C3232	nudH	(di)nucleoside polyphosphate hydrolase	-0.253854	0.151077
UTI89_C5043	UTI89_C5043	hypothetical protein	-0.253791	0.344187
UTI89_C2935	yfiL	hypothetical protein	-0.253327	0.000142526
UTI89_C1302	ybcR1	hypothetical protein	-0.252822	0.0116025
UTI89_C4388	rhtB	homoserine/homoserine lactone effulux protein	-0.252645	5.78492e-07
UTI89_C2423	mglB	galactose-binding transport protein	-0.252181	0.013304
UTI89_C3493	bacA	bacitracin resistance protein BacA	-0.252169	0.00484868
UTI89_C2122	fliZ	FliZ protein	-0.251889	0.00127685
UTI89_C0389	UTI89_C0389	putative structural protein	-0.251814	7.64604e-13
UTI89_C5101	yfdN2	hypothetical protein	-0.251513	0.33088
UTI89_C1930	celB	CelB subunit of N,N'-diacetylchitobiose PTS permease (previously designated CelABC, the Cellobiose/Arbutin/Salicin PTS permease)	-0.250746	1.6267e-05
UTI89_C4476	UTI89_C4476	hypothetical protein	-0.249494	0.000263461
UTI89_C3676	yhdP	hypothetical protein YhdP	-0.249125	1.98725e-08
UTI89_C0131	acnB	aconitate hydratase 2	-0.248908	0.00140001
UTI89_C0510	UTI89_C0510	hypothetical protein	-0.248392	1.54414e-07
UTI89_C0316	ycjY	hypothetical protein YcjY	-0.248051	2.74619e-09
UTI89_C0344	yahA	hypothetical protein YahA	-0.247643	1.8629e-11
UTI89_C4552	UTI89_C4552	starvation sensing protein RspA	-0.24741	4.20859e-10
UTI89_C3983	yhhN	hypothetical protein	-0.246828	5.9892e-05
UTI89_C4567	UTI89_C4567	hypothetical protein	-0.24682	0.0474668
UTI89_C4894	papH	minor pilin subunit PapH	-0.246536	9.49672e-07
UTI89_C2077	yecK	cytochrome c-type protein TorY	-0.246448	0.0110457
UTI89_C4808	insAcp3	IS1 protein InsA	-0.246148	0.0593238
UTI89_C5139	UTI89_C5139	hypothetical protein	-0.245135	0.000130208
UTI89_C1095	UTI89_C1095	conserved hypothetical protein	-0.245093	6.00893e-05
UTI89_C4591	yjbD	hypothetical protein	-0.244672	0.000932421
UTI89_C5158	smp	Smp protein precursor	-0.24398	0.00152743
UTI89_C1936	ydjR	hypothetical protein YdjR	-0.243416	0.0622454
UTI89_C1100	UTI89_C1100	tagatose-bisphosphate aldolase 2	-0.243262	0.241888
UTI89_C2739	xapA	xanthosine phosphorylase	-0.243184	0.000450877
UTI89_C1529	trpA	tryptophan synthase alpha subunit	-0.24315	0.0945367
UTI89_C4683	yjcX	D-allose-binding periplasmic protein precursor	-0.242781	0.000233561
UTI89_C0400	UTI89_C0400	hypothetical protein	-0.241987	0.0190241
UTI89_C0974	pflB	formate acetyltransferase 1	-0.24137	3.74987e-05
UTI89_C4241	yidS	hypothetical protein YidS precursor	-0.240924	0.000308791
UTI89_C2192	UTI89_C2192	hypothetical protein	-0.24062	0.00108825
UTI89_C1506	UTI89_C1506	putative tail component of prophage	-0.23978	0.0950385
UTI89_C3915	yhgI	hypothetical protein	-0.239563	0.00405952
UTI89_C4866	pepA	aminopeptidase A/I	-0.239154	4.65564e-05
UTI89_C0608	ahpC	alkyl hydroperoxide reductase, C22 subunit; detoxification of hydroperoxides	-0.239133	0.0140492
UTI89_C5064	UTI89_C5064	hypothetical zinc-type alcohol dehydrogenase-like protein yjjN	-0.238953	0.00186209
UTI89_C2807	bcp	thiol peroxidase	-0.23831	0.110559
UTI89_C0626	crcA	CrcA protein (PagP monomer)	-0.23763	0.00119543
UTI89_C2328	wcaF	putative colanic acid biosynthesis acetyltransferase wcaF	-0.237596	0.000519721
UTI89_C3117	ygbB	2-C-methyl-D-erythritol 2,4-cyclodiphosphate synthase	-0.237454	0.700742
UTI89_C4684	rpiR	protein RpiR	-0.237168	1.81314e-06
UTI89_C2355	yegP	hypothetical protein YegP	-0.236583	0.0074461
UTI89_C1321	UTI89_C1321	putative tail component of prophage	-0.236537	0.101022
UTI89_C4336	UTI89_C4336	hypothetical protein	-0.236481	0.00245252
UTI89_C2766	yfeZ	hypothetical protein YfeZ	-0.236349	0.283735
UTI89_C2550	elaB	hypothetical protein	-0.235979	0.100362
UTI89_C1458	UTI89_C1458	putative excisionase	-0.235798	0.398055
UTI89_C0163	UTI89_C0163	conserved hypothetical protein	-0.235694	0.234005
UTI89_C1597	ycjI	putative lysine carboxypeptidase	-0.235468	0.139283
UTI89_C1349	ymgA	hypothetical protein	-0.234529	0.00238715
UTI89_C4828	ytfM	hypothetical protein YtfM precursor	-0.234312	6.57242e-06
UTI89_C0773	bioB	biotin synthase	-0.233989	0.0255062
UTI89_C3009	UTI89_C3009	hypothetical protein	-0.23332	9.71523e-07
UTI89_C0420	phoB	positive response regulator for pho regulon	-0.233147	0.000900644
UTI89_C4850	pyrI	PyrI, subunit of regulatory subunit and aspartate-carbamoyltransferase	-0.233024	0.0488972
UTI89_C3274	UTI89_C3274	isopentenyl-diphosphate delta-isomerase	-0.232361	0.00632239
UTI89_C1875	sufB	component of SufB-SufC-SufD cysteine desulfurase (SufS) activator complex	-0.232209	0.278585
UTI89_C5008	UTI89_C5008	hypothetical protein	-0.232058	0.000149126
UTI89_C2439	yeiN	hypothetical protein	-0.231261	0.013461
UTI89_C4968	UTI89_C4968	hypothetical protein	-0.23088	0.244976
UTI89_C4345	rffH	glucose-1-phosphate thymidylyltransferase	-0.230785	0.000521698
UTI89_C0802	dinG	probable ATP-dependent helicase DinG	-0.230681	0.00162201
UTI89_C0916	UTI89_C0916	prophage CP-933T unknown protein	-0.230429	0.128815
UTI89_C1585	ycjR	putative transient receptor potential locus	-0.23031	0.0467098
UTI89_C1859	UTI89_C1859	hypothetical protein	-0.229811	0.26451
UTI89_C2422	mglA	galactoside transport ATP-binding protein MglA	-0.229763	6.58169e-05
UTI89_C2830	UTI89_C2830	SinH-like protein	-0.229755	9.49003e-06
UTI89_C3097	UTI89_C3097	hypothetical protein	-0.22965	0.32528
UTI89_C5094	UTI89_C5094	hypothetical protein	-0.229131	0.067323
UTI89_C4193	gmk	guanylate kinase	-0.228612	0.380509
UTI89_C1784	UTI89_C1784	hypothetical protein	-0.228296	0.123966
UTI89_C4346	rffC	TDP-fucosamine acetyltransferase	-0.228101	0.00440795
UTI89_C3091	hypC	hydrogenase isoenzymes formation protein HypC	-0.227692	0.0160425
UTI89_C3809	UTI89_C3809	hypothetical protein	-0.227342	0.0512584
UTI89_C3949	UTI89_C3949	hypothetical protein	-0.227243	0.304179
UTI89_C3697	UTI89_C3697	hypothetical protein	-0.22719	0.00359721
UTI89_C0809	ybiM	hypothetical protein YbiM	-0.226675	0.141692
UTI89_C4233	yidK	putative symporter YidK	-0.226255	1.41856e-07
UTI89_C1792	UTI89_C1792	hypothetical protein	-0.225514	0.0580063
UTI89_C0057	apaG	hypothetical protein ApaG	-0.225473	0.1666
UTI89_C1980	yeaH	hypothetical protein YeaH	-0.225155	0.0253049
UTI89_C1455	yciC	hypothetical protein	-0.224641	0.015849
UTI89_C1271	UTI89_C1271	hypothetical protein	-0.224423	0.00130216
UTI89_C2129	yedD	hypothetical lipoprotein YedD precursor	-0.224334	0.170891
UTI89_C0634	dacA	D-alanyl-D-alanine carboxypeptidase, fraction A; penicillin-binding protein 5	-0.224177	0.011027
UTI89_C0410	aroM	AroM protein, regulated by AroR	-0.223788	0.000850548
UTI89_C0844	ybjG	hypothetical protein YbjG	-0.223742	0.0609675
UTI89_C4892	papD	periplasmid chaperone PapD protein	-0.223237	1.73714e-07
UTI89_C2116	yecF	hypothetical protein	-0.223039	0.0216126
UTI89_C3719	UTI89_C3719	hypothetical protein	-0.223029	0.0653607
UTI89_C4066	yhjQ	hypothetical protein	-0.2226	0.000654798
UTI89_C4996	yeeU2	hypothetical protein	-0.221981	0.0242023
UTI89_C4016	yhiQ	hypothetical protein YhiQ	-0.221632	0.0017721
UTI89_C2394	yehQ	hypothetical protein YehQ	-0.221513	0.0195092
UTI89_C1304	UTI89_C1304	putative Rz endopeptidase from lambdoid prophage DLP12	-0.220247	0.0216991
UTI89_C4021	arsC	arsenate reductase	-0.219769	0.00142538
UTI89_C4198	UTI89_C4198	glutamate transport protein	-0.219698	0.000128689
UTI89_C0582	UTI89_C0582	hypothetical protein	-0.219439	0.11231
UTI89_C1601	mppA	periplasmic murein peptide-binding protein precursor	-0.219182	0.000347242
UTI89_C0321	eaeH	attaching and effacing protein, pathogenesis factor	-0.218598	1.21862e-07
UTI89_C4024	slp	starvation induced outer membrane protein	-0.218416	5.36455e-10
UTI89_C4719	yjdH	sensor protein DcuS	-0.218395	5.10163e-05
UTI89_C1605	fnr	fumarate and nitrate reduction regulatory protein	-0.21835	0.33389
UTI89_C4116	yiaJ	hypothetical transcriptional regulator YiaJ	-0.218276	0.00119308
UTI89_C5089	UTI89_C5089	unknown protein encoded within prophage CP-933V	-0.218091	0.0155174
UTI89_C5134	UTI89_C5134	putative outer membrane protein of prophage	-0.218088	0.00791119
UTI89_C3524	ygjQ	hypothetical protein YgjQ	-0.21715	0.00693684
UTI89_C0638	ybeA	hypothetical protein	-0.216383	0.283076
UTI89_C2023	UTI89_C2023	hypothetical protein	-0.216343	0.00455803
UTI89_C1599	UTI89_C1599	hypothetical protein YcjY	-0.215831	0.0390138
UTI89_C1782	ynfL	hypothetical transcriptional regulator YnfL	-0.215661	0.0115992
UTI89_C4537	talC	fructose-6-phosphate aldolase 2	-0.215577	0.00759336
UTI89_C4197	recG	ATP-dependent DNA helicase RecG	-0.21547	1.05215e-07
UTI89_C2485	napD	NapD protein, subunit of nitrate reductase, periplasmic	-0.214831	0.0281752
UTI89_C4337	rhoL	rho operon leader peptide	-0.214556	0.393351
UTI89_C1336	sitD	SitD protein	-0.214337	0.210146
UTI89_C2441	UTI89_C2441	hypothetical protein	-0.21427	0.00834096
UTI89_C4118	yiaL	hypothetical protein YiaL	-0.214093	0.000568347
UTI89_C4050	yhjA	probable cytochrome C peroxidase	-0.213529	1.88176e-11
UTI89_C5151	UTI89_C5151	hypothetical protein	-0.212606	0.480359
UTI89_C0950	UTI89_C0950	prophage CP-933T unknown protein	-0.212378	0.603577
UTI89_C0881	ybjX	hypothetical protein YbjX	-0.212137	0.0436439
UTI89_C2612	yfcA	putative structural protein	-0.211509	0.150984
UTI89_C0036	carA	carbamoyl-phosphate synthase small chain	-0.211295	0.0135446
UTI89_C4048	yhiX	Transcriptional regulator GadX	-0.211145	3.35544e-05
UTI89_C0403	psiF	phosphate starvation-induced protein	-0.210733	0.409264
UTI89_C3509	yqjI	hypothetical protein YqjI	-0.210719	0.0775469
UTI89_C2312	rfbB	RfbB, subunit of dTDP-glucose 4,6-dehydratase	-0.210518	1.91491e-05
UTI89_C0415	yajF	putative NAGC-like transcriptional regulator	-0.210479	0.00586192
UTI89_C1130	UTI89_C1130	hypothetical protein	-0.210087	1.79019e-05
UTI89_C1696	adhP	alcohol dehydrogenase, propanol-preferring	-0.209732	0.261253
UTI89_C4086	yhjW	membrane-protein YhjW	-0.209161	1.60105e-05
UTI89_C4026	yhiF	hypothetical transcriptional regulator YhiF	-0.209156	3.70224e-09
UTI89_C2330	wcaD	putative colanic acid polymerase	-0.208658	0.0130311
UTI89_C5042	yjiK	hypothetical protein YjiK	-0.208256	0.00398012
UTI89_C5003	UTI89_C5003	hypothetical protein	-0.207869	0.00323019
UTI89_C3442	ygiK	c4-dicarboxylate permease	-0.207798	1.78698e-10
UTI89_C3139	ygcE	hypothetical sugar kinase YgcE	-0.207647	0.00109942
UTI89_C3859	yhfA	hypothetical protein	-0.207252	0.0116025
UTI89_C3088	hycA	transcriptional repressor of hyc and hyp operons	-0.206408	0.0974116
UTI89_C5083	yjjG	hypothetical protein YjjG	-0.206046	0.190325
UTI89_C2280	yeeW1	hypothetical protein YeeW	-0.205089	0.242867
UTI89_C0390	yaiV	hypothetical protein YaiV	-0.204972	0.0111748
UTI89_C0461	UTI89_C0461	hypothetical protein	-0.204958	0.0707063
UTI89_C1439	ychE	putative channel protein	-0.204937	0.00210775
UTI89_C1772	ynfC	hypothetical protein YnfC	-0.204504	0.00621758
UTI89_C0975	focA	FocA formate FNT transporter	-0.203487	0.000214625
UTI89_C1106	UTI89_C1106	conserved hypothetical protein	-0.202575	0.143461
UTI89_C1189	grxB	glutaredoxin 2	-0.202406	0.0241232
UTI89_C3099	insBcp5	InsBcp5 protein	-0.201956	0.0412391
UTI89_C5005	yjhS	hypothetical protein	-0.20187	9.80304e-09
UTI89_C3707	acrE	acriflavine resistance protein E precursor	-0.201865	9.153e-06
UTI89_C4222	uhpT	hexose phosphate transport protein	-0.201822	0.000350838
UTI89_C0330	ykgF	putative electron transport protein YkgF	-0.201809	0.00904527
UTI89_C2746	cysZ	required for sulfate transport	-0.201701	0.00831629
UTI89_C2259	UTI89_C2259	putative transposase	-0.201666	0.0267104
UTI89_C2837	yfgA	hypothetical protein YfgA	-0.201575	0.100486
UTI89_C4529	UTI89_C4529	hypothetical protein	-0.20133	9.08546e-10
UTI89_C3587	yhbW	hypothetical protein	-0.201073	0.0033126
UTI89_C2062	znuC	ZnuC subunit of ZnuA/ZnuB/ZnuC ABC transporter	-0.201047	0.029841
UTI89_C1089	UTI89_C1089	putative P4-family integrase	-0.200807	0.000417926
UTI89_C5078	UTI89_C5078	hypothetical protein	-0.200734	0.570955
UTI89_C0770	ybhC	putative lipoprotein YbhC precursor	-0.199757	0.00736222
UTI89_C4432	pepQ	Xaa-Pro dipeptidase	-0.199644	2.26931e-05
UTI89_C4182	radC	DNA repair protein	-0.19926	0.00160113
UTI89_C5022	pptE	putative phosphoenolpyruvate-protein phosphoryltransferase PptE	-0.199143	0.000938416
UTI89_C0450	yajR	hypothetical transport protein YajR	-0.199106	0.148515
UTI89_C2920	UTI89_C2920	hypothetical protein	-0.199077	0.150902
UTI89_C4003	UTI89_C4003	putative xylulose kinase	-0.19874	1.72894e-05
UTI89_C4999	UTI89_C4999	hypothetical protein	-0.198631	0.241257
UTI89_C3894	mrcA	penicillin-binding protein 1A	-0.198506	3.64966e-05
UTI89_C2141	fliI	flagellum-specific ATP synthase	-0.197522	0.028561
UTI89_C0340	betA	choline dehydrogenase	-0.197451	0.00566858
UTI89_C0086	ilvH	acetolactate synthase III, valine sensitive, small subunit	-0.19732	0.0679766
UTI89_C3104	ygbL	hypothetical aldolase class II protein YgbL	-0.19698	0.0927478
UTI89_C1815	ydgT	hypothetical protein	-0.196695	0.0158655
UTI89_C0945	UTI89_C0945	hypothetical protein	-0.196581	0.578507
UTI89_C2388	metG	methionyl-tRNA synthetase	-0.196418	0.0921122
UTI89_C3779	yheE	probable general secretion pathway protein C	-0.196235	2.32866e-06
UTI89_C0087	fruL	FruR leader peptide	-0.195991	0.475126
UTI89_C5143	UTI89_C5143	putative DNA damage-inducible protein	-0.19546	0.130145
UTI89_C1092	UTI89_C1092	putative transposase	-0.195283	0.0193257
UTI89_C1967	ydjG	hypothetical oxidoreductase YdjG	-0.19451	0.0873727
UTI89_C1248	cobB	CobB protein	-0.194471	0.166381
UTI89_C4525	metL	bifunctional aspartate kinase II subunit/homoserine dehydrogenase II subunit	-0.194446	0.00045515
UTI89_C1904	btuC	vitamin B12 transport permease protein	-0.194389	0.236992
UTI89_C0846	ybjH	hypothetical protein	-0.194158	0.518885
UTI89_C1919	yniA	hypothetical protein YniA	-0.193997	0.0934535
UTI89_C3163	syd	Syd	-0.193867	0.240405
UTI89_C4750	ampC	beta-lactamase precursor	-0.193034	0.0092959
UTI89_C2544	menC	O-succinylbenzoate-CoA synthase	-0.192275	0.00404339
UTI89_C1230	UTI89_C1230	hypothetical protein	-0.192058	0.501936
UTI89_C1350	UTI89_C1350	hypothetical protein	-0.191894	0.0669101
UTI89_C1852	cfa	cyclopropane fatty acyl phospholipid synthase	-0.191808	0.0705692
UTI89_C3784	hofH	putative general secretion pathway protein H precursor	-0.191102	0.00922039
UTI89_C2907	yfiQ	hypothetical protein YfiQ	-0.190484	6.83932e-05
UTI89_C0828	UTI89_C0828	transaldolase-like protein	-0.190214	0.011008
UTI89_C4101	UTI89_C4101	hypothetical protein	-0.190147	0.0147419
UTI89_C1140	yafZ1	hypothetical protein YafZ	-0.189069	0.0149934
UTI89_C4923	UTI89_C4923	hypothetical protein	-0.189016	0.00134333
UTI89_C1839	ydhL	hypothetical protein YdhL precursor	-0.188784	0.558602
UTI89_C1146	yeeT3	hypothetical protein YeeT	-0.18864	0.248612
UTI89_C4547	ppc	phosphoenolpyruvate carboxylase subunit	-0.18829	2.96142e-05
UTI89_C1818	rnfB	electron transport complex protein RnfB	-0.187833	0.184727
UTI89_C2958	UTI89_C2958	hypothetical protein	-0.187702	0.588589
UTI89_C3162	yqcC	hypothetical protein YqcC	-0.187572	0.12033
UTI89_C0337	UTI89_C0337	conserved hypothetical protein	-0.187292	0.0211014
UTI89_C0686	ybfN	hypothetical lipoprotein YbfN precursor	-0.186946	0.44254
UTI89_C0739	ybgF	hypothetical protein	-0.186875	0.292209
UTI89_C3451	qseC	sensor protein QseC	-0.186732	0.000628248
UTI89_C1297	UTI89_C1297	hypothetical protein	-0.186493	0.0119313
UTI89_C1101	UTI89_C1101	hypothetical protein	-0.186367	0.0544708
UTI89_C4949	UTI89_C4949	hypothetical protein	-0.186329	0.00855269
UTI89_C4163	kbl	2-amino-3-ketobutyrate coenzyme A ligase	-0.186293	0.000914043
UTI89_C4984	UTI89_C4984	hypothetical protein	-0.185814	0.00441933
UTI89_C0774	bioF	8-amino-7-oxononanoate synthase	-0.184914	0.0613658
UTI89_C2736	xapR	xanthosine operon regulatory protein	-0.184671	0.0216991
UTI89_C3323	tktA	transketolase 1	-0.18437	0.285912
UTI89_C1250	ymfA	hypothetical protein YmfA	-0.184329	0.0574152
UTI89_C1431	rssB	RssB/Hnr protein	-0.184257	0.1666
UTI89_C2310	rfbA	glucose-1-phosphate thymidylyltransferase	-0.184245	6.31348e-07
UTI89_C4376	uvrD	DNA helicase II	-0.183544	7.35269e-05
UTI89_C3025	stpA	DNA-binding protein StpA	-0.183544	0.000118451
UTI89_C2551	elaA	hypothetical protein ElaA	-0.182969	0.056249
UTI89_C2166	hchA	heat shock protein (Hsp) 31, subunit of Hsp31 homodimer	-0.182866	0.0993891
UTI89_C2543	menE	O-succinylbenzoic acid--CoA ligase	-0.18258	0.0377565
UTI89_C1946	ydjX	hypothetical protein YdjX	-0.182331	0.0208226
UTI89_C4972	UTI89_C4972	hypothetical protein	-0.181849	0.00763455
UTI89_C5144	prfC	peptide chain release factor RF-3	-0.181657	0.0447237
UTI89_C0144	panD	aspartate 1-decarboxylase	-0.181484	0.2575
UTI89_C1570	sapB	peptide transport system permease protein SapB	-0.181171	0.402094
UTI89_C2607	yfcJ	putative transport protein	-0.181163	0.0295375
UTI89_C4998	UTI89_C4998	hypothetical protein	-0.181041	0.0622607
UTI89_C0571	ylcA	putative 2-component transcriptional regulator	-0.180634	0.817136
UTI89_C3140	ygcF	hypothetical protein YgcF	-0.180399	0.00299242
UTI89_C3160	yqcA	hypothetical protein YqcA	-0.180295	0.0638274
UTI89_C2131	yedF	hypothetical protein	-0.17955	0.328818
UTI89_C4498	yiiP	hypothetical protein YiiP	-0.179496	0.00705871
UTI89_C0243	UTI89_C0243	hypothetical protein	-0.178525	0.00986895
UTI89_C0427	queA	probable S-adenosylmethionine:tRNA ribosyltransferase-isomerase	-0.178522	0.0490622
UTI89_C4405	UTI89_C4405	carbamate kinase-like protein YahI	-0.178376	0.0150016
UTI89_C2619	yfcQ	putative Yfc fimbriae subunit YfcQ precursor	-0.178236	0.0792982
UTI89_C2199	yeeO	hypothetical protein YeeO	-0.178195	0.0323142
UTI89_C4000	UTI89_C4000	putative phosphotransferase system enzyme subunit	-0.178055	0.000146405
UTI89_C2256	UTI89_C2256	hypothetical protein	-0.177876	0.34547
UTI89_C4419	rmuC	DNA recombination protein RmuC	-0.177752	0.000424953
UTI89_C3345	yggM	hypothetical protein YggM	-0.17689	0.00782694
UTI89_C4219	yicN	hypothetical protein	-0.175769	0.12487
UTI89_C2662	UTI89_C2662	hypothetical protein	-0.175307	0.905172
UTI89_C4183	dfp	flavoprotein affecting synthesis of DNA and pantothenate metabolism	-0.175072	0.8771
UTI89_C0961	UTI89_C0961	unknown protein encoded by prophage CP-933T	-0.174987	0.0431599
UTI89_C0314	ykgM	50S ribosomal protein L31 type B-1	-0.17481	0.0431599
UTI89_C1486	UTI89_C1486	hypothetical protein	-0.17464	0.282936
UTI89_C0421	phoR	phosphate regulon sensor protein PhoR	-0.174526	0.0141067
UTI89_C1986	yeaM	hypothetical transcriptional regulator YeaM	-0.174245	0.382511
UTI89_C1141	UTI89_C1141	hypothetical protein	-0.174021	0.0364264
UTI89_C4067	yhjR	hypothetical protein YhjR	-0.173747	0.0241279
UTI89_C1249	ycfZ	hypothetical protein YcfZ	-0.173504	0.0129617
UTI89_C1899	ydiU	hypothetical protein YdiU	-0.173372	0.0717111
UTI89_C3819	hupA	DNA-binding protein HU-alpha (HU-2)	-0.173289	0.200033
UTI89_C2172	yodA	conserved hypothetical protein	-0.172909	0.0755063
UTI89_C2417	sanA	SanA protein	-0.172501	0.00799399
UTI89_C1387	UTI89_C1387	putative iron compound ABC transporter, permease protein	-0.172442	0.0794574
UTI89_C1067	wrbA	trp repressor binding protein	-0.172006	0.315853
UTI89_C1785	UTI89_C1785	putative acid shock protein	-0.17175	0.214539
UTI89_C3242	lysA	diaminopimelate decarboxylase	-0.171436	0.0140881
UTI89_C0938	UTI89_C0938	putative capsid scaffolding protein	-0.171348	0.0694008
UTI89_C0605	ybdN	hypothetical protein YbdN	-0.170956	0.00951509
UTI89_C1058	torT	periplasmic protein TorT	-0.170805	0.182265
UTI89_C1127	UTI89_C1127	putative transposase	-0.170537	0.455918
UTI89_C0261	fadE	acyl-CoA dehydrogenase	-0.169644	0.00305259
UTI89_C1231	ycfF	HIT-like protein YcfF	-0.1693	0.226996
UTI89_C0603	ybdL	hypothetical aminotransferase YbdL	-0.169214	0.0711176
UTI89_C4695	phnH	PhnH protein	-0.168914	0.130669
UTI89_C2220	UTI89_C2220	putative 3-hydroxyacyl-CoA dehydrogenase	-0.168692	5.806e-05
UTI89_C0412	UTI89_C0412	hypothetical protein	-0.168659	0.0937889
UTI89_C4175	rfaQ	lipopolysaccharide core biosynthesis glycosyl transferase rfaQ	-0.168574	0.00258916
UTI89_C4117	yiaK	hypothetical oxidoreductase YiaK	-0.168401	0.0137523
UTI89_C4402	UTI89_C4402	putative conserved protein	-0.16833	1.01669e-05
UTI89_C1706	xasA	amino acid antiporter	-0.167183	0.0794574
UTI89_C4480	fdoH	formate dehydrogenase-O, iron-sulfur subunit	-0.167057	0.00783038
UTI89_C2473	ccmG	disulfide oxidoreductase	-0.166689	0.299662
UTI89_C4079	dppD	dipeptide transport ATP-binding protein DppD	-0.166405	0.029363
UTI89_C1952	ynjD	hypothetical ABC transporter ATP-binding protein ynjD	-0.166252	0.131282
UTI89_C4516	hslU	ATP-dependent hslVU protease ATP-binding subunit hslU	-0.165979	0.00107904
UTI89_C3193	UTI89_C3193	hypothetical protein	-0.165746	0.0392275
UTI89_C4624	UTI89_C4624	putative regulator	-0.165675	0.0109912
UTI89_C4919	UTI89_C4919	putative transposase	-0.165231	0.183885
UTI89_C3684	yhdH	protein YhdH	-0.165175	0.00363411
UTI89_C5130	UTI89_C5130	putative minor tail protein	-0.164801	0.0379179
UTI89_C1352	UTI89_C1352	hypothetical protein	-0.164516	0.0607263
UTI89_C4187	rph	ribonuclease PH	-0.163799	0.0244742
UTI89_C4607	malM	maltose operon periplasmic protein precursor	-0.163685	0.433734
UTI89_C0885	cspD	cold shock-like protein CspD	-0.163515	0.254473
UTI89_C1655	yncJ	hypothetical protein YncJ precursor	-0.163373	0.393354
UTI89_C1557	UTI89_C1557	conserved hypothetical protein	-0.162877	0.295234
UTI89_C2067	ruvC	RuvC protein, Holliday junction nuclease	-0.16246	0.340741
UTI89_C1332	UTI89_C1332	hypothetical protein	-0.161986	0.00271609
UTI89_C0640	UTI89_C0640	hypothetical protein	-0.161947	0.576095
UTI89_C0042	caiD	carnitinyl-CoA dehydratase	-0.1616	0.0379179
UTI89_C0199	dnaE	DNA polymerase III alpha subunit	-0.161539	1
UTI89_C4441	UTI89_C4441	hypothetical protein	-0.161432	0.165734
UTI89_C0179	yaeH	putative structural protein	-0.161149	0.0610314
UTI89_C3328	yqgB	hypothetical protein	-0.161051	0.172479
UTI89_C4460	typA	putative GTP-binding factor	-0.160793	0.000110293
UTI89_C0500	recR	recombination and repair protein RecR	-0.160215	0.153311
UTI89_C2695	dsdC	D-serine deaminase activator	-0.159431	0.0565654
UTI89_C4481	UTI89_C4481	hypothetical protein	-0.159301	0.0831155
UTI89_C1211	yceC	hypothetical protein	-0.158756	0.0300966
UTI89_C2456	yejE	putative transport system permease protein	-0.158566	0.0651622
UTI89_C3733	sun	SUN protein	-0.158503	0.00240766
UTI89_C4413	UTI89_C4413	hypothetical protein	-0.158444	0.061175
UTI89_C4805	UTI89_C4805	hypothetical protein	-0.158259	0.00031658
UTI89_C0286	UTI89_C0286	putative integrase	-0.158232	0.000165077
UTI89_C0825	ybiV	hypothetical protein YbiV	-0.157818	0.252335
UTI89_C3510	aer	aerotaxis sensor receptor, flavoprotein	-0.157706	0.00756267
UTI89_C2231	cobU	cobalamin biosynthesis protein CobU	-0.157653	0.0417089
UTI89_C4761	yjeQ	hypothetical protein YjeQ	-0.157548	0.410043
UTI89_C2718	UTI89_C2718	putative transport protein	-0.15732	0.102208
UTI89_C1651	UTI89_C1651	hypothetical protein	-0.156678	0.0453692
UTI89_C1493	ydfO	hypothetical protein YdfO	-0.156469	0.19455
UTI89_C2919	UTI89_C2919	hypothetical protein	-0.156297	0.309529
UTI89_C3234	mutH	DNA mismatch repair protein MutH	-0.156047	0.0886968
UTI89_C1636	ydcF	hypothetical protein YdcF	-0.155862	0.0334339
UTI89_C1790	pntB	pyridine nucleotide transhydrogenase, beta subunit	-0.155827	0.0612422
UTI89_C0854	nfsA	subunit of oxygen-insensitive NADPH nitroreductase	-0.154635	0.057731
UTI89_C0084	leuO	probable activator protein in leuABCD operon	-0.154069	5.09719e-05
UTI89_C0260	ykfE	inhibitor of vertebrate lysozyme precursor	-0.153567	0.107064
UTI89_C0335	UTI89_C0335	conserved hypothetical protein	-0.153357	0.0134784
UTI89_C2240	UTI89_C2240	polysaccharide metabolism	-0.153162	0.0029626
UTI89_C2243	UTI89_C2243	hypothetical protein	-0.153018	0.0256908
UTI89_C5055	yjiA	hypothetical protein YjiA	-0.152599	0.0348907
UTI89_C1522	UTI89_C1522	unknown protein encoded by prophage CP-933X	-0.152565	0.0784377
UTI89_C3560	agaR	putative DEOR-type transcriptional regulator of aga operon	-0.152339	0.0568432
UTI89_C0411	yaiE	hypothetical protein	-0.152283	0.0673575
UTI89_C3101	ygbI	hypothetical transcriptional regulator YgbI	-0.152113	0.0703333
UTI89_C1041	hyaB	hydrogenase-1 large subunit	-0.151708	0.0335894
UTI89_C2351	yegO	hypothetical protein YegO	-0.15166	0.0254132
UTI89_C1840	ydhM	hypothetical protein	-0.151634	0.181241
UTI89_C4478	fdhE	formate dehydrogenase-N activity influencing protein fdhE	-0.1514	0.0133565
UTI89_C2205	UTI89_C2205	hypothetical protein	-0.151207	0.0482019
UTI89_C3387	yghG	hypothetical lipoprotein	-0.150806	0.00401989
UTI89_C1553	yciH	putative translation initiation factor	-0.150672	0.21615
UTI89_C1891	ydiR	putative electron transfer flavoprotein subunit ydiR	-0.150646	0.113847
UTI89_C1781	mlc	putative NAGC-like transcriptional regulator	-0.150474	0.089027
UTI89_C4144	lldP	L-lactate permease	-0.150219	0.00154752
UTI89_C4261	tnaA	tryptophanase	-0.15009	2.2663e-05
UTI89_C3687	UTI89_C3687	hypothetical protein	-0.149954	1
UTI89_C2941	rimM	16S rRNA processing protein RimM	-0.149951	1
UTI89_C2085	cheZ	chemotaxis protein CheZ	-0.149935	0.0564446
UTI89_C3036	nrdF	ribonucleoside-diphosphate reductase 2 beta chain	-0.149609	0.0109941
UTI89_C4694	phnI	PhnI protein	-0.14948	0.0719032
UTI89_C3135	ygcS	hypothetical metabolite transport protein YgcS	-0.149472	0.0243229
UTI89_C2927	rluD	ribosomal large subunit pseudouridine synthase D	-0.149248	0.0161052
UTI89_C1132	UTI89_C1132	hypothetical protein	-0.148134	0.034249
UTI89_C4720	yjdI	hypothetical protein YjdI	-0.147817	0.0277346
UTI89_C2972	UTI89_C2972	hypothetical protein	-0.147332	0.094408
UTI89_C1697	sfcA	NAD-dependent malic enzyme	-0.147092	0.0230986
UTI89_C0656	ybeX	putative transport protein	-0.14695	0.0625276
UTI89_C2882	yfhL	putative ferredoxin-like protein YfhL	-0.146753	0.0401954
UTI89_C4549	argC	N-acetyl-gamma-glutamyl-phosphate reductase	-0.146584	0.0503774
UTI89_C0835	UTI89_C0835	putative transport system permease protein	-0.146005	0.0482795
UTI89_C1734	UTI89_C1734	phage hypothetical protein	-0.145635	0.308331
UTI89_C0856	ybjN	putative sensory transduction regulator	-0.145546	0.149053
UTI89_C1165	csgA	curlin major subunit CsgA	-0.145174	0.176917
UTI89_C0074	thiQ	thiamine transport ATP-binding protein ThiQ	-0.144841	0.160091
UTI89_C0575	cusA	putative cation efflux system protein CusA	-0.144733	0.0380341
UTI89_C5157	lplA	lipoate-protein ligase A	-0.144676	0.0402334
UTI89_C2092	motB	chemotaxis MotB protein	-0.14465	0.402731
UTI89_C2504	atoA	acetate CoA-transferase beta subunit	-0.144626	0.278672
UTI89_C1184	solA	N-methyl-L-tryptophan oxidase	-0.144535	0.0417077
UTI89_C2160	yedA	putative transmembrane subunit	-0.144416	0.101632
UTI89_C1801	manA	mannose-6-phosphate isomerase	-0.144322	0.187295
UTI89_C1626	ydbL	hypothetical protein YdbL precursor	-0.1441	0.136602
UTI89_C0328	ykgD	hypothetical transcriptional regulator YkgD	-0.143993	0.00116468
UTI89_C3261	yqeC	hypothetical protein YqeC	-0.14353	0.00398012
UTI89_C4302	kup	kup system potassium uptake protein	-0.143419	0.00188594
UTI89_C3257	ygeY	putative deacetylase	-0.143328	0.0458901
UTI89_C0174	yadT	conserved hypothetical protein YadT	-0.143167	0.102208
UTI89_C4076	UTI89_C4076	hypothetical protein	-0.142725	0.0494041
UTI89_C4880	UTI89_C4880	putative DNA helicase, superfamily I	-0.142704	2.29394e-05
UTI89_C0491	acrR	acrAB operon repressor	-0.142305	0.0666394
UTI89_C3428	metC	cystathionine beta-lyase	-0.141735	0.0447351
UTI89_C3826	thiE	thiamine-phosphate pyrophosphorylase	-0.141681	0.102847
UTI89_C3038	proW	high-affinity transport system for glycine betaine and proline	-0.141597	0.0540026
UTI89_C2255	UTI89_C2255	hypothetical protein	-0.141084	0.399958
UTI89_C4331	ppiC	peptidyl-prolyl cis-trans isomerase C (rotamase C)	-0.140773	0.181124
UTI89_C0303	yagU	hypothetical protein YagU	-0.140624	0.00103767
UTI89_C3818	yjaH	conserved hypothetical protein	-0.140619	0.0727122
UTI89_C5100	UTI89_C5100	putative replication protein	-0.140453	0.0270454
UTI89_C1922	UTI89_C1922	hypothetical protein	-0.140296	0.327897
UTI89_C3565	UTI89_C3565	putative phosphotransferase system enzyme subunit	-0.140274	0.178429
UTI89_C4426	tatD	magnesium-dependent DNase	-0.140047	0.0150608
UTI89_C4962	UTI89_C4962	hypothetical protein	-0.139981	0.176375
UTI89_C0871	ybjS	hypothetical protein YbjS	-0.139953	0.0332808
UTI89_C0588	entF	enterobactin synthetase component F	-0.139952	0.00315039
UTI89_C5107	ybcQ2	putative Q protein	-0.139403	0.113433
UTI89_C3112	nlpD	lipoprotein NlpD precursor	-0.139286	0.125163
UTI89_C0671	nagA	N-acetylglucosamine-6-phosphate deacetylase	-0.137691	0.0996088
UTI89_C3999	UTI89_C3999	putative regulator	-0.13757	0.00223327
UTI89_C1584	ycjQ	hypothetical zinc-type alcohol dehydrogenase-like protein ycjQ	-0.136896	0.718883
UTI89_C4395	UTI89_C4395	hypothetical protein	-0.136871	0.00108636
UTI89_C1075	ycdM	putative monooxygenase YcdM	-0.136772	0.518615
UTI89_C1298	rusA	Crossover junction endodeoxyribonuclease RusA	-0.136684	0.156138
UTI89_C1819	rnfC	electron transport complex protein RnfC	-0.136635	0.136196
UTI89_C0416	araJ	AraJ MFS transporter	-0.136236	0.00716796
UTI89_C4005	UTI89_C4005	putative aldolase	-0.136116	0.00507595
UTI89_C4712	melR	MelR regulator of melibiose operon	-0.13568	0.111819
UTI89_C3285	UTI89_C3285	putative oxidoreductase	-0.135593	0.361048
UTI89_C0964	UTI89_C0964	hypothetical protein	-0.135264	0.111177
UTI89_C1419	UTI89_C1419	hypothetical protein	-0.134593	0.370051
UTI89_C0541	ybbY	putative purine permease YbbY	-0.134277	0.0754107
UTI89_C1374	ycgB	putative sporulation protein	-0.134257	0.190262
UTI89_C3264	UTI89_C3264	SsnA protein	-0.134214	0.104621
UTI89_C4958	UTI89_C4958	hypothetical protein	-0.13413	0.0482395
UTI89_C2759	ucpA	oxidoreductase UcpA	-0.133339	0.0801876
UTI89_C2933	tyrA	bifunctional chorismate mutase/prephenate dehydratase	-0.133186	0.0996088
UTI89_C3474	UTI89_C3474	putative disulfide isomerase	-0.133085	0.0625297
UTI89_C2257	UTI89_C2257	insertion sequence ATP-binding protein	-0.132929	0.104206
UTI89_C5169	rob	right origin-binding protein	-0.132866	0.0648107
UTI89_C4034	chuW	putative oxygen independent coproporphyrinogen III oxidase	-0.132811	0.124116
UTI89_C2528	yfaV	hypothetical transport protein YfaV	-0.132512	0.073621
UTI89_C2493	ada	Ada transcriptional dual regulator / O-6-methylguanine-DNA methyltransferase	-0.13251	0.171841
UTI89_C5023	pgdK	putative DHA kinase PgdK	-0.132068	0.0921122
UTI89_C0858	potG	putrescine transport ATP-binding protein PotG	-0.131898	0.154224
UTI89_C2061	znuA	putative adhesin	-0.131854	0.387145
UTI89_C2413	yohI	hypothetical protein YohI	-0.131769	0.100837
UTI89_C4391	yigM	hypothetical membrane protein YigM	-0.13172	0.0443513
UTI89_C2105	yecR	hypothetical protein YecR	-0.131376	0.398737
UTI89_C0706	phrB	deoxyribodipyrimidine photolyase	-0.131304	0.0382449
UTI89_C0583	entD	4'-phosphopantetheinyl transferase EntD	-0.130868	0.283929
UTI89_C0622	citC	citrate lyase synthetase (citrate (pro-3S)-lyase ligase)	-0.130532	0.0733497
UTI89_C3191	UTI89_C3191	conserved hypothetical protein	-0.130217	0.00264225
UTI89_C3942	asd	aspartate-semialdehyde dehydrogenase	-0.130115	0.344187
UTI89_C0718	sdhD	succinate dehydrogenase hydrophobic subunit	-0.129804	0.546252
UTI89_C4978	UTI89_C4978	putative Na+/H+ antiporter	-0.129617	0.00097165
UTI89_C0489	acrB	acridine efflux pump	-0.129605	0.0116714
UTI89_C2288	yeeY	hypothetical transcriptional regulator YeeY	-0.129016	0.19624
UTI89_C4658	yjcH	hypothetical protein YjcH	-0.12898	0.835288
UTI89_C2347	yegK	hypothetical protein YegK	-0.128656	0.305534
UTI89_C2028	kdgR	transcriptional regulator KdgR	-0.128464	0.200253
UTI89_C4189	dinD	DNA-damage-inducible protein D	-0.127585	0.0216991
UTI89_C3898	hlsR	ribosome-associated heat shock protein 15	-0.127009	0.10923
UTI89_C3808	UTI89_C3808	hypothetical protein	-0.126573	0.450861
UTI89_C4544	frwD	PTS system fructose-like IIB component 2	-0.126372	0.133338
UTI89_C4215	nlpA	lipoprotein-28 precursor	-0.126145	0.000702495
UTI89_C2712	ypdA	hypothetical protein YpdA	-0.126037	0.0523022
UTI89_C2143	fliK	flagellar hook-length control protein	-0.126029	0.19293
UTI89_C2903	yfiF	hypothetical tRNA/rRNA methyltransferase YfiF	-0.12562	0.0838738
UTI89_C0361	yahN	putative cytochrome subunit of dehydrogenase	-0.125584	0.012726
UTI89_C1490	UTI89_C1490	putative phage lysozyme	-0.12558	0.389592
UTI89_C0610	uspG	universal stress protein UspG	-0.1255	0.192983
UTI89_C3909	feoA	ferrous iron transport protein A	-0.125189	0.0456376
UTI89_C4908	UTI89_C4908	hypothetical protein	-0.125142	0.0730059
UTI89_C2962	tfaE	lambdoid prophage e14 tail fiber assembly protein-like protein	-0.124942	0.0043235
UTI89_C3736	yhdL	putative regulator	-0.124792	0.201358
UTI89_C4228	UTI89_C4228	hypothetical protein	-0.124686	0.172236
UTI89_C5091	yfdR2	hypothetical protein	-0.124669	0.0241232
UTI89_C4071	UTI89_C4071	conserved hypothetical protein	-0.123845	0.281163
UTI89_C4462	yihV	hypothetical sugar kinase YihV	-0.123375	0.191036
UTI89_C2819	yfgF	hypothetical protein YfgF	-0.123166	0.0190092
UTI89_C4773	hflX	GTP-binding protein HflX	-0.12315	0.0463904
UTI89_C0454	cyoC	cytochrome o ubiquinol oxidase subunit III	-0.123069	0.251444
UTI89_C2033	UTI89_C2033	hypothetical protein	-0.122722	0.420827
UTI89_C2708	ypdI	hypothetical protein YpdI	-0.122502	0.190973
UTI89_C2171	yedZ	putative inner membrane protein YedZ	-0.121811	0.333243
UTI89_C2617	yfcO	putative fimbrial adhesin YfcO precursor	-0.121428	0.184585
UTI89_C4129	aldB	aldehyde dehydrogenase B (lactaldehyde dehydrogenase)	-0.121109	0.0436439
UTI89_C4122	UTI89_C4122	hypothetical protein	-0.121067	0.12488
UTI89_C0755	galT	galactose-1-phosphate uridylyltransferase	-0.120729	0.0939918
UTI89_C4102	yiaH	hypothetical protein YiaH	-0.120606	0.000394924
UTI89_C3398	UTI89_C3398	hypothetical protein	-0.120591	0.0488081
UTI89_C2477	ccmC	heme exporter protein C	-0.120516	0.164641
UTI89_C4408	UTI89_C4408	hypothetical protein	-0.120436	0.0478191
UTI89_C4273	bglF	PTS system, beta-glucoside-specific IIABC component	-0.119501	0.0012199
UTI89_C4232	yidH	hypothetical protein YidH	-0.119485	0.382208
UTI89_C4137	mtlA	mannitol-specific PTS system enzyme IIABC components	-0.119064	0.00745138
UTI89_C4398	UTI89_C4398	hypothetical protein	-0.118935	0.0335951
UTI89_C0865	artQ	arginine 3rd transport system permease protein	-0.118882	0.268853
UTI89_C3341	yggT	putative resistance protein	-0.118735	0.225287
UTI89_C2314	galF	putative UTP--glucose-1-phosphate uridylyltransferase	-0.118693	0.0934535
UTI89_C4675	yjcP	putative enzyme	-0.118687	0.0210197
UTI89_C4399	UTI89_C4399	PTS system, glucose-specific IIBC component	-0.118441	0.0271269
UTI89_C4744	yjeK	Hypothetical protein YjeK	-0.118376	0.244532
UTI89_C2535	yfbE	putative glutamine-scyllo-inositol transaminase	-0.118353	0.0506249
UTI89_C4367	UTI89_C4367	hypothetical protein	-0.118343	0.000156651
UTI89_C0776	bioD	dethiobiotin synthetase	-0.118342	0.33044
UTI89_C2678	UTI89_C2678	hypothetical protein	-0.118131	0.101841
UTI89_C4052	yhjB	hypothetical transcriptional regulator YhjB	-0.11687	0.0233713
UTI89_C1282	UTI89_C1282	lambda ant-restriction protein	-0.116812	0.169196
UTI89_C2398	yehU	putative 2-component sensor protein	-0.116754	0.169584
UTI89_C4647	yjcC	hypothetical protein YjcC	-0.11668	0.000279702
UTI89_C2982	UTI89_C2982	pro-head protease	-0.116504	0.257708
UTI89_C0507	fsr	fosmidomycin resistance protein	-0.116351	0.348658
UTI89_C5106	ydfU2	hypothetical protein YdfU	-0.116341	0.145371
UTI89_C3316	yggC	hypothetical protein YggC	-0.116136	0.189956
UTI89_C3738	yhdN	hypothetical protein YhdN	-0.116119	0.539287
UTI89_C4874	idnD	L-idonate 5-dehydrogenase	-0.116048	0.0022843
UTI89_C4682	alsA	D-allose transport ATP-binding protein AlsA	-0.115741	0.0270954
UTI89_C3392	glcB	malate synthase G	-0.115733	0.0262529
UTI89_C1369	umuD	UmuD protein	-0.115253	0.692332
UTI89_C5012	fimI	FimI fimbrial protein	-0.115173	0.0348066
UTI89_C1018	rmf	ribosome modulation factor	-0.114988	0.63808
UTI89_C2386	yehE	hypothetical protein YehE precursor	-0.114658	0.231303
UTI89_C1915	ydiY	hypothetical protein	-0.114407	0.0866794
UTI89_C1255	UTI89_C1255	hypothetical protein	-0.114172	0.641538
UTI89_C4226	ilvN	acetolactate synthase isozyme I small subunit	-0.113787	0.305754
UTI89_C1270	UTI89_C1270	hypothetical protein	-0.112274	0.0575592
UTI89_C1397	ychF	probable GTP-binding protein YchF	-0.112015	0.187354
UTI89_C5049	yjiW	hypothetical protein	-0.111908	0.109352
UTI89_C4244	UTI89_C4244	hypothetical protein	-0.1118	0.151069
UTI89_C4961	UTI89_C4961	hypothetical protein	-0.111343	0.223762
UTI89_C1799	fumC	fumarate hydratase class II	-0.111235	0.208485
UTI89_C2716	ypdE	hypothetical protein YpdE	-0.110725	0.504961
UTI89_C4947	UTI89_C4947	hypothetical protein	-0.110023	0.0679414
UTI89_C4041	hdeA	protein HdeA precursor	-0.109804	0.000839102
UTI89_C2834	yfgM	hypothetical protein YfgM	-0.109514	0.490176
UTI89_C3446	parC	topoisomerase IV subunit A	-0.109329	0.690823
UTI89_C3406	yghR	hypothetical protein	-0.109218	0.257708
UTI89_C1408	ychA	hypothetical protein	-0.108621	0.364603
UTI89_C3241	galR	galactose operon repressor	-0.108557	0.12713
UTI89_C4262	tnaB	low affinity tryptophan permease	-0.108524	0.0013708
UTI89_C3227	ppdA	prepilin peptidase dependent protein A precursor	-0.108469	0.151252
UTI89_C4726	lysU	lysyl-tRNA synthetase, heat inducible	-0.108455	0.00367563
UTI89_C4236	UTI89_C4236	hypothetical protein	-0.10817	0.496489
UTI89_C3115	surE	acid phosphatase SurE	-0.108162	0.268006
UTI89_C4359	aslA	arylsulfatase	-0.108051	0.0205552
UTI89_C1794	ydgB	hypothetical oxidoreductase YdgB	-0.108002	0.569625
UTI89_C3365	kpsU	3-deoxy-manno-octulosonate cytidylyltransferase	-0.107787	0.1616
UTI89_C3938	glgA	glycogen synthase	-0.107463	0.0284301
UTI89_C4077	yhjV	hypothetical transport protein YhjV	-0.107222	0.00286261
UTI89_C2514	yfaL	hypothetical protein YfaL precursor	-0.107203	0.00341701
UTI89_C3866	ppiA	peptidyl-prolyl cis-trans isomerase A (rotamase A)	-0.106759	0.195792
UTI89_C4775	hflC	HflC protein regulator of FtsH protease, subunit of HflK-HflC complex	-0.106628	0.195219
UTI89_C1044	hyaE	hydrogenase-1 operon protein HyaE	-0.106596	0.26642
UTI89_C0542	ybbZ	glycerate kinase 1	-0.10642	0.141768
UTI89_C3459	UTI89_C3459	putative iron compound-binding protein of ABC transporter family	-0.106281	0.160615
UTI89_C1834	ydhI	hypothetical protein YdhI	-0.105854	0.617817
UTI89_C2507	yfaP	hypothetical protein YfaP precursor	-0.105794	0.214461
UTI89_C4662	nrfC	NrfC protein	-0.105486	0.223762
UTI89_C4680	yjcT	D-allose kinase	-0.105029	0.204375
UTI89_C5062	UTI89_C5062	putative Na(+)/H(+) exchanger YjcE	-0.104916	0.0568362
UTI89_C4705	proP	proline/betaine transporter	-0.104901	0.059056
UTI89_C0679	UTI89_C0679	dihydrodipicolinate synthase	-0.104222	0.107505
UTI89_C1983	UTI89_C1983	conserved hypothetical protein	-0.103885	0.486966
UTI89_C4199	yicE	putative transport protein	-0.103881	0.0315245
UTI89_C4746	ecnA	putative antitoxin of osmotically regulated toxin-antitoxin system associated with programmed cell death	-0.10383	0.572869
UTI89_C0311	UTI89_C0311	hypothetical protein	-0.102941	0.470066
UTI89_C0564	tfaQ	lambdoid prophage Qin tail fiber assembly protein-like protein	-0.102781	0.793748
UTI89_C2490	mqo	malate dehydrogenase	-0.102518	0.0694008
UTI89_C4487	rhaB	rhamnulokinase	-0.102258	0.189814
UTI89_C0146	yadD	conserved hypothetical protein	-0.102161	0.234033
UTI89_C0130	yacH	conserved hypothetical protein	-0.101896	0.0761274
UTI89_C3069	srlR	glucitol operon repressor	-0.101305	0.199156
UTI89_C4588	UTI89_C4588	D-glucitol-6-phosphate dehydrogenase	-0.101209	0.0951118
UTI89_C3686	UTI89_C3686	hypothetical protein	-0.101193	0.860828
UTI89_C0230	dniR	cytochrome c552	-0.100547	0.330751
UTI89_C5156	yjjJ	hypothetical protein YjjJ	-0.100426	0.0482427
UTI89_C0596	entE	enterobactin synthetase component E	-0.10004	0.206597
UTI89_C1295	ninE1	NinE protein (phage 82- and lambda-like) proteins	-0.0999999	0.547346
UTI89_C4687	phnP	PhnP protein	-0.0995317	0.222356
UTI89_C3319	UTI89_C3319	putative oxidoreductase	-0.099511	0.0197233
UTI89_C4216	UTI89_C4216	hypothetical protein	-0.0994911	0.471811
UTI89_C3205	UTI89_C3205	hypothetical protein	-0.0991312	0.130273
UTI89_C4809	UTI89_C4809	putative oxidoreductase	-0.0988754	0.0519273
UTI89_C5171	creB	transcriptional regulatory protein CreB	-0.0987733	0.158958
UTI89_C4649	soxR	redox-sensitive transcriptional activator SoxR	-0.0982299	0.516083
UTI89_C0532	ybbB	putative capsule anchoring protein YbbB	-0.0980226	0.481522
UTI89_C2969	UTI89_C2969	bacteriophage V tail/DNA circulation protein	-0.0979318	0.134193
UTI89_C3170	fucO	lactaldehyde reductase	-0.097664	0.182346
UTI89_C1701	osmC	osmotically inducible protein OsmC	-0.0975969	0.267547
UTI89_C0896	UTI89_C0896	conserved hypothetical protein	-0.0975525	0.443638
UTI89_C2755	cysA	sulfate transport ATP-binding protein CysA	-0.0972425	0.343228
UTI89_C1388	UTI89_C1388	conserved hypothetical protein	-0.0969545	0.363347
UTI89_C2784	eutQ	ethanolamine utilization protein EutQ	-0.0965981	0.442388
UTI89_C1300	ybcQ1	lambdoid prophage DLP12 antitermination protein Q-like protein	-0.0965903	0.20507
UTI89_C4973	UTI89_C4973	hypothetical protein	-0.0963896	0.327588
UTI89_C4847	mgtA	MgtA Mg2+-importing ATPase, P-type 1	-0.096135	0.0225158
UTI89_C0456	cyoA	cytochrome o ubiquinol oxidase subunit II	-0.0960298	0.213883
UTI89_C4669	yjcO	hypothetical protein YjcO precursor	-0.09585	0.423211
UTI89_C0857	potF	putrescine-binding periplasmic protein precursor	-0.0956985	0.295247
UTI89_C3155	ygcA	23S rRNA (uracil-5-)-methyltransferase RumA	-0.0956382	0.212958
UTI89_C4568	UTI89_C4568	hypothetical protein	-0.0955053	0.613276
UTI89_C3272	ygfU	putative purine permease YgfU	-0.0952701	0.0163454
UTI89_C4540	frwB	PTS system fructose-like IIB component 1	-0.0948611	0.464256
UTI89_C0515	ybaR	copper-transporting P-type ATPase	-0.0945881	0.200253
UTI89_C1024	sulA	suppressor of lon	-0.0942044	0.198777
UTI89_C4062	yhjL	cellulose synthase operon protein C	-0.0941788	0.0130869
UTI89_C1283	UTI89_C1283	putative superinfection exclusion protein B of prophage	-0.0935209	0.368301
UTI89_C4967	UTI89_C4967	hypothetical protein	-0.0934401	0.238764
UTI89_C2553	yfbK	hypothetical protein YfbK	-0.0929572	0.106879
UTI89_C2740	yfeR	putative transcriptional regulator LysR-type	-0.0927793	0.280741
UTI89_C4467	UTI89_C4467	shikimate transporter	-0.0926675	0.0120481
UTI89_C3631	yrbF	putative ATP-binding component of a transport system	-0.0925528	0.137529
UTI89_C2030	htpX	probable protease (heat shock protein HtpX)	-0.0924202	0.597009
UTI89_C4834	ytfT	hypothetical ABC transporter permease protein ytfT	-0.0923911	0.272612
UTI89_C2532	yfaZ	hypothetical protein YfaZ precursor	-0.0923837	0.348448
UTI89_C2616	yfcN	hypothetical protein	-0.0918899	0.345224
UTI89_C4352	rffM	probable UDP-N-acetyl-D-mannosaminuronic acid transferase	-0.0918173	0.189257
UTI89_C3616	yhbZ	putative GTP-binding factor	-0.0917034	0.880948
UTI89_C4437	UTI89_C4437	hypothetical protein	-0.0916037	0.543011
UTI89_C3131	ygcO	ferredoxin-like protein YgcO	-0.091549	0.453544
UTI89_C3881	yhfZ	conserved hypothetical protein	-0.0913977	0.0951851
UTI89_C4500	UTI89_C4500	hypothetical protein	-0.0912744	0.556095
UTI89_C4848	yjgF	conserved hypothetical protein	-0.0910193	0.589469
UTI89_C1795	ydgC	hypothetical protein YdgC	-0.0904086	0.47599
UTI89_C1456	ompW	outer membrane protein W precursor	-0.0901577	0.382376
UTI89_C1860	ydhS	hypothetical protein YdhS	-0.0900978	0.358306
UTI89_C4212	rhuM	putative cytoplasmic protein	-0.0897495	0.205186
UTI89_C3270	ygfS	putative electron transport protein YgfS	-0.0896313	0.616336
UTI89_C0509	UTI89_C0509	hypothetical protein	-0.0895293	0.227257
UTI89_C4035	chuX	hypothetical protein	-0.089524	0.49636
UTI89_C2818	ppx	exopolyphosphatase	-0.0894453	0.214704
UTI89_C3943	yhgN	hypothetical protein YhgN	-0.0892327	0.310489
UTI89_C3239	ygeD	hypothetical protein YgeD	-0.0887732	0.196052
UTI89_C2979	UTI89_C2979	hypothetical protein	-0.0885007	0.704534
UTI89_C0604	ybdM	hypothetical protein YbdM	-0.0883272	0.271105
UTI89_C0845	cmr	MdfA/Cmr MFS multidrug transporter	-0.0882297	0.31402
UTI89_C4090	yiaC	hypothetical acetyltransferase YiaC	-0.0882293	0.259174
UTI89_C1660	ydcT	hypothetical ABC transporter ATP-binding protein ydcT	-0.0881641	0.361048
UTI89_C4445	yihD	conserved hypothetical protein YihD	-0.0877523	0.558842
UTI89_C3051	yqaA	hypothetical protein YqaA	-0.0869856	0.539129
UTI89_C4824	ytfJ	YtfJ protein precursor	-0.0865279	0.423211
UTI89_C4280	pstS	phosphate-binding periplasmic protein precursor	-0.086271	0.227146
UTI89_C4623	UTI89_C4623	putative propionate CoA-transferase	-0.0862282	0.214461
UTI89_C2440	yeiC	hypothetical sugar kinase YeiC	-0.0861504	0.311129
UTI89_C3433	yqhG	hypothetical protein	-0.0861458	0.182092
UTI89_C1722	UTI89_C1722	hypothetical protein	-0.0859047	0.763201
UTI89_C1802	ydgA	hypothetical protein YdgA	-0.0854166	0.365478
UTI89_C0529	tesA	acyl-CoA thioesterase I precursor	-0.0851356	0.424712
UTI89_C2886	recO	protein interacts with RecR and possibly RecF proteins	-0.0850358	0.381322
UTI89_C1070	nmoB	4-hydroxyphenylacetate 3-monooxygenase small chain	-0.0847759	0.50982
UTI89_C0653	UTI89_C0653	hypothetical protein	-0.0846714	0.239997
UTI89_C1598	UTI89_C1598	conserved hypothetical protein	-0.0846692	0.0986041
UTI89_C2813	uraA	uracil permease	-0.0845668	0.299263
UTI89_C1511	UTI89_C1511	minor tail protein	-0.0845651	0.667395
UTI89_C4596	yjbG	hypothetical protein YjbG precursor	-0.0841989	0.504689
UTI89_C1804	uidB	glucuronide carrier protein	-0.0840191	0.285278
UTI89_C3496	ygiP	hypothetical transcriptional regulator YgiP	-0.0839934	0.0750726
UTI89_C4227	ilvB	acetolactate synthase isozyme I large subunit	-0.0838437	0.122188
UTI89_C0481	ybaY	hypothetical protein YbaY	-0.0838093	0.512124
UTI89_C1810	malY	maltose regulon modulator	-0.083697	0.544379
UTI89_C0268	UTI89_C0268	hypothetical protein	-0.0835454	0.749255
UTI89_C0915	UTI89_C0915	putative tail fiber component of prophage CP-933T	-0.0834541	0.418927
UTI89_C3585	yhbU	putative protease YhbU precursor	-0.0828344	0.231303
UTI89_C2990	UTI89_C2990	putative endolysin of prophage CP-933X	-0.0824055	0.243527
UTI89_C3709	yhdV	hypothetical protein YhdV	-0.0818004	0.203926
UTI89_C0448	apbA	2-dehydropantoate reductase	-0.0816064	0.334095
UTI89_C0719	sdhA	succinate dehydrogenase flavoprotein subunit	-0.0814273	0.4172
UTI89_C0262	lpcA	phosphoheptose isomerase	-0.0810901	0.799464
UTI89_C3192	UTI89_C3192	hypothetical protein	-0.0804745	0.322367
UTI89_C4839	pmbA	PmbA protease involved in Microcin B17 maturation and sensitivity to the DNA gyrase inhibitor LetD	-0.0804175	0.136759
UTI89_C2915	UTI89_C2915	putative transposase InsK for insertion sequence element IS150	-0.0803542	0.61215
UTI89_C2926	yfiH	hypothetical protein YfiH	-0.080251	0.460226
UTI89_C3396	UTI89_C3396	Hypothetical protein	-0.0800104	0.214044
UTI89_C0069	araC	transcriptional regulator AraC	-0.0795437	0.12769
UTI89_C2039	pphA	serine/threonine protein phosphatase 1	-0.0792675	0.614734
UTI89_C3778	yheD	probable general secretion pathway protein A	-0.0792221	0.0209451
UTI89_C2622	yfcU	putative outer membrane usher YfcU precursor	-0.0790991	0.105042
UTI89_C0118	ampD	AmpD protein	-0.0787905	0.416815
UTI89_C2671	UTI89_C2671	bacteriophage HK97 gp56	-0.078294	0.530579
UTI89_C3989	yhhS	hypothetical protein YhhS	-0.0782441	0.32528
UTI89_C4551	argH	argininosuccinate lyase	-0.0780047	0.112451
[truncated: 2,827 more rows]

## Sheet: c. UTI89_Urine
locus_tag	gene_name	function	logFC	q.value	COG	Comments
UTI89_C1551	yciM	putative heat shock protein	-6.95554	1.1398e-07	G	Genes identified as ambiguous or not fitness-genes are highlighted in grey
UTI89_C2895	rpoE	RNA polymerase sigma E	-6.77146	1.48766e-28	K
UTI89_C0902	cydD	transport ATP-binding protein CydD	-5.87683	0.001	P
UTI89_C4289	atpH	membrane-bound ATP synthase F1 sector delta-subunit	-5.70826	2.37651e-22	C
UTI89_C4171	rfaJ	lipopolysaccharide 1,2-glucosyltransferase	-4.53178	0.0009	M
UTI89_C3837	UTI89_C3837	hypothetical protein	-4.42868	1.01213e-08	NI
UTI89_C3666	degS	inner membrane serine protease DegS precursor	-4.36193	5.89089e-139	O
UTI89_C3836	rplA	50S ribosomal subunit protein L1	-4.35824	2.34377e-08	J
UTI89_C4165	rfaF	ADP-heptose--lps heptosyltransferase II involved in lipopolysaccharide core biosynthesis	-4.32072	5.48935e-171	M
UTI89_C3057	csrA	carbon storage regulator; controls glycogen synthesis, gluconeogenesis, cell size and surface properties	-4.24199	2.87791e-16	J
UTI89_C4292	atpE	membrane-bound ATP synthase F0 sector subunit c	-4.01549	1.31215e-19	C
UTI89_C4290	UTI89_C4290	hypothetical protein	-3.93927	2.48846e-23	NI
UTI89_C3488	hldE	ADP-heptose synthase	-3.86925	2.0955e-40	F
UTI89_C2309	rfbC	dTDP-4-dehydrorhamnose 3,5-epimerase (dTDP-4-keto-6-deoxyglucose 3,5-epimerase) (dTDP-L-rhamnose synthetase)	-3.5487	3.6347e-53	M
UTI89_C4291	atpF	membrane-bound ATP synthase F0 sector subunit b	-3.38595	3.41717e-23	C
UTI89_C2825	guaA	glutamine-hydrolyzing amonia dependent GMP synthetase	-3.29609	9.23797e-23	F
UTI89_C1262	UTI89_C1262	probable ATPase YcfB	-3.28557	3.55983e-29	J
UTI89_C3660	rpsI	30S ribosomal subunit protein S9	-3.27013	2.35668e-21	J
UTI89_C3492	cca	tRNA nucleotidyl transferase	-3.19361	2.53097e-05	J
UTI89_C4288	UTI89_C4288	hypothetical protein	-3.12814	2.62531e-79	NI
UTI89_C4287	atpA	membrane-bound ATP synthase F1 sector alpha-subunit	-3.12307	2.40755e-69	F
UTI89_C4379	corA	magnesium, cobalt and nickle transporter	-3.10101	7.74145e-154	P
UTI89_C4286	atpG	membrane-bound ATP synthase F1 sector gamma-subunit	-3.03736	2.17926e-45	C
UTI89_C4521	UTI89_C4521	hypothetical protein	-3.00715	1.14029e-49	NI
UTI89_C1260	purB	adenylosuccinate lyase	-2.86725	2.1405e-16	F
UTI89_C4174	rfaG	lipopolysaccharide core biosynthesis glucosyltransferase I	-2.84124	3.17006e-244	M
UTI89_C4777	purA	PurA, subunit of adenylosuccinate synthase	-2.7967	9.11024e-13	F
UTI89_C4293	atpB	membrane-bound ATP synthase F0 sector subunit a	-2.77865	2.43539e-22	C
UTI89_C4285	atpD	membrane-bound ATP synthase F1 sector beta-subunit	-2.72626	1.57058e-49	F
UTI89_C0657	ybeY	hypothetical protein	-2.71171	0.000989452	J
UTI89_C2852	iscS	cysteine desulfurase	-2.6509	1.48788e-16	E
UTI89_C3221	recB	exodeoxyribonuclease V beta chain	-2.62299	1.92884e-96	L
UTI89_C0728	UTI89_C0728	hypothetical protein	-2.59652	1.13349e-06	NI
UTI89_C4166	rfaC	Lipopolysaccharide heptosyltransferase-1	-2.58585	1.78006e-40	M
UTI89_C4804	UTI89_C4804	hypothetical protein	-2.57415	9.59691e-63	K
UTI89_C4349	wzxE	putative cytochrome	-2.57339	3.49273e-81	U
UTI89_C0022	nhaA	Na(+)/H(+) antiporter 1	-2.54029	3.61169e-100	P
UTI89_C2031	prc	carboxy-terminal protease for penicillin-binding protein 3	-2.53875	3.41369e-118	M
UTI89_C0729	cydB	cytochrome d terminal oxidase polypeptide subunit II	-2.5324	5.10224e-06	C
UTI89_C0735	tolA	membrane spanning protein TolA	-2.51261	1.19585e-79	U
UTI89_C4945	UTI89_C4945	hypothetical protein	-2.4295	3.9621e-25	NI
UTI89_C3601	yhbC	conserved hypothetical protein	-2.42475	4.93442e-15	J
UTI89_C3111	rpoS	sigma factor RpoS	-2.40385	1.88369e-76	K
UTI89_C5068	dnaT	primosomal protein I	-2.40227	1.26064e-06	J
UTI89_C3223	recC	exodeoxyribonuclease V gamma chain	-2.39765	4.40237e-73	L
UTI89_C1432	galU	glucose-1-phosphate uridylyltransferase	-2.30134	7.29423e-30	M
UTI89_C0734	tolR	putative inner membrane protein TolR	-2.25725	6.63888e-39	U
UTI89_C3154	relA	GTP pyrophosphokinase	-2.2537	5.14612e-164	F
UTI89_C4459	glnA	glutamine synthetase	-2.24183	0.000596939	G,M
UTI89_C4164	rfaD	ADP-L-glycero-D-mannoheptose-6-epimerase	-2.24343	1.14283e-22	F
UTI89_C0733	tolQ	TolQ protein	-2.24099	1.04392e-62	U
UTI89_C2304	wbdM	putative glycosyltransferase WbdM	-2.23367	5.97315e-162	M
UTI89_C1022	ompA	outer membrane protein A precursor	-2.20249	2.35208e-58	M
UTI89_C3110	UTI89_C3110	hypothetical protein	-2.19425	4.35758e-33	NI
UTI89_C3986	sira/tusA	possible RNA-binding protein required for wild-type FtsZ ring formation on rich media	-2.18165	4.55671e-11	J
UTI89_C2311	rfbD	dTDP-4-dehydrorhamnose reductase, subunit of dTDP-L-rhamnose synthetase	-2.12304	7.80592e-78	F
UTI89_C2826	guaB	inosine-5'-monophosphate dehydrogenase	-2.11382	7.32397e-19	F
UTI89_C1543	topA	DNA topoisomerase I	-2.11062	1.12661e-08	L
UTI89_C2026	mgrB	low magnesium induced hypothetical protein	-2.05281	1.3421e-10	S
UTI89_C0736	tolB	periplasmic protein involved in the tonB-independent uptake of group A colicins	-2.03245	1.41554e-101	U
UTI89_C2053	eda	2-keto-3-deoxygluconate 6-phosphate aldolase	-2.01715	5.33101e-45	G
UTI89_C1266	icdA	NADP Isocitrate dehydrogenase	-2.00927	9.11024e-13	C
UTI89_C1265	UTI89_C1265	hypothetical protein	-2.00927	9.18514e-13	NI
UTI89_C0016	dnaK	chaperone Hsp70; DNA biosynthesis; autoregulated heat shock proteins	-2.00221	5.04224e-24	O
UTI89_C1038	UTI89_C1038	hypothetical protein	-4.67992	0.0841216
UTI89_C4435	hemG	protoporphyrinogen oxidase	-4.43319	0.143434
UTI89_C2928	UTI89_C2928	hypothetical protein	-4.43104	0.143396
UTI89_C0431	secF	protein-export membrane protein SecF	-4.42898	0.143396
UTI89_C3637	yhbG	putative ATP-binding component of a transport system	-4.12022	0.241821
UTI89_C3621	ispB	octaprenyl diphosphate synthase	-4.12021	0.241821
UTI89_C0645	leuS	leucyl-tRNA synthetase	-3.74015	0.405276
UTI89_C3822	hemE	uroporphyrinogen decarboxylase	-3.74014	0.405276
UTI89_C0184	UTI89_C0184	hypothetical protein	-3.73568	0.405276
UTI89_C3732	fmt	methionyl-tRNA formyltransferase	-3.73343	0.405276
UTI89_C2836	gcpE	1-hydroxy-2-methyl-2-(E)-butenyl 4-diphosphate synthase	-3.73342	0.405276
UTI89_C2462	rplY	50S ribosomal protein L25	-3.22673	0.0261793
UTI89_C4251	dnaN	DNA polymerase III, beta-subunit	-3.20708	0.647325
UTI89_C2941	rimM	16S rRNA processing protein RimM	-3.20707	0.647325
UTI89_C0139	yadF	conserved hypothetical protein YadF	-3.20481	0.647325
UTI89_C4741	groEL	GroEL (chaperone Hsp60)	-3.20257	0.647325
UTI89_C1226	holB	DNA polymerase III, delta prime subunit	-3.20257	0.647325
UTI89_C1217	fabD	malonyl CoA-acyl carrier protein transacylase	-3.20257	0.647325
UTI89_C1695	UTI89_C1695	hypothetical protein	-3.20257	0.647325
UTI89_C0899	infA	protein chain initiation factor IF-1	-3.20257	0.647325
UTI89_C0684	glnS	glutaminyl-tRNA synthetase	-3.20256	0.647325
UTI89_C0185	tsf	protein chain elongation factor EF-Ts	-3.20255	0.647325
UTI89_C0111	coaE	dephospho-CoA kinase	-3.20255	0.647325
UTI89_C0105	lpxC	UDP-3-O-[3-hydroxymyristoyl] N-acetylglucosamine deacetylase	-3.20254	0.647325
UTI89_C1036	yccK	hypothetical protein YccK	-3.11083	0.0414952
UTI89_C3494	ygiG	dihydroneopterin aldolase	-2.7889	0.102128
UTI89_C3804	murB	UDP-N-acetylenolpyruvoylglucosamine reductase	-2.62523	0.0102875
UTI89_C0503	hemH	ferrochelatase (heme synthetase)	-2.38775	0.243463
UTI89_C0559	folD	5,10-methylene-tetrahydrofolate dehydrogenase; 5,10-methylene-tetrahydrofolate cyclohydrolase	-2.35446	1
UTI89_C2940	trmD	tRNA methyltransferase; tRNA (guanine-7-)-methyltransferase	-2.35445	1
UTI89_C4255	rnpA	ribonuclease P protein component	-2.35445	1
UTI89_C3743	UTI89_C3743	hypothetical protein	-2.35207	1
UTI89_C4801	priB	primosomal replication protein N	-2.35207	1
UTI89_C3742	rpsK	30S ribosomal subunit protein S11	-2.35207	1
UTI89_C3842	fusA	translation elongation factor EF-G GTP-binding protein chain	-2.35206	1
UTI89_C3689	accC	acetyl CoA carboxylase, biotin carboxylase subunit	-2.35206	1
UTI89_C3679	mreD	rod shape-determining protein	-2.35206	1
UTI89_C2884	acpS	holo-[acyl-carrier protein] synthase	-2.35205	1
UTI89_C0554	ppiB	peptidyl-prolyl cis-trans isomerase B (rotamase B)	-2.35205	1
UTI89_C0189	uppS	subunit of undecaprenyl diphosphate synthase	-2.35205	1
UTI89_C2809	UTI89_C2809	hypothetical protein	-2.35205	1
UTI89_C1178	htrB	lauroyl acyltransferase	-2.35205	1
UTI89_C1737	hipB	HipB transcriptional activator	-2.35205	1
UTI89_C0497	dnaX	DNA polymerase III subunit tau	-2.35205	1
UTI89_C2515	nrdA	ribonucleoside diphosphate reductase 1, alpha subunit, B1	-2.35205	1
UTI89_C0186	pyrH	uridylate kinase	-2.35205	1
UTI89_C1288	UTI89_C1288	putative CI repressor of bacteriophage	-2.35205	1
UTI89_C2516	nrdB	ribonucleoside-diphosphate reductase 1 beta chain	-2.35205	1
UTI89_C0443	dxs	1-deoxyxylulose-5-phosphate synthase	-2.35205	1
UTI89_C0906	lolA	outer membrane lipoproteins carrier protein precursor	-2.35205	1
UTI89_C1828	tyrS	tyrosyl-tRNA synthetase	-2.35205	1
UTI89_C0029	lspA	lipoprotein signal peptidase	-2.35204	1
UTI89_C0200	accA	acetyl-CoA carboxylase, carboxytransferase component, alpha subunit	-2.35204	1
UTI89_C3609	folP	7,8-dihydropteroate synthase	-2.31052	0.0209618
UTI89_C3746	secY	putative ATPase subunit of translocase	-2.14117	0.370713
UTI89_C0027	ribF	riboflavin biosynthesis protein RibF; riboflavin kinase (flavokinase)	-2.11417	0.152392
UTI89_C4745	efp	elongation factor P (EF-P)	-1.93887	9.66306e-15
UTI89_C0036	carA	carbamoyl-phosphate synthase small chain	-1.93205	1.0894e-14
UTI89_C2306	wciP	putative rhamnosyltransferase	-1.90625	2.57735e-109
UTI89_C4422	ubiB	2-octaprenylphenol hydroxylase	-1.90111	0.0195997
UTI89_C3611	ftsJ	cell division protein	-1.89798	4.03202e-21
UTI89_C4772	hfq	Hfq subunit of RNA-binding homohexamer that affects many cellular processes	-1.88621	1.7767e-60
UTI89_C0727	cydA	cytochrome d terminal oxidase, polypeptide subunit I	-1.86096	0.000772559
UTI89_C4551	argH	argininosuccinate lyase	-1.84728	8.41497e-09
UTI89_C4099	UTI89_C4099	glycine tRNA synthetase beta subunit	-1.83656	0.535942
UTI89_C1889	UTI89_C1889	hypothetical protein	-1.83035	0.535942
UTI89_C1829	pdxH	pyridoxamine 5'-phosphate oxidase	-1.81464	0.0185059
UTI89_C2595	ubiX	3-octaprenyl-4-hydroxybenzoate carboxy-lyase	-1.77304	0.000396831
UTI89_C3727	yrdC	protein YrdC	-1.77188	1.58923e-18
UTI89_C1003	pncB	nicotinate phosphoribosyltransferase	-1.73771	0.102771
UTI89_C4284	atpC	membrane-bound ATP synthase F1 sector epsilon-subunit	-1.72445	4.66679e-16
UTI89_C4865	holC	DNA polymerase III, chi subunit	-1.69237	4.82913e-17
UTI89_C2059	msbB	myristoyl acyltransferase; (KDO)2-(lauroyl)-lipid IVA acyltransferase	-1.62023	4.06841e-15
UTI89_C0156	folK	2-amino-4-hydroxy-6- hydroxymethyldihydropteridine pyrophosphokinase	-1.61907	0.0491219
UTI89_C3847	yheN	hypothetical protein YheN	-1.61598	2.50869e-10
UTI89_C3338	UTI89_C3338	hypothetical protein	-1.61453	0.0420232
UTI89_C3207	UTI89_C3207	hypothetical protein	-1.57956	2.02125e-09
UTI89_C3604	argG	argininosuccinate synthetase	-1.57236	1.30618e-07
UTI89_C3985	UTI89_C3985	hypothetical protein	-1.56965	8.42067e-23
UTI89_C3845	yheL	hypothetical protein YheL	-1.5673	2.94206e-08
UTI89_C0172	yadR	conserved hypothetical protein YadR	-1.54148	0.00151067
UTI89_C4296	gidA	glucose-inhibited division protein A	-1.52573	9.3007e-41
UTI89_C4172	rafI	lipopolysaccharide 1,3-galactosyltransferase	-1.50474	4.81995e-59
UTI89_C4803	rplI	50S ribosomal subunit protein L9	-1.49603	4.44536e-14
UTI89_C0159	dksA	DnaK suppressor protein	-1.49426	5.53174e-14
UTI89_C1434	hns	Hns transcriptional dual regulator	-1.48911	1.12539e-07
UTI89_C4167	waaL	putative lipid A-core surface polymer ligase	-1.48283	3.89188e-92
UTI89_C0037	carB	Carbamoyl-phosphate synthase large chain	-1.47269	3.17059e-06
UTI89_C1454	ispZ	probable intracellular septation protein	-1.44339	0.759452
UTI89_C0256	UTI89_C0256	hypothetical protein	-1.43663	4.95363e-06
UTI89_C3374	kpsT	polysialic acid transport ATP-binding protein kpsT	-1.42174	6.58809e-84
UTI89_C0015	UTI89_C0015	putative glutamate dehydrogenase	-1.41605	4.08898e-17
UTI89_C3375	kpsM	polysialic acid transport protein KpsM	-1.40704	1.30164e-92
UTI89_C4503	tpiA	triosephosphate isomerase	-1.40569	2.19805e-05
UTI89_C4860	argI	ornithine carbamoyltransferase chain I	-1.39995	0.000272907
UTI89_C4428	yigC	putative oxidoreductase	-1.39666	2.63715e-13
UTI89_C0216	yaeD	hypothetical protein YaeD	-1.39429	5.79102e-31
UTI89_C2772	eutL	ethanolamine utilization protein EutL	-1.38458	0.000664231
UTI89_C0089	fruR	transcriptional repressor of fru operon and others	-1.38448	4.02237e-27
UTI89_C2803	purC	phosphoribosylaminoimidazole-succinocarboxamide synthetase	-1.36209	2.91024e-12
UTI89_C4612	dgkA	diacylglycerol kinase	-1.35879	5.78745e-27
UTI89_C0017	dnaJ	chaperone with DnaK; heat shock protein	-1.35289	2.43843e-16
UTI89_C3734	trkA	trk system potassium uptake protein TrkA	-1.35014	1.42732e-58
UTI89_C4259	trmE	probable tRNA modification GTPase TrmE	-1.34897	6.49039e-21
UTI89_C4667	UTI89_C4667	hypothetical protein	-1.3456	2.44584e-14
UTI89_C4645	ssb	single strand DNA-binding protein	-1.34109	0.324347
UTI89_C3896	yrfF	putative protein IgaA-like membrane	-1.33316	0.0020068
UTI89_C3595	rpsO	30S ribosomal subunit protein S15	-1.32503	0.00021938
UTI89_C4168	waaV	putative beta1,3-glucosyltransferase	-1.29948	9.80008e-50
UTI89_C3731	def	peptide deformylase	-1.29881	0.137288
UTI89_C0628	crcB	hypothetical protein	-1.29644	0.00131293
UTI89_C4381	UTI89_C4381	conserved hypothetical protein	-1.29347	6.44677e-28
UTI89_C0738	pal	peptidoglycan-associated lipoprotein precursor	-1.29317	5.25346e-16
UTI89_C1505	UTI89_C1505	putative minor tail protein	-1.2602	1.31701e-09
UTI89_C0083	UTI89_C0083	hypothetical protein	-1.25772	0.000156292
UTI89_C2308	rfbE	putative O-antigen transporter	-1.25124	9.03968e-18
UTI89_C1677	UTI89_C1677	hypothetical protein	-1.23557	0.0134007
UTI89_C3219	argA	amino-acid acetyltransferase	-1.23528	2.49938e-05
UTI89_C3300	rpiA	ribose-5-phosphate isomerase, constitutive	-1.22521	7.92545e-20
UTI89_C1068	UTI89_C1068	hypothetical protein	-1.22431	2.98977e-09
UTI89_C3220	recD	exodeoxyribonuclease V alpha chain	-1.22359	8.26796e-37
UTI89_C0901	cydC	transport ATP-binding protein CydC	-1.22236	0.506568
UTI89_C4771	miaA	delta(2)-isopentenylpyrophosphate tRNA-adenosine transferase	-1.21853	4.2042e-17
UTI89_C2817	ppk	polyphosphate kinase	-1.21389	1.37225e-14
UTI89_C4256	UTI89_C4256	hypothetical protein	-1.20438	0.0230189
UTI89_C3860	crp	CRP-cAMP transcriptional dual regulator	-1.20225	0.000569233
UTI89_C0737	UTI89_C0737	hypothetical protein	-1.19781	3.1482e-13
UTI89_C3363	kpsE	polysialic acid capsule synthesis protein KpsE	-1.19421	4.4371e-35
UTI89_C1914	UTI89_C1914	putative conserved protein	-1.19009	0.00400251
UTI89_C0129	lpdA	dihydrolipoamide dehydrogenase	-1.18575	0.000300788
UTI89_C3638	rpoN	RNA polymerase sigma-54 factor	-1.18414	0.553798
UTI89_C0060	surA	peptidyl-prolyl cis-trans isomerase	-1.16834	2.12047e-28
UTI89_C3589	UTI89_C3589	hypothetical protein	-1.15759	7.46314e-13
UTI89_C2640	UTI89_C2640	hypothetical protein	-1.15636	3.65213e-16
UTI89_C1905	himA	integration host factor (IHF), alpha subunit	-1.15477	5.04892e-09
UTI89_C4180	rpmG	50S ribosomal subunit protein L33	-1.15187	0.0510084
UTI89_C4179	UTI89_C4179	hypothetical protein	-1.15187	0.0510084
UTI89_C3658	sspA	stringent starvation protein A	-1.14376	2.67461e-18
UTI89_C4351	wzyE	4-alpha-L-fucosyltransferase	-1.13299	2.17699e-39
UTI89_C4277	pstB	ATP-binding component of high-affinity phosphate-specific ABC transport system	-1.12676	9.36383e-11
UTI89_C3275	lysS	lysine tRNA synthetase	-1.12088	0.000212036
UTI89_C4550	argB	acetylglutamate kinase	-1.11198	1.98351e-08
UTI89_C4549	argC	N-acetyl-gamma-glutamyl-phosphate reductase	-1.10863	5.17508e-10
UTI89_C0465	clpP	ATP-dependent proteolytic subunit of clpA-ClpP serine protease, heat shock protein F21.5	-1.10323	2.2239e-25
UTI89_C1240	ycfR	hypothetical protein	-1.09831	0.10398
UTI89_C3276	UTI89_C3276	hypothetical protein	-1.09118	0.000295404
UTI89_C2064	ruvB	RuvB protein, Holliday junction helicase subunit A	-1.08705	6.82148e-17
UTI89_C2466	yejM	putative sulfatase	-1.08664	6.48199e-26
UTI89_C1817	rnfA	electron transport complex protein RnfA	-1.08123	5.9486e-26
UTI89_C2750	ptsI	phosphoenolpyruvate-protein phosphotransferase system enzyme I	-1.0753	1.5311e-05
UTI89_C0982	rpsA	30S ribosomal subunit protein S1	-1.06992	1.53663e-07
UTI89_C4194	rpoZ	RNA polymerase, omega subunit	-1.06983	6.74323e-18
UTI89_C0983	himD	beta subunit of IHF transcriptional dual regulator	-1.06981	5.50606e-09
UTI89_C1629	UTI89_C1629	hypothetical protein	-1.05488	2.51655e-07
UTI89_C1544	cysB	positive transcriptional regulator for cysteine regulon	-1.05225	0.0443942
UTI89_C0550	purK	phosphoribosylaminoimidazole carboxylase ATPase subunit	-1.03289	2.47855e-14
UTI89_C4548	argE	acetylornithine deacetylase	-1.02511	1.88123e-09
UTI89_C2025	yebO	hypothetical protein	-1.01853	1.06935e-07
UTI89_C4434	trkH	trk system potassium uptake protein TrkH	-1.01201	6.88322e-22
UTI89_C5159	serB	phosphoserine phosphatase	-1.01076	4.03852e-11
UTI89_C0687	fur	subunit of Fur transcriptional dual regulator	-1.00944	2.28826e-09
UTI89_C3597	rbfA	ribosome-binding factor A	-1.00806	0.0885742
UTI89_C0978	serC	phosphoserine aminotransferase	-1.00535	4.44818e-10
UTI89_C3293	ubiH	2-octaprenyl-6-methoxyphenol hydroxylase	-1.00267	3.35808e-06
UTI89_C3884	rpe	D-ribulose-5-phosphate 3-epimerase	-1.00102	5.39605e-12
UTI89_C3364	kpsD	polysialic acid transport protein KpsD precursor	-0.999572	3.04048e-35
UTI89_C4393	metE	5-methyltetrahydropteroyltriglutamate-- homocysteine methyltransferase	-0.983385	0.00011392
UTI89_C0671	nagA	N-acetylglucosamine-6-phosphate deacetylase	-0.980625	2.68886e-20
UTI89_C4307	rbsK	ribokinase	-0.967664	2.93801e-31
UTI89_C2307	UTI89_C2307	bacteriophage HK620 O-antigen modification protein	-0.961651	1.34114e-31
UTI89_C2948	yfjC	hypothetical protein	-0.961293	0.000168144
UTI89_C2911	UTI89_C2911	hypothetical protein	-0.95864	0.0477408
UTI89_C4989	ykfF	hypothetical protein YkfF	-0.952737	0.000857148
UTI89_C3008	UTI89_C3008	hypothetical protein	-0.951433	0.000173373
UTI89_C0904	lrp	leucine-responsive regulatory protein	-0.951066	1.36845e-05
UTI89_C1664	UTI89_C1664	hypothetical protein	-0.95049	6.31869e-09
UTI89_C0373	UTI89_C0373	putative AraC-like transcriptional regulator	-0.945613	0.0443052
UTI89_C4776	UTI89_C4776	hypothetical protein	-0.941674	2.72228e-13
UTI89_C2974	UTI89_C2974	hypothetical protein	-0.939835	0.00790692
UTI89_C1568	sapD	putative ATP-binding protein of peptide transport system	-0.932956	3.74641e-05
UTI89_C0436	ribD	diaminohydroxyphosphoribosylaminopyrimidine deaminase; 5-amino-6-(5-phosphoribosylamino)uracil reductase	-0.929696	0.36793
UTI89_C0692	seqA	negative modulator of initiation of replication	-0.927554	7.01292e-21
UTI89_C3641	yhbJ	hypothetical protein	-0.925013	1.08713e-27
UTI89_C0905	ftsK	cell division protein FtsK	-0.915935	5.22389e-22
UTI89_C4252	dnaA	chromosomal replication initiator protein DnaA	-0.912508	1
UTI89_C3172	UTI89_C3172	hypothetical protein	-0.910895	0.083232
UTI89_C3309	pgk	phosphoglycerate kinase	-0.910439	1
UTI89_C1975	gapA	glyceraldehyde-3-phosphate dehydrogenase A	-0.908193	1
UTI89_C2260	UTI89_C2260	hypothetical protein	-0.907938	1.07031e-13
UTI89_C1373	fadR	negative regulator for fad regulon, and positive activator of fabA	-0.905511	2.22473e-10
UTI89_C3176	fucU	protein of fucose operon	-0.904118	9.18329e-14
UTI89_C3200	UTI89_C3200	hypothetical protein	-0.903776	7.95648e-23
UTI89_C3592	nlpI	lipoprotein NlpI precursor	-0.896771	7.19047e-22
UTI89_C0175	mtn	methylthioadenosine nucleosidase	-0.890736	1.07959e-05
UTI89_C4392	metR	regulator for metE and MetH	-0.890037	0.000428212
UTI89_C1550	yciS	hypothetical protein YciS	-0.889325	6.10081e-05
UTI89_C0467	lon	DNA-binding, ATP-dependent protease La; heat shock K-protein	-0.884155	3.92481e-20
UTI89_C0301	UTI89_C0301	InsB protein	-0.879861	4.3958e-14
UTI89_C2603	truA	tRNA pseudouridylate synthase I	-0.878038	4.38664e-18
UTI89_C2894	rseA	sigma-E factor negative regulatory protein	-0.876039	1.25666e-12
UTI89_C3594	pnp	polyribonucleotide nucleotidyltransferase	-0.874531	2.92036e-10
UTI89_C1176	msyB	acidic protein MsyB	-0.859421	0.0293911
UTI89_C4982	UTI89_C4982	hypothetical protein	-0.853037	0.00122388
UTI89_C4173	rfaP	lipopolysaccharide core biosynthesis protein rfaP	-0.844779	1.58027e-30
UTI89_C3974	UTI89_C3974	phosphoglycerate dehydrogenase	-0.84046	7.26426e-20
UTI89_C1639	cybB	cytochrome b561	-0.84016	0.000149839
UTI89_C4420	ubiE	ubiquinone/menaquinone biosynthesis methyltransferase ubiE	-0.837866	8.59285e-05
UTI89_C0688	ybfJ	hypothetical protein YbfJ	-0.836228	0.434185
UTI89_C4282	glmU	bifunctional N-acetyl glucosamine-1-phosphate uridyltransferase/glucosamine-1-phosphate acetyltransferase	-0.835055	0.346765
UTI89_C2518	inaA	protein InaA	-0.834421	4.97836e-06
UTI89_C1675	UTI89_C1675	hypothetical protein	-0.821179	0.0327999
UTI89_C4458	glnL	nitrogen regulation protein NR(II)	-0.821056	0.00158968
UTI89_C3814	purH	bifunctional AICAR formyltransferase/IMP cyclohydrolase	-0.817907	5.53381e-05
UTI89_C1213	yceD	hypothetical protein	-0.817599	1.49108e-05
UTI89_C3469	tolC	outer membrane protein TolC precursor	-0.815388	3.42968e-10
UTI89_C0917	UTI89_C0917	putative phage tail protein	-0.815368	3.88456e-06
UTI89_C3906	UTI89_C3906	hypothetical protein	-0.815087	2.07273e-11
UTI89_C3926	glpD	aerobic glycerol-3-phosphate dehydrogenase	-0.812623	0.0110215
UTI89_C1631	ynbB	putative phosphatidate cytidiltransferase	-0.808165	2.95925e-07
UTI89_C3933	UTI89_C3933	hypothetical protein	-0.803415	2.06914e-09
UTI89_C4340	rfe	undecaprenyl-phosphate alpha-N-acetylglucosaminyl transferase	-0.794941	1.28336e-24
UTI89_C0551	purE	phosphoribosylaminoimidazole carboxylase catalytic subunit	-0.793754	0.00144498
UTI89_C3515	ebgR	ebg operon repressor	-0.792618	1.15725e-19
UTI89_C2513	ubiG	UbiG, subunit of 3-demethylubiquinone 3-methyltransferase / 2-octaprenyl-6-hydroxyphenol methylase	-0.787139	0.0313982
UTI89_C4598	UTI89_C4598	hypothetical protein	-0.786708	9.5195e-07
UTI89_C1090	UTI89_C1090	hypothetical protein	-0.785706	0.0105027
UTI89_C3452	UTI89_C3452	hypothetical protein	-0.783012	8.196e-12
UTI89_C0191	ecfE	inner membrane zinc metalloprotease required for the extracytoplasmic stress response mediated by sigma(E)	-0.782714	3.72567e-11
UTI89_C0606	ybdO	hypothetical transcriptional regulator YbdO	-0.778884	5.62628e-06
UTI89_C4531	metF	5,10-methylenetetrahydrofolate reductase	-0.777231	0.00219043
UTI89_C0482	ybaZ	hypothetical protein YbaZ	-0.774664	0.0156456
UTI89_C4332	rep	rep helicase, a single-stranded DNA dependent ATPase	-0.770754	8.62067e-06
UTI89_C1569	sapC	peptide transport system permease protein SapC	-0.769896	8.84959e-05
UTI89_C4696	phnG	PhnG protein	-0.766642	1.68871e-05
UTI89_C3930	aufF	Auf fimbrial chaperone 2 precursor	-0.764048	3.33595e-22
UTI89_C0478	glnK	nitrogen regulatory protein P-II 2	-0.76037	5.30683e-08
UTI89_C3703	fis	site-specific DNA inversion stimulation factor; DNA-binding protein; a trans activator for transcription	-0.758193	6.40504e-10
UTI89_C1433	UTI89_C1433	hypothetical protein	-0.757382	0.0124083
UTI89_C2024	UTI89_C2024	hypothetical protein	-0.757032	8.30358e-07
UTI89_C0693	pgm	phosphoglucomutase	-0.753103	1.60782e-16
UTI89_C2363	UTI89_C2363	hypothetical protein	-0.739876	8.25051e-05
UTI89_C1574	pspA	phage shock protein A	-0.737895	0.00368434
UTI89_C3614	greA	transcription elongation factor GreA (transcript cleavage factor GreA)	-0.733615	1.70376e-15
UTI89_C4279	pstC	cytoplasmic membrane component of high-affinity phosphate-specific ABC transport system	-0.72861	2.64521e-08
UTI89_C3190	UTI89_C3190	hypothetical protein	-0.727819	1.49309e-16
UTI89_C1230	UTI89_C1230	hypothetical protein	-0.727066	0.0258411
UTI89_C1404	hemA	glutamyl-tRNA reductase	-0.72481	0.254025
UTI89_C0979	aroA	3-phosphoshikimate 1-carboxyvinyltransferase	-0.72459	5.49436e-13
UTI89_C0449	yajQ	hypothetical protein	-0.723507	3.04197e-08
UTI89_C3299	serA	D-3-phosphoglycerate dehydrogenase	-0.722449	1.79559e-09
UTI89_C3349	yggL	hypothetical protein YggL	-0.721666	2.22304e-08
UTI89_C1223	UTI89_C1223	hypothetical protein	-0.721441	0.0401197
UTI89_C2675	UTI89_C2675	bacteriophage 343 regulatory protein CII	-0.720453	2.50859e-13
UTI89_C1082	ycdB	hypothetical protein YcdB precursor	-0.717397	3.71617e-05
UTI89_C1019	fabA	3-hydroxydecanoyl-[acyl-carrier-protein] dehydratase	-0.714935	0.41824
UTI89_C3119	ygbQ	hypothetical protein YgbQ	-0.709159	0.0203956
UTI89_C4138	mtlD	mannitol-1-phosphate 5-dehydrogenase	-0.708342	1.00379e-17
UTI89_C1210	UTI89_C1210	conserved hypothetical protein	-0.705465	0.0279252
UTI89_C2137	fliE	flagellar biosynthesis; basal-body component, possibly at (MS-ring)-rod junction	-0.704945	3.12276e-09
UTI89_C3428	metC	cystathionine beta-lyase	-0.703167	0.00241099
UTI89_C2971	UTI89_C2971	hypothetical protein	-0.702687	1.59883e-05
UTI89_C3659	UTI89_C3659	hypothetical protein	-0.700613	0.000124978
UTI89_C2898	UTI89_C2898	ATP-dependent RNA helicase	-0.698181	1.98684e-10
UTI89_C5034	UTI89_C5034	hypothetical protein	-0.694701	0.100139
UTI89_C2009	yeaB	hypothetical protein	-0.693429	4.15533e-05
UTI89_C0731	ybgE	hypothetical protein	-0.692772	0.0854119
UTI89_C0091	mraW	S-adenosyl-dependent methyltransferase MraW	-0.691476	9.6624e-08
UTI89_C0320	UTI89_C0320	2,5-diketo-D-gluconic acid reductase A	-0.687836	1.00557e-08
UTI89_C2395	yehR	hypothetical lipoprotein YehR precursor	-0.686305	3.96449e-08
UTI89_C2305	UTI89_C2305	putative glycosyltransferase	-0.68624	5.05944e-17
UTI89_C2385	yehD	putative Yeh fimbriae subunit YehD precursor	-0.682637	0.00318665
UTI89_C0756	UTI89_C0756	UDP-galactose-4-epimerase	-0.676191	5.43832e-09
UTI89_C0126	UTI89_C0126	hypothetical protein	-0.671926	0.208336
UTI89_C0170	hemL	glutamate-1-semialdehyde 2,1-aminomutase	-0.665106	0.000367798
UTI89_C0732	ybgC	cytoplasmic Tol-Pal protein	-0.664173	4.70077e-06
UTI89_C3206	UTI89_C3206	putative exported protein	-0.663485	7.42229e-10
UTI89_C5163	UTI89_C5163	hypothetical protein	-0.663344	0.0612842
UTI89_C2339	UTI89_C2339	hypothetical protein	-0.660574	0.196288
UTI89_C0755	galT	galactose-1-phosphate uridylyltransferase	-0.658371	1.25787e-08
UTI89_C2069	ntpA	dATP pyrophosphohydrolase	-0.657679	0.000186448
UTI89_C3848	yheO	conserved hypothetical protein	-0.657464	2.22334e-11
UTI89_C3928	UTI89_C3928	hypothetical protein	-0.656598	3.58015e-20
UTI89_C4195	spoT	guanosine-3',5'-bis(Diphosphate) 3'-pyrophosphohydrolase	-0.653205	5.78322e-12
UTI89_C4294	atpI	membrane-bound ATP synthase F0 sector subunit I, dispensable protein, affects expression of atpB	-0.652139	3.81061e-08
UTI89_C3952	yrhA	hypothetical protein YrhA	-0.652124	0.129372
UTI89_C0809	ybiM	hypothetical protein YbiM	-0.651708	4.98035e-05
UTI89_C0300	insB	hypothetical protein	-0.650774	2.9721e-10
UTI89_C1319	UTI89_C1319	putative head-tail joining protein of prophage	-0.650697	0.190955
UTI89_C5174	arcA	ArcA transcriptional dual regulator	-0.647139	3.83053e-10
UTI89_C4207	UTI89_C4207	putative phosphotransferase system (PTS), fructose-specific	-0.645525	2.8902e-15
UTI89_C2748	UTI89_C2748	hypothetical protein K	-0.643769	0.00968873
UTI89_C2178	ybtS	putative salicylate synthetase	-0.643718	0.00910268
UTI89_C3885	dam	DNA adenine methylase	-0.643706	1.46814e-17
UTI89_C4724	UTI89_C4724	hypothetical protein YdcX	-0.643265	5.47201e-10
UTI89_C0116	UTI89_C0116	hypothetical protein	-0.6428	0.586903
UTI89_C0325	UTI89_C0325	hypothetical protein	-0.641096	0.00265627
UTI89_C0459	UTI89_C0459	hypothetical protein	-0.63718	0.0329666
UTI89_C2579	UTI89_C2579	acetate kinase	-0.633678	8.25051e-05
UTI89_C3803	birA	bifunctional biotin--[acetyl-CoA-carboxylase] synthetase/biotin operon repressor	-0.630835	2.93445e-08
UTI89_C3292	visC	protein VisC	-0.627374	9.14361e-07
UTI89_C1570	sapB	peptide transport system permease protein SapB	-0.626959	0.00289387
UTI89_C0288	UTI89_C0288	hypothetical protein	-0.626033	0.000184234
UTI89_C2262	UTI89_C2262	hypothetical protein	-0.62443	0.00102237
UTI89_C2749	ptsH	heat stable histidyl phosphorylatable protein	-0.624154	0.0134182
UTI89_C5099	UTI89_C5099	hypothetical protein	-0.622969	1.28045e-05
UTI89_C1950	ynjB	hypothetical protein YnjB	-0.622091	1.03522e-05
UTI89_C2719	UTI89_C2719	putative PTS system IIB component YpdH	-0.621899	0.00521717
UTI89_C4276	phoU	phosphate transport system protein PhoU	-0.620632	0.00315178
UTI89_C2980	UTI89_C2980	hypothetical protein	-0.618489	1.24403e-06
UTI89_C3162	yqcC	hypothetical protein YqcC	-0.618463	0.000102328
UTI89_C1368	UTI89_C1368	putative conserved protein	-0.617792	9.6178e-07
UTI89_C2007	yoaH	hypothetical protein YoaH	-0.614902	9.88967e-09
UTI89_C1384	modD	putative pyrophosphorylase ModD	-0.614332	0.000115388
UTI89_C4427	rfaH	transcriptional activator RfaH	-0.613629	2.25254e-08
UTI89_C3180	gcvA	positive regulator of gcv operon	-0.61302	1.89859e-05
UTI89_C2065	ruvA	RuvA protein, Holliday junction helicase subunit B	-0.612312	3.98573e-06
UTI89_C1052	sfa	Sfa protein	-0.611451	6.26042e-05
UTI89_C2013	UTI89_C2013	hypothetical protein	-0.611365	0.00131493
UTI89_C4658	yjcH	hypothetical protein YjcH	-0.610838	0.151691
UTI89_C0466	clpX	ATP-dependent specificity component of ClpP serine protease, chaperone	-0.609318	1.17282e-09
UTI89_C4330	ilvC	ketol-acid reductoisomerase	-0.609163	0.01997
UTI89_C1541	yciN	hypothetical protein	-0.60878	0.00200606
UTI89_C4986	UTI89_C4986	hypothetical protein	-0.605765	3.20264e-09
UTI89_C2581	pta	phosphate acetyltransferase	-0.605679	1.96989e-06
UTI89_C2597	cvpA	colicin V production protein	-0.605216	0.0111727
UTI89_C1447	cls	cardiolipin synthase	-0.603495	3.96537e-06
UTI89_C0106	secM	secretion monitor precursor	-0.602927	0.00160397
UTI89_C4283	UTI89_C4283	hypothetical protein	-0.602816	3.53264e-05
UTI89_C3327	speA	biosynthetic arginine decarboxylase	-0.602296	5.86478e-16
UTI89_C0079	leuC	3-isopropylmalate isomerase (dehydratase) subunit	-0.601413	0.00772114
UTI89_C1620	UTI89_C1620	hypothetical protein	-0.596414	1
UTI89_C4453	UTI89_C4453	hypothetical protein	-0.595107	6.5835e-06
UTI89_C2405	UTI89_C2405	hypothetical protein	-0.593727	0.00170332
UTI89_C4362	hemX	putative uroporphyrin-III C-methyltransferase	-0.593353	1.74747e-12
UTI89_C4444	mobA	molybdopterin-guanine dinucleotide biosynthesis protein A	-0.592355	1.94807e-09
UTI89_C4326	ilvE	branched-chain amino acid aminotransferase	-0.592165	0.0334478
UTI89_C4852	pyrL	pyrBI operon leader peptide	-0.591981	0.0400045
UTI89_C2388	metG	methionyl-tRNA synthetase	-0.591973	1.13349e-06
UTI89_C0399	UTI89_C0399	hypothetical protein	-0.587752	0.0316622
UTI89_C3044	mprA	regulator of plasmid McrB operon	-0.586751	0.00143918
UTI89_C0495	ybaN	hypothetical protein YbaN	-0.585655	1.26203e-05
UTI89_C1243	ycfT	hypothetical protein	-0.584574	2.06914e-09
UTI89_C0739	ybgF	hypothetical protein	-0.583351	0.00445149
UTI89_C0766	ybhD	hypothetical transcriptional regulator YbhD	-0.580623	4.60815e-08
UTI89_C0378	UTI89_C0378	hypothetical protein	-0.580507	8.39771e-06
UTI89_C0377	yaiN	conserved hypothetical protein	-0.580502	8.4622e-06
UTI89_C2612	yfcA	putative structural protein	-0.578615	0.0491383
UTI89_C4755	yjeA	putative lysyl-tRNA synthetase	-0.575067	0.000182606
UTI89_C0552	UTI89_C0552	hypothetical protein	-0.572957	2.28279e-08
UTI89_C1468	UTI89_C1468	unknown protein encoded by cryptic prophage	-0.571485	0.0373519
UTI89_C1157	ycdZ	hypothetical protein YcdZ	-0.570489	1.86326e-08
UTI89_C4547	ppc	phosphoenolpyruvate carboxylase subunit	-0.570391	0.000726915
UTI89_C2131	yedF	hypothetical protein	-0.569498	0.00454515
UTI89_C3362	kpsF	polysialic acid capsule synthesis protein KpsF	-0.567552	1.70376e-15
UTI89_C0058	ksgA	dimethyladenosine transferase	-0.566698	1.1689e-08
UTI89_C0080	leuB	3-isopropylmalate dehydrogenase	-0.564273	0.0127364
UTI89_C0950	UTI89_C0950	prophage CP-933T unknown protein	-0.564018	0.0633544
UTI89_C2152	dsrB	hypothetical protein	-0.56371	1.2876e-06
UTI89_C3501	UTI89_C3501	hypothetical protein	-0.563003	2.34821e-05
UTI89_C4023	UTI89_C4023	putative conserved protein	-0.561148	4.20255e-08
UTI89_C5082	rimI	30S ribosomal subunit protein S18 acyltransferase	-0.56012	0.000269888
UTI89_C1571	sapA	peptide transport periplasmic protein SapA precursor	-0.558659	6.65827e-07
UTI89_C2752	pdxK	pyridoxine kinase	-0.558281	5.52913e-09
UTI89_C2849	hscB	hsc20 molecular co-chaperone	-0.558242	0.00666819
UTI89_C5145	osmY	osmotically inducible protein Y precursor	-0.556583	0.00236535
UTI89_C3514	UTI89_C3514	hypothetical protein	-0.555265	0.00269976
UTI89_C4457	glnG	nitrogen regulation protein NR(I)	-0.553219	0.0788023
UTI89_C4983	UTI89_C4983	hypothetical protein	-0.552689	2.48791e-08
UTI89_C0004	thrC	threonine synthase	-0.551525	0.0373519
UTI89_C5031	gclR	putative regulatory protein GclR	-0.550966	2.80375e-07
UTI89_C2580	UTI89_C2580	hypothetical protein	-0.550634	2.7648e-06
UTI89_C3794	UTI89_C3794	hypothetical protein	-0.550595	0.000170301
UTI89_C0081	leuA	2-isopropylmalate synthase	-0.549994	0.0155214
UTI89_C0616	citX	apo-citrate lyase phosphoribosyl-dephospho-CoA transferase	-0.54907	8.84959e-05
UTI89_C3357	UTI89_C3357	hypothetical protein	-0.547827	0.247269
UTI89_C2624	UTI89_C2624	phosphohistidine phosphatase SixA	-0.547404	0.0500613
UTI89_C1073	ycdK	hypothetical protein	-0.546284	0.0021589
UTI89_C3475	UTI89_C3475	putative disulfide isomerase	-0.54452	8.83976e-09
UTI89_C2840	ndk	nucleoside diphosphate kinase	-0.540861	0.0341287
UTI89_C2839	UTI89_C2839	hypothetical protein	-0.540854	0.0341235
UTI89_C3214	UTI89_C3214	beta-cystathionase	-0.540349	5.46701e-08
UTI89_C3574	yraN	hypothetical protein YraN	-0.540078	7.98346e-09
UTI89_C3978	ftsE	cell division ATP-binding membraine protein ftsE	-0.539604	0.000165554
UTI89_C2593	hisJ	histidine-binding periplasmic protein of high-affinity histidine transport system	-0.539287	0.000262959
UTI89_C2596	purF	amidophosphoribosyltransferase = PRPP amidotransferase	-0.538158	0.000976226
UTI89_C2517	yfaE	hypothetical protein	-0.535162	0.0100411
UTI89_C1117	focX	putative regulatory protein	-0.533197	4.44818e-10
UTI89_C1831	ydhH	hypothetical protein	-0.531789	2.82077e-07
UTI89_C1461	UTI89_C1461	putative regulator of cell division encoded by prophage CP-933O	-0.530854	1.54598e-08
UTI89_C2048	UTI89_C2048	hypothetical protein	-0.528197	0.000787623
UTI89_C3607	secG	protein-export membrane protein SecG	-0.527637	0.0256303
UTI89_C2488	UTI89_C2488	hypothetical protein	-0.525243	0.132787
UTI89_C4115	ysaA	putative electron transport protein YsaA	-0.522873	0.00014353
UTI89_C2681	UTI89_C2681	enterobacteria phage Sf6 gene 34 protein	-0.521201	0.000811408
UTI89_C3932	aufD	Auf fimbriae minor subunit precursor AufD	-0.519205	1.33864e-08
UTI89_C1215	plsX	fatty acid/phospholipid synthesis protein PlsX	-0.518262	2.95412e-06
UTI89_C1369	umuD	UmuD protein	-0.516298	0.0521564
UTI89_C0428	tgt	tRNA-guanine transglycosylase	-0.514158	1.32006e-07
UTI89_C0869	ybjQ	hypothetical protein	-0.512542	0.0310163
UTI89_C4327	ilvD	dihydroxy-acid dehydratase	-0.511555	0.0626598
UTI89_C4012	pitA	low-affinity phosphate transport	-0.510633	0.00973033
UTI89_C5104	UTI89_C5104	hypothetical protein	-0.509024	0.00423244
UTI89_C3640	ptsN	nitrogen regulatory IIA protein	-0.508503	6.10081e-05
UTI89_C0638	ybeA	hypothetical protein	-0.507723	0.0123401
UTI89_C0423	brnQ	branched-chain amino acid transport system II carrier protein	-0.507393	1.03274e-08
UTI89_C0267	yafM	hypothetical protein YafM	-0.507351	2.49975e-06
UTI89_C4526	UTI89_C4526	bifunctional nucleoside and albicidin permease/phage T6 and colicin K receptor	-0.50732	3.15979e-10
UTI89_C0781	moaB	molybdopterin biosynthesis, protein B	-0.50527	0.0211765
UTI89_C3233	UTI89_C3233	hypothetical protein	-0.503043	0.00180286
UTI89_C0716	UTI89_C0716	hypothetical protein	-0.501814	0.0622466
UTI89_C2682	UTI89_C2682	putative host FtsH protease inhibitor of enterobacteria phage Sf6	-0.50031	0.0247783
UTI89_C3152	UTI89_C3152	hypothetical protein	-0.498618	0.235457
UTI89_C3153	chpR	suppressor of inhibitory function of ChpA, PemI-like, autoregulated	-0.498588	0.235412
UTI89_C2170	yedY	putative reductase	-0.498464	0.000131869
UTI89_C0056	apaH	bis(5'-nucleosyl)-tetraphosphatase, symmetrical	-0.497942	8.47282e-05
UTI89_C2476	ccmD	heme exporter protein C	-0.497268	0.063243
UTI89_C4784	yjfL	hypothetical protein	-0.496851	5.55948e-08
UTI89_C1641	hok	hypothetical protein Hok	-0.495377	0.153691
UTI89_C1642	UTI89_C1642	putative conserved protein	-0.495366	0.153587
UTI89_C4460	typA	putative GTP-binding factor	-0.494931	1.74894e-10
UTI89_C4572	metA	homoserine O-succinyltransferase	-0.494611	0.00351421
UTI89_C1736	UTI89_C1736	hypothetical protein	-0.494565	0.000839709
UTI89_C2561	nuoI	NADH dehydrogenase I chain I	-0.491857	0.137288
UTI89_C5027	cdlD	putative dihydrolipoamide dehydrogenase CdlD	-0.489921	5.94594e-08
UTI89_C0052	yabF	putative NAD(P)H oxidoreductase	-0.489758	1.06078e-05
UTI89_C3590	deaD	Cold-shock DEAD-box protein A	-0.488787	4.20721e-07
UTI89_C3616	yhbZ	putative GTP-binding factor	-0.488644	0.286598
UTI89_C0078	leuD	3-isopropylmalate dehydratase small subunit	-0.488261	0.0155214
UTI89_C4475	UTI89_C4475	hypothetical protein	-0.487285	7.17017e-05
UTI89_C1134	UTI89_C1134	hypothetical protein	-0.486048	0.010375
UTI89_C5041	yjiJ	hypothetical protein YjiJ	-0.484837	1.89192e-06
UTI89_C0825	ybiV	hypothetical protein YbiV	-0.484439	0.000955715
UTI89_C3931	aufE	Auf fimbriae minor subunit precursor AufE	-0.484409	1.26909e-06
UTI89_C3232	nudH	(di)nucleoside polyphosphate hydrolase	-0.483891	0.00722428
UTI89_C3380	gspI	hypothetical type II secretion protein GspI	-0.483737	0.00644107
UTI89_C1164	csgB	minor curlin subunit precursor CsgB	-0.483335	1.0287e-06
UTI89_C0082	leuL	leu operon leader peptide	-0.483242	0.00323132
UTI89_C1506	UTI89_C1506	putative tail component of prophage	-0.481547	0.00221018
UTI89_C4131	yiaY	putative oxidoreductase	-0.480071	2.93552e-10
UTI89_C1357	UTI89_C1357	putative conserved protein	-0.480038	2.95298e-07
UTI89_C2909	yfiM	hypothetical protein YfiM	-0.479673	0.0712106
UTI89_C2888	rnc	RNase III, ds RNA	-0.479438	0.789656
UTI89_C0998	ycbK	conserved hypothetical protein	-0.479218	4.24588e-05
UTI89_C2158	UTI89_C2158	hypothetical protein	-0.478432	0.120384
UTI89_C0927	UTI89_C0927	phage baseplate assembly protein	-0.477817	0.0567209
UTI89_C2086	cheY	chemotaxis protein CheY	-0.477566	0.574805
UTI89_C1833	slyA	transcriptional regulator SlyA	-0.476301	0.0343756
UTI89_C2570	lrhA	probable transcriptional regulator LrhA	-0.475369	6.37031e-08
UTI89_C4599	UTI89_C4599	hypothetical protein	-0.4743	8.72692e-05
UTI89_C2976	UTI89_C2976	hypothetical protein	-0.47315	0.00279
UTI89_C4812	UTI89_C4812	hypothetical protein	-0.472393	1.17433e-07
UTI89_C2611	yfcM	hypothetical protein YfcM	-0.471918	2.36877e-06
UTI89_C2927	rluD	ribosomal large subunit pseudouridine synthase D	-0.471212	4.95414e-08
UTI89_C2646	UTI89_C2646	head assembly protein	-0.470335	0.000375905
UTI89_C4559	yijD	hypothetical protein	-0.469144	2.23403e-07
UTI89_C3240	aas	bifunctional 2-acylglycerophosphoethanolamine acyltransferase/acyl-acyl carrier protein synthetase	-0.468935	4.1478e-10
UTI89_C3367	kpsS	polysialic acid capsule synthesis protein KpsS	-0.468836	1.25647e-10
UTI89_C1863	UTI89_C1863	putative oxidoreductase Fe-S subunit	-0.468753	5.77545e-06
UTI89_C0485	ylaC	hypothetical protein YlaC	-0.468686	2.1906e-06
UTI89_C2729	yfeC	hypothetical protein	-0.468142	0.000667659
UTI89_C4510	glpK	glycerol kinase	-0.467291	0.000671471
UTI89_C1830	ydhA	hypothetical protein YdhA	-0.467239	0.339717
UTI89_C1417	narL	NarL transcriptional dual regulator	-0.465097	0.00236535
UTI89_C3970	UTI89_C3970	putative phosphotransferase system protein	-0.465016	0.00309489
UTI89_C1014	uup	ABC transporter ATP-binding protein	-0.46478	2.21404e-06
UTI89_C4361	hemY	protoheme IX synthesis late stage protein	-0.464434	2.66517e-08
UTI89_C0071	UTI89_C0071	hypothetical protein	-0.464284	2.02133e-05
UTI89_C3369	neuE	NeuE protein	-0.46298	1.86054e-05
UTI89_C4838	yjgA	putative alpha helix protein	-0.462157	0.000125673
UTI89_C1567	sapF	peptide transport system ATP-binding protein sapF	-0.461752	0.000160392
UTI89_C2832	engA	probable GTP-binding protein EngA	-0.461696	1
UTI89_C3011	UTI89_C3011	hypothetical protein	-0.460775	0.00052703
UTI89_C1713	UTI89_C1713	putative ARAC-type regulatory protein	-0.458312	0.11303
UTI89_C0236	yafT	putative aminopeptidase	-0.457453	1.47323e-09
UTI89_C2049	yebE	hypothetical protein YebE	-0.45713	0.000198661
UTI89_C2223	UTI89_C2223	hypothetical protein	-0.455635	1
UTI89_C1698	rpsV	30S ribosomal subunit protein S22	-0.455289	0.0432454
UTI89_C3368	neuS	poly-alpha-2,8 sialosyl sialyltransferase	-0.453737	1.08775e-05
UTI89_C1861	ydhT	hypothetical protein YdhT	-0.452791	0.00131753
UTI89_C0923	UTI89_C0923	tail fiber assembly protein	-0.452555	3.13424e-07
UTI89_C0122	UTI89_C0122	hypothetical protein	-0.45121	0.000150696
UTI89_C0003	thrB	homoserine kinase	-0.450959	0.0590358
UTI89_C1162	UTI89_C1162	hypothetical protein	-0.450838	0.0844726
UTI89_C1734	UTI89_C1734	phage hypothetical protein	-0.450781	0.00571257
UTI89_C4511	glpF	glycerol MIP channel	-0.45057	0.000107807
UTI89_C4995	yeeT2	hypothetical protein YeeT	-0.449433	0.00656797
UTI89_C0722	sucB	dihydrolipoamide succinyltransferase component of 2-oxoglutarate dehydrogenase complex	-0.446877	1
UTI89_C0474	cof	hypothetical protein Cof	-0.446686	0.000413308
UTI89_C0820	UTI89_C0820	hypothetical protein	-0.446215	0.191052
UTI89_C2614	aroC	chorismate synthase	-0.445819	0.0859522
UTI89_C1354	ymgD	hypothetical protein	-0.445761	0.465753
UTI89_C0528	ybbO	putative oxidoreductase	-0.445616	0.00329623
UTI89_C2856	UTI89_C2856	hypothetical protein	-0.445018	2.31794e-06
UTI89_C4792	yjfR	putative L-ascorbate 6-phosphate lactonase	-0.442923	3.77829e-07
UTI89_C1902	btuD	vitamin B12 transport ATP-binding protein BtuD	-0.442726	0.0110988
UTI89_C1854	ydhE	multidrug resistance protein NorM	-0.442441	6.10026e-05
UTI89_C2473	ccmG	disulfide oxidoreductase	-0.44137	0.00727796
UTI89_C1615	ydaO	hypothetical protein YdaO	-0.440757	9.61259e-05
UTI89_C3161	truC	hypothetical protein	-0.440176	4.85627e-05
UTI89_C3841	tufA	translation elongation factor EF-Tu	-0.438259	6.93964e-07
UTI89_C3599	UTI89_C3599	hypothetical protein	-0.437997	0.00010729
UTI89_C3657	sspB	stringent starvation protein B	-0.437488	1.54975e-05
UTI89_C2340	asmA	AsmA suppressor of OmpF assembly mutants	-0.435705	5.77107e-05
UTI89_C0094	murE	UDP-N-acetylmuramoylalanyl-D-glutamate--2, 6-diaminopimelate ligase	-0.435596	0.533701
UTI89_C4320	hdfR	HTH-type transcriptional regulator HdfR	-0.433847	2.65798e-06
UTI89_C0088	UTI89_C0088	hypothetical protein	-0.432139	0.089568
UTI89_C4987	UTI89_C4987	hypothetical protein	-0.431271	0.0068291
UTI89_C1597	ycjI	putative lysine carboxypeptidase	-0.430639	0.00337518
UTI89_C1529	trpA	tryptophan synthase alpha subunit	-0.42985	0.00521328
UTI89_C4374	xerC	integrase/recombinase XerC	-0.429678	0.00284768
UTI89_C3833	UTI89_C3833	hypothetical protein	-0.427664	0.167694
UTI89_C0382	UTI89_C0382	putative conserved protein	-0.42748	0.000212036
UTI89_C4911	UTI89_C4911	UidR transriptional regulator	-0.42651	8.00923e-07
UTI89_C4404	UTI89_C4404	hypothetical protein	-0.42644	0.00102237
UTI89_C1822	ydgQ	electron transport complex protein RnfE	-0.426267	0.000457815
UTI89_C2258	UTI89_C2258	putative transposase	-0.425424	0.00952452
UTI89_C4625	dnaB	replicative DNA helicase	-0.424714	0.07427
UTI89_C3366	kpsC	capsule polysaccharide export protein KpsC	-0.424119	1.48938e-08
UTI89_C0164	mrcB	penicillin-binding protein 1B	-0.423947	7.53636e-08
UTI89_C1584	ycjQ	hypothetical zinc-type alcohol dehydrogenase-like protein ycjQ	-0.42356	0.152796
UTI89_C3887	aroB	3-dehydroquinate synthase	-0.423241	0.000805561
UTI89_C3602	UTI89_C3602	hypothetical protein	-0.42244	0.0496821
UTI89_C0254	UTI89_C0254	hypothetical protein	-0.421009	1.32353e-05
UTI89_C2303	wbgM	putative galactosyltransferase WbgM	-0.420954	7.14474e-05
UTI89_C0893	UTI89_C0893	conserved hypothetical protein	-0.419213	0.0114344
UTI89_C0515	ybaR	copper-transporting P-type ATPase	-0.418346	4.81106e-05
UTI89_C3284	ygfZ	2D-phage unknown protein	-0.418049	0.285121
UTI89_C3832	rpoB	RNA polymerase beta subunit	-0.415044	0.142316
UTI89_C0199	dnaE	DNA polymerase III alpha subunit	-0.414632	0.700092
UTI89_C1696	adhP	alcohol dehydrogenase, propanol-preferring	-0.414429	0.0344736
UTI89_C1820	ydgO	hypothetical protein	-0.414328	0.115634
UTI89_C3113	UTI89_C3113	hypothetical protein	-0.41426	0.175523
UTI89_C0433	tsx	nucleoside channel; receptor of phage T6 and colicin K	-0.414108	6.41277e-05
UTI89_C4948	UTI89_C4948	hypothetical protein	-0.413585	3.74879e-05
UTI89_C0700	kdpC	potassium-transporting ATPase C chain	-0.413572	0.000730105
UTI89_C3598	infB	translation initiation factor IF2-alpha	-0.409216	0.169015
UTI89_C0274	yafP	hypothetical acetyltransferase YafP	-0.409192	3.06313e-06
UTI89_C4278	pstA	phosphate-specific ABC transport system permease protein pstA	-0.40902	1.15686e-05
UTI89_C0305	yagV	hypothetical protein YagV precursor	-0.408835	0.000262959
UTI89_C4603	malF	maltose transport system permease protein MalF	-0.408117	0.1238
UTI89_C0138	hpt	hypoxanthine phosphoribosyltransferase	-0.403366	0.000206951
UTI89_C0581	ybdK	hypothetical protein YbdK	-0.40271	0.00497583
UTI89_C1588	ycjU	putative beta-phosphoglucomutase	-0.40232	0.0112162
UTI89_C0627	cspE	cold shock-like protein CspE	-0.402249	0.000224052
UTI89_C2107	yecH	hypothetical protein	-0.401361	0.105775
UTI89_C3980	yhhF	hypothetical protein	-0.40108	0.000353836
UTI89_C4584	UTI89_C4584	PTS system, mannose-specific IID component	-0.400908	4.53657e-06
UTI89_C3600	nusA	transcription pausing; L factor	-0.400828	0.00616339
UTI89_C2382	yehA	putative Yeh fimbiral adhesin YehA precursor	-0.400186	0.0226764
UTI89_C4593	pgi	glucose-6-phosphate isomerase	-0.399416	1.89192e-06
UTI89_C1356	UTI89_C1356	hypothetical protein	-0.398489	0.0332106
UTI89_C0429	yajC	hypothetical protein YajC	-0.397035	0.204071
UTI89_C1843	rnt	RNase T, degrades tRNA	-0.396709	0.211003
UTI89_C1891	ydiR	putative electron transfer flavoprotein subunit ydiR	-0.396289	0.00109914
UTI89_C1281	UTI89_C1281	bacteriophage lambda putative single-stranded DNA binding protein	-0.396057	0.000564366
UTI89_C1127	UTI89_C1127	putative transposase	-0.395807	0.0821129
UTI89_C0752	gpmA	phosphoglycerate mutase 1	-0.395728	0.00249568
UTI89_C3061	recA	RecA protein	-0.395674	0.000491824
UTI89_C3907	greB	transcription elongation factor and transcript cleavage	-0.395276	2.72469e-05
UTI89_C0257	UTI89_C0257	hypothetical protein	-0.395269	0.140116
UTI89_C3075	hydN	electron transport protein HydN	-0.394935	9.08214e-06
UTI89_C1638	UTI89_C1638	glyceraldehyde 3-phosphate dehydrogenase A	-0.393618	0.00863356
UTI89_C4208	UTI89_C4208	putative transcriptional antiterminator	-0.390772	3.48198e-08
UTI89_C4846	UTI89_C4846	hypothetical protein	-0.390289	9.78418e-06
UTI89_C2547	yfbB	putative dihydrolipoyllysine-residue acetyltransferase yfbB	-0.390201	0.0388053
UTI89_C2699	UTI89_C2699	hypothetical protein	-0.38983	8.71264e-05
UTI89_C5088	UTI89_C5088	conserved hypothetical protein	-0.389688	0.00280018
UTI89_C2161	vsr	DNA mismatch endonuclease, patch repair protein	-0.389316	0.109753
UTI89_C3535	yqjC	protein YqjC precursor	-0.387216	0.000608064
UTI89_C4525	metL	bifunctional aspartate kinase II subunit/homoserine dehydrogenase II subunit	-0.386324	3.17059e-06
UTI89_C0144	panD	aspartate 1-decarboxylase	-0.386118	0.0216002
UTI89_C3005	UTI89_C3005	hypothetical protein	-0.386028	1.53462e-05
UTI89_C3795	tufB	protein chain elongation factor EF-Tu (duplicate of tufB)	-0.384562	6.57874e-06
UTI89_C3440	UTI89_C3440	putative c4-dicarboxylate transport system binding protein	-0.384227	2.12723e-07
UTI89_C2313	UTI89_C2313	hypothetical protein	-0.38326	0.0001296
UTI89_C4897	papI	pap operon regulatory protein PapI	-0.382506	0.00825525
UTI89_C2664	ninH	hypothetical protein	-0.382394	0.0762336
UTI89_C1051	cspG	cold shock-like protein G	-0.382374	0.211211
UTI89_C4885	UTI89_C4885	hypothetical protein	-0.381921	9.46168e-06
UTI89_C1936	ydjR	hypothetical protein YdjR	-0.38155	0.0121183
UTI89_C3105	ygbM	hypothetical protein	-0.381066	0.00125508
UTI89_C0660	yleB	2-octaprenyl-3-methyl-6-methoxy-1,4-benzoquinol hydroxylase	-0.380989	0.191052
UTI89_C4997	yeeV2	hypothetical protein	-0.380779	0.00399733
UTI89_C0649	gltK	glutamate/aspartate transport system permease	-0.380316	0.00116433
UTI89_C1125	UTI89_C1125	hypothetical protein	-0.379208	0.000443572
UTI89_C0258	UTI89_C0258	hypothetical protein	-0.37908	0.0135853
UTI89_C1278	UTI89_C1278	hypothetical protein	-0.378378	0.000166835
UTI89_C2318	UTI89_C2318	ribonucleoside diphosphage reductase 1, beta subunit, B2	-0.376876	0.0137235
UTI89_C0150	yadK	putative fimbrial subunit YadK precursor	-0.375909	0.00410089
UTI89_C4639	UTI89_C4639	putative transport sensor protein	-0.375526	1.93347e-07
UTI89_C2153	UTI89_C2153	hypothetical protein	-0.375447	0.00801738
UTI89_C3412	hybG	hydrogenase-2 operon protein HybG	-0.375445	0.0389036
UTI89_C0124	UTI89_C0124	hypothetical protein	-0.375022	0.000590221
UTI89_C0183	rpsB	30S ribosomal protein S2	-0.374758	0.924527
UTI89_C3201	UTI89_C3201	hypothetical protein	-0.374583	0.0137235
UTI89_C1633	ynbD	putative enzyme YnbD	-0.372755	0.00895446
UTI89_C4169	waaW	UDP-galactose:(galactosyl) LPS alpha1,2-galactosyltransferase	-0.372496	2.36897e-07
UTI89_C0140	yadG	conserved hypothetical protein YadG	-0.371836	0.000125673
UTI89_C2485	napD	NapD protein, subunit of nitrate reductase, periplasmic	-0.371744	0.00124744
UTI89_C3328	yqgB	hypothetical protein	-0.37112	0.00540175
UTI89_C2631	UTI89_C2631	hypothetical protein	-0.368997	0.151691
UTI89_C2023	UTI89_C2023	hypothetical protein	-0.368706	0.000395795
UTI89_C0229	yafE	conserved hypothetical protein YafE	-0.368704	0.000990375
UTI89_C0463	tig	trigger factor	-0.368086	0.00454515
UTI89_C1151	UTI89_C1151	hypothetical protein	-0.367908	0.013859
UTI89_C0333	ykgH	hypothetical protein YkgH	-0.367452	0.00404468
UTI89_C0152	yadM	putative fimbrial subunit YadM precursor	-0.367245	8.61328e-05
UTI89_C1648	ydcK	hypothetical protein YdcK	-0.366825	0.0595738
UTI89_C3108	UTI89_C3108	hypothetical protein	-0.366807	1
UTI89_C1310	UTI89_C1310	hypothetical protein	-0.366787	0.124598
UTI89_C1053	gnsB	protein that affects unsaturated fatty acid abundance	-0.366112	0.115174
UTI89_C1054	UTI89_C1054	hypothetical protein	-0.366078	0.115601
UTI89_C0839	yliH	hypothetical protein YliH	-0.365873	0.137266
UTI89_C4965	UTI89_C4965	hypothetical protein	-0.365567	0.000117387
UTI89_C4193	gmk	guanylate kinase	-0.36501	0.139714
UTI89_C4528	UTI89_C4528	hypothetical protein	-0.364257	5.57114e-07
UTI89_C0468	hupB	DNA-binding protein HU-beta, NS1 (HU-1)	-0.362678	0.120049
UTI89_C4298	asnC	regulator for asnA, asnC and GidA	-0.362018	0.00313896
UTI89_C4915	UTI89_C4915	hypothetical protein	-0.361364	2.80064e-05
UTI89_C0342	betI	regulatory protein BetI	-0.360981	0.00642083
UTI89_C2367	gatA	galactitol-specific enzyme IIA of phosphotransferase system	-0.359041	0.000924663
UTI89_C3371	neuA	acylneuraminate cytidylyltransferase	-0.357501	6.26053e-07
UTI89_C5060	UTI89_C5060	hypothetical protein	-0.357295	0.00490688
UTI89_C2701	evgA	putative positive transcription regulator	-0.356828	0.000137008
UTI89_C0357	UTI89_C0357	putative permease component of transport system, probably ribose specific	-0.355959	0.00455032
UTI89_C4347	rffA	TDP-4-oxo-6-deoxy-D-glucose transaminase	-0.35595	2.68957e-05
UTI89_C4524	metB	cystathionine gamma-synthase	-0.355886	0.00113025
UTI89_C1386	UTI89_C1386	putative iron compound ABC transporter, ATP-binding protein	-0.354845	0.0293656
UTI89_C2236	UTI89_C2236	hypothetical protein	-0.3541	0.169597
UTI89_C2062	znuC	ZnuC subunit of ZnuA/ZnuB/ZnuC ABC transporter	-0.354023	0.00393485
UTI89_C2494	UTI89_C2494	hypothetical protein	-0.353927	0.49788
UTI89_C4579	UTI89_C4579	hypothetical protein	-0.353715	0.0288016
UTI89_C1183	yceO	hypothetical protein	-0.353584	0.0475073
UTI89_C1901	nlpC	probable lipoprotein NlpC precursor	-0.353147	0.0590358
UTI89_C1655	yncJ	hypothetical protein YncJ precursor	-0.353054	0.105429
UTI89_C4695	phnH	PhnH protein	-0.352378	0.00644107
UTI89_C4819	ytfF	hypothetical protein YtfF	-0.351469	0.000108086
UTI89_C1397	ychF	probable GTP-binding protein YchF	-0.3513	0.000776989
UTI89_C1904	btuC	vitamin B12 transport permease protein	-0.351108	0.0462076
UTI89_C0560	UTI89_C0560	hypothetical protein	-0.350948	0.654995
UTI89_C4192	UTI89_C4192	hypothetical protein	-0.350676	0.00539221
UTI89_C2197	UTI89_C2197	hypothetical protein	-0.35029	0.00433396
UTI89_C1185	yceP	hypothetical protein YceP	-0.349748	0.000182615
UTI89_C0539	ybbW	putative allantoin permease	-0.349236	4.48781e-06
UTI89_C1011	ycbW	hypothetical protein YcbW	-0.348751	0.00473548
UTI89_C1382	ymgE	transglycosylase associated protein	-0.348686	0.417827
UTI89_C2075	yecP	hypothetical protein	-0.348219	0.0329954
UTI89_C4031	UTI89_C4031	hypothetical protein	-0.347694	0.145885
UTI89_C2006	UTI89_C2006	hypothetical protein	-0.346863	0.481185
UTI89_C4257	yidD	hypothetical protein	-0.346862	0.0885742
UTI89_C2366	gatB	galactitol-specific enzyme IIB of phosphotransferase system	-0.346119	0.151625
UTI89_C5086	UTI89_C5086	hypothetical protein	-0.345037	0.000100716
UTI89_C4245	dgoK	2-dehydro-3-deoxygalactonokinase	-0.344284	0.000154948
UTI89_C0863	artJ	arginine-binding periplasmic protein 2 precursor	-0.344026	0.0154351
UTI89_C0298	UTI89_C0298	hypothetical protein	-0.343633	0.000924663
UTI89_C1763	ydfH	hypothetical protein	-0.343559	0.179716
UTI89_C1518	UTI89_C1518	putative membrane protein precursor	-0.342933	0.630622
UTI89_C2333	wcaA	putative colanic acid biosynthesis glycosyltransferase wcaA	-0.3425	0.0917146
UTI89_C2196	yeeN	hypothetical protein	-0.342213	0.000776989
UTI89_C4581	pepE	peptidase E	-0.336111	0.00259501
UTI89_C1782	ynfL	hypothetical transcriptional regulator YnfL	-0.3354	0.001439
UTI89_C4043	yhiE	conserved hypothetical protein	-0.335245	0.00108415
UTI89_C3441	UTI89_C3441	hypothetical protein	-0.334974	0.000457815
UTI89_C0181	glnD	[protein-PII] uridylyltransferase	-0.334468	0.157187
UTI89_C1160	csgE	curli production assembly/transport component csgE precursor	-0.334063	0.00400829
UTI89_C1114	sfaS	S fimbriae minor subunit SfaS	-0.332915	0.000424886
UTI89_C1321	UTI89_C1321	putative tail component of prophage	-0.332676	0.0334127
UTI89_C2964	UTI89_C2964	bacteriophage V tail protein	-0.332229	0.017599
UTI89_C4158	yibP	hypothetical protein YibP	-0.331613	5.56144e-05
UTI89_C0532	ybbB	putative capsule anchoring protein YbbB	-0.331416	0.0180355
UTI89_C1275	UTI89_C1275	putative exonuclease encoded by prophage CP-933K	-0.330805	0.260918
UTI89_C0772	bioA	adenosylmethionine-8-amino-7-oxononanoate aminotransferase	-0.330249	0.00425701
UTI89_C0336	UTI89_C0336	conserved hypothetical protein	-0.330174	0.00020235
UTI89_C0205	yaeP	conserved hypothetical protein	-0.329889	0.184205
UTI89_C0563	UTI89_C0563	prophage DLP12 integrase	-0.32979	0.0639473
UTI89_C1066	yccJ	hypothetical protein	-0.329686	0.558197
UTI89_C3567	agaS	putative tagatose-6-phosphate ketose/aldose isomerase	-0.329601	0.000310239
UTI89_C0127	aceE	pyruvate dehydrogenase E1 component	-0.328938	0.153587
UTI89_C3325	speB	agmatinase	-0.328402	0.00110195
UTI89_C4862	UTI89_C4862	hypothetical protein	-0.328146	0.000238553
UTI89_C1045	hyaF	hydrogenase-1 operon protein HyaF	-0.328075	0.000464445
UTI89_C4840	cybC	soluble cytochrome b562 precursor	-0.327047	0.00182857
UTI89_C2877	purL	phosphoribosylformyl-glycineamide synthetase	-0.326741	0.0915514
UTI89_C1333	UTI89_C1333	hypothetical protein	-0.326207	0.00483353
UTI89_C2850	iscA	putative regulator	-0.326153	0.0319266
UTI89_C4952	UTI89_C4952	hypothetical protein	-0.325884	0.335636
UTI89_C0960	UTI89_C0960	unknown protein encoded by prophage CP-933T	-0.325876	0.000820644
UTI89_C3321	cmtB	PTS system, mannitol-specific enzyme II component, cryptic	-0.325675	0.00270724
UTI89_C3648	UTI89_C3648	hypothetical protein	-0.325403	0.48955
UTI89_C4410	UTI89_C4410	putative carboxymethylenebutenolidase	-0.324566	0.000266287
UTI89_C3949	UTI89_C3949	hypothetical protein	-0.324328	0.171872
UTI89_C3478	UTI89_C3478	conserved hypothetical protein	-0.324284	0.0029301
UTI89_C0926	UTI89_C0926	phage baseplate assembly protein	-0.324111	0.109209
UTI89_C1892	ydiS	probable electron transfer flavoprotein-quinone oxidoreductase ydiS	-0.323527	0.0148785
UTI89_C3726	aroE	shikimate 5-dehydrogenase	-0.323336	0.00869842
UTI89_C1801	manA	mannose-6-phosphate isomerase	-0.323325	0.0155743
UTI89_C4600	UTI89_C4600	hypothetical protein	-0.323318	0.395646
UTI89_C0546	fdrA	putative transport protein FdrA	-0.322843	0.000381588
UTI89_C4917	UTI89_C4917	hypothetical protein	-0.322622	0.0170534
UTI89_C5129	UTI89_C5129	putative minor tail protein	-0.320984	0.0782465
UTI89_C0387	tauD	alpha-ketoglutarate-dependent taurine dioxygenase	-0.320271	0.0157578
UTI89_C3702	yhdG	putative dehydrogenase	-0.319941	0.0116095
UTI89_C4380	UTI89_C4380	conserved hypothetical protein	-0.319743	0.00301749
UTI89_C1211	yceC	hypothetical protein	-0.31838	0.000963543
UTI89_C1123	UTI89_C1123	hypothetical protein	-0.317819	0.0205304
UTI89_C3413	hybF	probable hydrogenase nickel incorporation protein hybF	-0.317765	0.00715716
UTI89_C2099	araH	ABC-type arabinose transport system permease component	-0.317731	0.0436491
UTI89_C1858	UTI89_C1858	hypothetical protein	-0.317568	0.132354
UTI89_C4723	yjdK	hypothetical protein	-0.316961	0.00233391
UTI89_C0042	caiD	carnitinyl-CoA dehydratase	-0.315954	0.00345
UTI89_C2271	UTI89_C2271	hypothetical protein	-0.315903	0.000470101
UTI89_C0427	queA	probable S-adenosylmethionine:tRNA ribosyltransferase-isomerase	-0.315893	0.005261
UTI89_C4141	yibL	hypothetical protein	-0.315673	0.00727796
UTI89_C4963	UTI89_C4963	hypothetical protein	-0.313996	0.00197329
UTI89_C2720	glk	glucokinase	-0.313715	0.00489473
UTI89_C0621	citD	citrate lyase acyl carrier protein (gamma chain)	-0.313465	0.0102783
UTI89_C2660	UTI89_C2660	lysin	-0.313123	0.0143463
UTI89_C3144	UTI89_C3144	hypothetical protein	-0.312592	0.0173412
UTI89_C3026	UTI89_C3026	hypothetical protein	-0.311924	0.228804
UTI89_C1942	astA	arginine N-succinyltransferase	-0.311532	0.0751086
UTI89_C4927	hlyC	hemolysin C	-0.31085	0.000641836
UTI89_C4471	yihZ	hypothetical protein	-0.310471	0.00334151
UTI89_C4072	UTI89_C4072	hypothetical protein	-0.310339	0.0315591
UTI89_C4075	UTI89_C4075	conserved hypothetical protein	-0.310322	0.0267816
UTI89_C2589	yfcI	hypothetical protein	-0.310303	0.000650168
UTI89_C3934	aufC	outer membrane usher protein precursor AufC	-0.309166	4.36262e-06
UTI89_C3421	UTI89_C3421	putative enzyme	-0.309132	0.00134715
UTI89_C4591	yjbD	hypothetical protein	-0.308853	0.00114534
UTI89_C3663	yhcB	hypothetical protein	-0.308845	0.0160787
UTI89_C4104	yiaB	hypothetical protein YiaB	-0.308755	5.77107e-05
UTI89_C2771	eutK	ethanolamine utilization protein EutK	-0.308729	0.449883
UTI89_C5026	cgxT	putative transporter CgxT	-0.30768	0.000101119
UTI89_C1494	UTI89_C1494	unknown protein encoded within prophage	-0.307479	0.223801
UTI89_C2457	yejF	hypothetical ABC transporter ATP-binding protein yejF	-0.307196	0.000470526
UTI89_C4098	UTI89_C4098	putative membrane permeability altering protein	-0.306951	0.0143463
UTI89_C1521	ynaC	probable phage-related tail fiber assembly protein G	-0.306602	0.00164211
UTI89_C4264	yidZ	hypothetical transcriptional regulator YidZ	-0.306039	0.000588723
UTI89_C2838	yfgB	hypothetical protein	-0.306018	0.000836537
UTI89_C1924	cedA	cell division regulatory protein CedA	-0.305492	0.634542
UTI89_C4365	cyaA	adenylate cyclase	-0.305368	0.167244
UTI89_C2359	UTI89_C2359	hypothetical protein	-0.305192	0.0241074
UTI89_C1885	aroD	3-dehydroquinate dehydratase	-0.305045	0.0497672
UTI89_C3493	bacA	bacitracin resistance protein BacA	-0.304884	0.00628452
UTI89_C4219	yicN	hypothetical protein	-0.304346	0.0214699
UTI89_C2193	UTI89_C2193	hypothetical protein	-0.304198	0.0264569
UTI89_C3577	yraP	putative periplasmic protein	-0.304081	0.0028114
UTI89_C1662	UTI89_C1662	putative transport system permease protein	-0.303278	0.00939405
UTI89_C3927	UTI89_C3927	conserved hypothetical protein	-0.303173	0.00212748
UTI89_C5080	UTI89_C5080	hypothetical protein	-0.30281	0.0669778
UTI89_C5113	UTI89_C5113	putative endopeptidase protein Rz of prophage CP-933K	-0.30249	0.116453
UTI89_C4231	yidG	hypothetical protein	-0.302322	0.00476766
UTI89_C3330	yqgD	hypothetical protein YqgD	-0.301826	0.473764
UTI89_C0603	ybdL	hypothetical aminotransferase YbdL	-0.300625	0.00786763
UTI89_C1757	UTI89_C1757	putative conserved protein	-0.30051	0.0670601
UTI89_C0604	ybdM	hypothetical protein YbdM	-0.300214	0.00458173
UTI89_C0002	thrA	aspartokinase I	-0.29981	0.161042
UTI89_C3279	xerD	site-specific recombinase	-0.298	0.104038
UTI89_C4781	yjfI	hypothetical protein YjfI	-0.297881	0.00192759
UTI89_C4325	ilvM	acetolactate synthase II small subunit	-0.296986	0.0294193
UTI89_C0421	phoR	phosphate regulon sensor protein PhoR	-0.296633	0.00297055
UTI89_C0260	ykfE	inhibitor of vertebrate lysozyme precursor	-0.296569	0.00329623
UTI89_C1986	yeaM	hypothetical transcriptional regulator YeaM	-0.296557	0.129372
UTI89_C0275	UTI89_C0275	hypothetical protein	-0.29509	0.000569233
UTI89_C3649	gltB	glutamate synthase [NADPH] large chain precursor	-0.294783	0.0884895
UTI89_C2239	UTI89_C2239	Hypothetical protein	-0.294429	0.0636651
UTI89_C3274	UTI89_C3274	isopentenyl-diphosphate delta-isomerase	-0.292523	0.00611053
UTI89_C1378	ldcA	muramoyltetrapeptide carboxypeptidase	-0.292419	0.00521579
UTI89_C1859	UTI89_C1859	hypothetical protein	-0.292095	0.191833
UTI89_C1994	yoaG	hypothetical protein YoaG	-0.291005	0.172998
UTI89_C1742	yneG	hypothetical protein YneG	-0.290849	0.245844
UTI89_C0464	UTI89_C0464	hypothetical protein	-0.290836	0.021144
UTI89_C1981	yeaI	hypothetical protein YeaI	-0.290525	0.00900481
UTI89_C3139	ygcE	hypothetical sugar kinase YgcE	-0.290513	0.00176077
UTI89_C2551	elaA	hypothetical protein ElaA	-0.290463	0.0141024
UTI89_C0243	UTI89_C0243	hypothetical protein	-0.289363	0.00174254
UTI89_C0408	UTI89_C0408	hypothetical protein	-0.288678	0.0106603
UTI89_C4348	UTI89_C4348	hypothetical protein	-0.288606	0.000457815
UTI89_C4866	pepA	aminopeptidase A/I	-0.288045	0.00126069
UTI89_C5155	deoD	purine nucleoside phosphorylase	-0.287815	0.00452658
UTI89_C5078	UTI89_C5078	hypothetical protein	-0.287595	0.51537
UTI89_C3536	yqjD	hypothetical protein	-0.28751	0.0229424
UTI89_C1075	ycdM	putative monooxygenase YcdM	-0.28749	0.199113
UTI89_C2984	ymfR	hypothetical protein	-0.287259	0.202774
UTI89_C1480	UTI89_C1480	hypothetical protein	-0.287106	0.282375
UTI89_C0195	fabZ	(3R)-hydroxymyristol acyl carrier protein dehydratase	-0.286748	0.390606
UTI89_C1721	UTI89_C1721	hypothetical protein	-0.285958	0.0533473
UTI89_C5033	ibgR	putative regulatory protein IbgR	-0.285834	0.00151739
UTI89_C0149	yadC	hypothetical fimbrial adhesin YadC precursor	-0.285294	0.000262959
UTI89_C1064	cbpA	curved DNA-binding protein	-0.285099	0.0420786
UTI89_C0458	yajG	hypothetical lipoprotein YajG precursor	-0.285015	0.0953657
UTI89_C1932	UTI89_C1932	hypothetical protein	-0.284723	0.020819
UTI89_C2683	kil2	kil protein of bacteriophage HK97	-0.28471	0.0620013
UTI89_C1585	ycjR	putative transient receptor potential locus	-0.28456	0.0366102
UTI89_C4938	UTI89_C4938	hypothetical protein	-0.283804	0.000330354
UTI89_C4904	UTI89_C4904	putative F17-like fimbril adhesin subunit	-0.282862	4.28639e-05
UTI89_C0489	acrB	acridine efflux pump	-0.282474	0.000414909
UTI89_C4228	UTI89_C4228	hypothetical protein	-0.28247	0.0113603
UTI89_C2360	yegQ	hypothetical protein	-0.282302	0.00584162
UTI89_C1784	UTI89_C1784	hypothetical protein	-0.281966	0.110381
UTI89_C0334	UTI89_C0334	hypothetical protein	-0.281926	0.000152425
UTI89_C1107	sfaC	putative S fimbrial switch regulatory protein	-0.281511	0.00715255
UTI89_C4016	yhiQ	hypothetical protein YhiQ	-0.280671	0.010171
UTI89_C3733	sun	SUN protein	-0.279727	0.000795874
UTI89_C2232	UTI89_C2232	hypothetical protein	-0.279692	0.176813
UTI89_C1254	potA	ATP-binding component of spermidine/putrescine transport	-0.279414	0.00821292
UTI89_C3955	yhhA	hypothetical protein	-0.278912	0.00521328
UTI89_C2141	fliI	flagellum-specific ATP synthase	-0.278864	0.00934235
UTI89_C1900	ydiV	hypothetical protein YdiV	-0.278671	0.00326022
UTI89_C2338	UTI89_C2338	hypothetical protein	-0.278401	0.34808
UTI89_C4788	yjfN	hypothetical protein	-0.278297	0.0343997
UTI89_C3029	ygaM	hypothetical protein	-0.277839	0.00859885
UTI89_C2347	yegK	hypothetical protein YegK	-0.277229	0.0275631
UTI89_C0420	phoB	positive response regulator for pho regulon	-0.27684	0.00443222
UTI89_C1344	ycgE	hypothetical transcriptional regulator YcgE	-0.27644	0.00727796
UTI89_C4187	rph	ribonuclease PH	-0.276345	0.00321162
UTI89_C5175	yjjY	hypothetical protein YjjY	-0.276159	0.139385
UTI89_C1618	ompN	outer membrane protein N precursor	-0.275596	0.00538189
UTI89_C0070	UTI89_C0070	hypothetical protein	-0.275127	0.26372
UTI89_C5010	fimE	type 1 fimbriae regulatory protein FimE	-0.275042	0.000785117
UTI89_C2156	UTI89_C2156	hypothetical protein	-0.274788	0.0175067
UTI89_C1711	ydeM	hypothetical protein YdeM	-0.274681	0.215643
UTI89_C4472	yiiD	putative acetyltransferase	-0.273963	0.0024799
UTI89_C1601	mppA	periplasmic murein peptide-binding protein precursor	-0.273825	0.00222664
UTI89_C2146	fliN	flagellar motor switch protein FliN	-0.273748	0.0824045
UTI89_C1328	UTI89_C1328	putative tail component of prophage	-0.273578	0.213734
UTI89_C4239	yidQ	hypothetical protein YidQ precursor	-0.273488	0.00909264
UTI89_C0958	UTI89_C0958	hypothetical protein	-0.272597	0.0290923
UTI89_C3329	yqgC	hypothetical protein	-0.272134	0.0296292
UTI89_C3554	tdcR	threonine dehydratase operon activator protein	-0.271984	0.0341235
UTI89_C4401	UTI89_C4401	hypothetical protein	-0.271979	0.000588723
UTI89_C1296	UTI89_C1296	hypothetical protein	-0.271802	0.030228
UTI89_C3815	purD	Phosphoribosylamine--glycine ligase	-0.271064	0.136401
UTI89_C1952	ynjD	hypothetical ABC transporter ATP-binding protein ynjD	-0.270955	0.0359693
UTI89_C0886	UTI89_C0886	hypothetical protein	-0.270733	0.3061
UTI89_C0715	gltA	citrate synthase	-0.270625	0.409667
UTI89_C0115	ppdD	prelipin peptidase dependent protein	-0.270606	0.0475073
UTI89_C0290	UTI89_C0290	putative resolvase	-0.270521	0.0135984
UTI89_C3087	hycB	formate hydrogenlyase subunit 2	-0.270304	0.0654554
UTI89_C1766	ydfI	hypothetical oxidoreductase YdfI	-0.27015	0.0318654
UTI89_C2458	yejG	hypothetical protein	-0.2698	0.0374678
UTI89_C5019	uxuB	D-mannonate oxidoreductase	-0.269653	0.00179715
UTI89_C4541	UTI89_C4541	hypothetical protein	-0.269389	0.145227
UTI89_C5018	uxuA	mannonate dehydratase	-0.268887	0.00336758
UTI89_C4937	UTI89_C4937	hypothetical protein	-0.268885	0.000173373
UTI89_C0411	yaiE	hypothetical protein	-0.268762	0.00691549
UTI89_C1616	UTI89_C1616	putative conserved protein	-0.267381	0.0243099
UTI89_C2935	yfiL	hypothetical protein	-0.267292	0.00790692
UTI89_C0340	betA	choline dehydrogenase	-0.266963	0.00741296
UTI89_C4725	UTI89_C4725	hypothetical protein	-0.266462	0.00521579
UTI89_C1874	sufC	ATPase component of SufB-SufC-SufD cysteine desulfurase (SufS) activator complex	-0.266455	0.271296
UTI89_C2702	evgS	sensor protein EvgS precursor	-0.265699	0.000134667
UTI89_C3953	yrhB	hypothetical protein YrhB	-0.265689	0.00328197
UTI89_C0817	ybiF	hypothetical transport protein YbiF	-0.265593	0.0146136
UTI89_C4432	pepQ	Xaa-Pro dipeptidase	-0.265438	0.00107173
UTI89_C0155	yadN	putative fimbrial subunit YadN precursor	-0.265264	0.000944422
UTI89_C3973	UTI89_C3973	putative phosphotransferase system protein	-0.265044	0.000429352
UTI89_C4649	soxR	redox-sensitive transcriptional activator SoxR	-0.264795	0.102368
UTI89_C1617	ynaF	hypothetical protein	-0.264691	0.0135572
UTI89_C4394	UTI89_C4394	hypothetical protein	-0.264243	0.0158188
UTI89_C1450	yciI	hypothetical protein	-0.264039	0.289096
UTI89_C4850	pyrI	PyrI, subunit of regulatory subunit and aspartate-carbamoyltransferase	-0.263996	0.0457911
UTI89_C1477	UTI89_C1477	hypothetical protein	-0.263957	0.699673
UTI89_C2259	UTI89_C2259	putative transposase	-0.263685	0.0185216
UTI89_C5083	yjjG	hypothetical protein YjjG	-0.263425	0.122691
UTI89_C4477	yiiE	hypothetical protein YiiE	-0.263221	0.0055268
UTI89_C3390	UTI89_C3390	hypothetical protein	-0.262877	0.0891248
UTI89_C2117	sdiA	regulatory protein SdiA	-0.262345	0.0121183
UTI89_C1092	UTI89_C1092	putative transposase	-0.262253	0.00909264
UTI89_C4429	fre	NAD(P)H-flavin reductase	-0.262205	0.152415
UTI89_C0086	ilvH	acetolactate synthase III, valine sensitive, small subunit	-0.262073	0.0386449
UTI89_C3193	UTI89_C3193	hypothetical protein	-0.261634	0.00940338
UTI89_C2616	yfcN	hypothetical protein	-0.261292	0.0207225
UTI89_C4887	papG	p pilus adhesin PapG protein	-0.260904	0.000765305
UTI89_C2489	eco	ecotin monomer; serine protease inhibitor, subunit of ecotin homodimer; serine protease inhibitor	-0.260459	0.0180217
UTI89_C4811	UTI89_C4811	hypothetical protein	-0.26021	0.000908867
UTI89_C4067	yhjR	hypothetical protein YhjR	-0.259715	0.0115706
UTI89_C0283	proB	glutamate 5-kinase	-0.259035	0.018698
UTI89_C2565	nuoE	NADH dehydrogenase I chain E	-0.258633	0.285864
UTI89_C3124	iap	alkaline phosphatase isozyme conversion protein precursor	-0.258223	0.00118267
UTI89_C0174	yadT	conserved hypothetical protein YadT	-0.258062	0.0121183
UTI89_C1599	UTI89_C1599	hypothetical protein YcjY	-0.257532	0.027578
UTI89_C3988	UTI89_C3988	hypothetical protein	-0.257185	0.0243099
UTI89_C4329	ilvY	transcriptional activator protein IlvY	-0.256952	0.108052
UTI89_C0888	clpA	ATP-dependent clp protease ATP-binding subunit clpA	-0.256866	0.00214229
UTI89_C4338	rho	transcription termination factor rho	-0.256826	0.0826622
UTI89_C1070	nmoB	4-hydroxyphenylacetate 3-monooxygenase small chain	-0.256622	0.0643652
UTI89_C0435	ybaD	hypothetical protein	-0.256274	0.240001
UTI89_C2083	flhB	flagellar biosynthetic protein FlhB	-0.256026	0.116453
UTI89_C0261	fadE	acyl-CoA dehydrogenase	-0.255522	0.00581729
UTI89_C3524	ygjQ	hypothetical protein YgjQ	-0.255485	0.0122891
UTI89_C0471	ybaW	hypothetical protein YbaW	-0.255304	0.139869
UTI89_C3115	surE	acid phosphatase SurE	-0.254624	0.0231344
UTI89_C3467	yqiB	putative enzyme	-0.25442	0.0200138
UTI89_C4722	UTI89_C4722	hypothetical protein	-0.254022	0.00146519
UTI89_C2033	UTI89_C2033	hypothetical protein	-0.253991	0.151625
UTI89_C4919	UTI89_C4919	putative transposase	-0.253569	0.0685031
UTI89_C0574	UTI89_C0574	putative resistance protein	-0.25273	0.0133123
UTI89_C1486	UTI89_C1486	hypothetical protein	-0.252149	0.172151
UTI89_C0520	UTI89_C0520	hypothetical protein	-0.252022	0.00653813
UTI89_C1058	torT	periplasmic protein TorT	-0.251799	0.112377
UTI89_C4582	UTI89_C4582	hypothetical protein	-0.250902	0.142316
UTI89_C2711	UTI89_C2711	putative aminotransferase	-0.250588	0.0228172
UTI89_C1299	UTI89_C1299	hypothetical protein	-0.250077	0.0747505
UTI89_C2904	UTI89_C2904	hypothetical protein	-0.249936	0.445249
UTI89_C2418	UTI89_C2418	hypothetical protein	-0.249536	0.0134758
UTI89_C1279	kil1	Kil protein	-0.24883	0.0535305
UTI89_C1136	UTI89_C1136	hypothetical protein	-0.248721	0.0504969
UTI89_C5134	UTI89_C5134	putative outer membrane protein of prophage	-0.248627	0.020476
UTI89_C4701	phnB	hypothetical protein PhnB	-0.248447	0.0617546
UTI89_C3526	ygjT	hypothetical protein YgjT	-0.248445	0.00666819
UTI89_C1651	UTI89_C1651	hypothetical protein	-0.248201	0.0161756
UTI89_C4415	UTI89_C4415	putative conserved protein	-0.247959	0.00807148
UTI89_C1135	UTI89_C1135	hypothetical protein	-0.247668	0.168741
UTI89_C3283	UTI89_C3283	hypothetical protein	-0.247524	0.622351
UTI89_C4920	UTI89_C4920	hypothetical protein	-0.247493	0.0234985
UTI89_C0255	UTI89_C0255	hypothetical protein	-0.247291	0.00173602
UTI89_C2002	UTI89_C2002	putative enzyme	-0.246776	0.0848771
UTI89_C2999	yfdN1	hypothetical protein	-0.246331	0.241821
UTI89_C2891	lepA	GTP-binding elongation factor LepA	-0.246169	0.0381913
UTI89_C5156	yjjJ	hypothetical protein YjjJ	-0.245255	0.00258458
UTI89_C4728	cadA	CadA, subunit of lysine decarboxylase	-0.244981	0.000464445
UTI89_C2998	UTI89_C2998	bacteriophage V DNA adenine methylase	-0.24473	0.189042
UTI89_C2499	rcsB	positive response regulator for colanic capsule biosynthesis	-0.244486	0.0497672
UTI89_C1575	pspB	phage shock protein B, putative inner membrane protein	-0.24416	0.610753
UTI89_C1706	xasA	amino acid antiporter	-0.244124	0.0475099
UTI89_C0585	UTI89_C0585	hypothetical protein	-0.24409	0.50175
UTI89_C1439	ychE	putative channel protein	-0.243877	0.0102783
UTI89_C0582	UTI89_C0582	hypothetical protein	-0.243691	0.119616
UTI89_C2357	UTI89_C2357	hypothetical protein	-0.243559	0.00337518
UTI89_C0273	yafO	conserved hypothetical protein	-0.24345	0.00239818
UTI89_C0841	yliJ	hypothetical GST-like protein YliJ	-0.243429	0.0203956
UTI89_C3451	qseC	sensor protein QseC	-0.243275	0.00399733
UTI89_C2524	UTI89_C2524	hypothetical protein	-0.243252	0.434556
UTI89_C2326	wcaG	GDP-fucose synthetase chain A	-0.24315	0.0170604
UTI89_C0588	entF	enterobactin synthetase component F	-0.242936	0.00282001
UTI89_C4106	xylA	xylose isomerase	-0.242673	0.00289929
UTI89_C4924	hlyD	hemolysin D	-0.242363	0.00574568
UTI89_C0282	phoE	outer membrane pore protein E precursor	-0.242035	0.00218168
UTI89_C0836	yliE	hypothetical protein YliE	-0.241892	0.00259501
UTI89_C1815	ydgT	hypothetical protein	-0.241783	0.0203232
UTI89_C2493	ada	Ada transcriptional dual regulator / O-6-methylguanine-DNA methyltransferase	-0.241201	0.0374678
UTI89_C0507	fsr	fosmidomycin resistance protein	-0.24055	0.0742911
UTI89_C2335	wzb	tyrosine phosphatase	-0.240344	0.365568
UTI89_C2936	yfiR	hypothetical protein YfiR precursor	-0.239716	0.0131098
UTI89_C3264	UTI89_C3264	SsnA protein	-0.239486	0.0144836
UTI89_C0448	apbA	2-dehydropantoate reductase	-0.239161	0.0191553
UTI89_C1280	UTI89_C1280	lambda regulatory protein CIII	-0.238741	0.0713191
UTI89_C2903	yfiF	hypothetical tRNA/rRNA methyltransferase YfiF	-0.238183	0.00905251
UTI89_C2739	xapA	xanthosine phosphorylase	-0.238181	0.0135987
UTI89_C3697	UTI89_C3697	hypothetical protein	-0.237688	0.0345098
UTI89_C1582	ycjO	putative binding-protein dependent transport protein	-0.237154	0.658832
UTI89_C0885	cspD	cold shock-like protein CspD	-0.236978	0.151362
UTI89_C0543	ylbA	hypothetical protein YlbA	-0.236678	0.00655318
UTI89_C4397	UTI89_C4397	hypothetical protein	-0.236139	0.00192504
UTI89_C3360	UTI89_C3360	hypothetical protein	-0.236122	0.24064
UTI89_C1173	mdoH	periplasmic glucans biosynthesis protein MdoH	-0.23591	0.00538189
UTI89_C2613	mepA	penicillin-insensitive murein endopeptidase precursor	-0.235556	0.0379435
UTI89_C2378	thiM	hydroxyethylthiazole kinase	-0.235088	0.172151
UTI89_C1802	ydgA	hypothetical protein YdgA	-0.234553	0.040669
UTI89_C4553	yjiZ	hypothetical transport protein YjjL	-0.234514	0.00534881
UTI89_C3692	rbsC	ribose transport system permease protein RbsC	-0.234319	0.00246366
UTI89_C2085	cheZ	chemotaxis protein CheZ	-0.233917	0.0198681
UTI89_C2365	gatC	PTS system, galactitol-specific IIC component	-0.23309	0.0127387
UTI89_C4308	rbsR	regulator for rbs operon	-0.232862	0.00648381
UTI89_C0051	yaaU	hypothetical metabolite transport protein YaaU	-0.231274	0.0124243
UTI89_C3873	yhfL	hypothetical protein	-0.231194	0.057269
UTI89_C4677	yjcR	hypothetical protein YjcR	-0.230774	0.0172625
UTI89_C1753	UTI89_C1753	putative outer membrane protein YieC precursor	-0.230253	0.0157702
UTI89_C0828	UTI89_C0828	transaldolase-like protein	-0.23009	0.0229342
UTI89_C3738	yhdN	hypothetical protein YhdN	-0.230051	0.302733
UTI89_C3677	rng	ribonuclease G	-0.229699	0.0160518
UTI89_C1189	grxB	glutaredoxin 2	-0.229676	0.0313183
UTI89_C2641	UTI89_C2641	hypothetical protein	-0.229661	0.0221154
UTI89_C3095	UTI89_C3095	potential molybdenum-pterin-binding-protein	-0.229468	0.403545
UTI89_C3786	yheI	probable general secretion pathway protein J precursor	-0.22935	0.021519
UTI89_C2356	UTI89_C2356	hypothetical protein	-0.229115	0.0679057
UTI89_C2686	erf	bacteriophage HK97 gp40	-0.228831	0.0533473
UTI89_C4782	yjfJ	hypothetical protein	-0.228372	0.0131824
UTI89_C5048	UTI89_C5048	hypothetical protein	-0.228333	0.00315199
UTI89_C2550	elaB	hypothetical protein	-0.227789	0.146215
UTI89_C4241	yidS	hypothetical protein YidS precursor	-0.227157	0.0249053
UTI89_C4246	dgoR	galactonate operon transcriptional repressor	-0.227057	0.0197087
UTI89_C0500	recR	recombination and repair protein RecR	-0.226649	0.0872588
UTI89_C2061	znuA	putative adhesin	-0.2265	0.20403
UTI89_C5061	UTI89_C5061	putative C4-dicarboxylate-binding periplasmic protein	-0.226389	0.00709452
UTI89_C2394	yehQ	hypothetical protein YehQ	-0.226139	0.0642258
UTI89_C1435	UTI89_C1435	hypothetical protein	-0.225953	0.229232
UTI89_C3938	glgA	glycogen synthase	-0.225922	0.00596178
UTI89_C0634	dacA	D-alanyl-D-alanine carboxypeptidase, fraction A; penicillin-binding protein 5	-0.225842	0.0635457
UTI89_C5157	lplA	lipoate-protein ligase A	-0.225702	0.0276958
UTI89_C0237	UTI89_C0237	hypothetical protein	-0.225676	0.0138274
UTI89_C2848	hscA	chaperone protein HscA	-0.225239	0.0763397
UTI89_C3971	UTI89_C3971	putative phosphotransferase system protein	-0.225206	0.138437
UTI89_C3160	yqcA	hypothetical protein YqcA	-0.224426	0.0768568
UTI89_C1729	UTI89_C1729	phage hypothetical protein	-0.224058	0.0880663
UTI89_C2658	UTI89_C2658	hypothetical protein	-0.22401	0.257395
UTI89_C2725	nupC	Nucleoside permease NupC	-0.22327	0.0683109
UTI89_C1862	ydhU	YdhU (PhsC)-like protein	-0.222957	0.284263
UTI89_C4580	yjbB	hypothetical protein YjbB	-0.222902	0.0177131
UTI89_C4814	UTI89_C4814	putative conserved protein	-0.222719	0.00923468
UTI89_C4839	pmbA	PmbA protease involved in Microcin B17 maturation and sensitivity to the DNA gyrase inhibitor LetD	-0.22266	0.00716989
UTI89_C5130	UTI89_C5130	putative minor tail protein	-0.22219	0.0191191
UTI89_C2700	emrK	multidrug resistance protein K	-0.221789	0.00662661
UTI89_C0866	artI	arginine-binding periplasmic protein 1 precursor	-0.221698	0.0714626
UTI89_C0157	pcnB	poly(A) polymerase	-0.22121	0.0834962
UTI89_C4134	yibF	putative S-transferase	-0.219792	0.0435381
UTI89_C2371	UTI89_C2371	hypothetical protein	-0.219486	0.0398349
UTI89_C2463	UTI89_C2463	hypothetical protein	-0.219456	0.730109
UTI89_C2685	UTI89_C2685	enterobacteria phage Sf6 gene 29 protein	-0.218443	0.0454464
UTI89_C0529	tesA	acyl-CoA thioesterase I precursor	-0.218365	0.0386449
UTI89_C4990	UTI89_C4990	hypothetical protein	-0.218049	0.0576572
UTI89_C0262	lpcA	phosphoheptose isomerase	-0.218001	0.419579
UTI89_C2982	UTI89_C2982	pro-head protease	-0.217744	0.0551097
UTI89_C4073	UTI89_C4073	conserved hypothetical protein	-0.217372	0.0527498
UTI89_C3091	hypC	hydrogenase isoenzymes formation protein HypC	-0.216988	0.0646085
UTI89_C3935	aufB	Auf fimbiral chaperone 1 precursor	-0.216781	0.0669416
UTI89_C3549	tdcE	Keto-acid formate acetyltransferase	-0.216226	0.00691549
UTI89_C4335	trxA	thioredoxin 1	-0.21581	0.0439338
UTI89_C4188	yicC	putative alpha helix protein	-0.215501	0.0678385
UTI89_C3262	ygfJ	hypothetical protein YgfJ	-0.215447	0.0122756
UTI89_C1881	ydiL	hypothetical protein YdiL	-0.215107	0.0285241
UTI89_C5022	pptE	putative phosphoenolpyruvate-protein phosphoryltransferase PptE	-0.214865	0.018807
UTI89_C2972	UTI89_C2972	hypothetical protein	-0.214837	0.0584911
UTI89_C0450	yajR	hypothetical transport protein YajR	-0.214215	0.201549
UTI89_C0313	UTI89_C0313	50S ribosomal subunit protein X	-0.214106	0.159502
UTI89_C0802	dinG	probable ATP-dependent helicase DinG	-0.213616	0.0597966
UTI89_C4589	UTI89_C4589	putative transcriptional regulator of sorbose uptake and utilization genes	-0.212808	0.011121
UTI89_C0770	ybhC	putative lipoprotein YbhC precursor	-0.212305	0.047319
UTI89_C2398	yehU	putative 2-component sensor protein	-0.212284	0.032777
UTI89_C4971	UTI89_C4971	hypothetical protein	-0.212263	0.0471182
UTI89_C3316	yggC	hypothetical protein YggC	-0.21224	0.0793514
UTI89_C1093	UTI89_C1093	possible prophage regulatory protein	-0.211995	0.0443985
UTI89_C4063	yhjM	endoglucanase precursor	-0.211764	0.00776561
UTI89_C3112	nlpD	lipoprotein NlpD precursor	-0.211518	0.0633544
UTI89_C1660	ydcT	hypothetical ABC transporter ATP-binding protein ydcT	-0.210452	0.0622167
UTI89_C2865	yphD	hypothetical ABC transporter permease protein yphD	-0.210148	0.100033
UTI89_C5143	UTI89_C5143	putative DNA damage-inducible protein	-0.21012	0.195715
UTI89_C2718	UTI89_C2718	putative transport protein	-0.210112	0.0792889
UTI89_C2481	napB	cytochrome c-type protein	-0.210048	0.110727
UTI89_C1989	UTI89_C1989	hypothetical protein	-0.210016	0.444253
UTI89_C3135	ygcS	hypothetical metabolite transport protein YgcS	-0.209665	0.0258454
UTI89_C2299	hisI	histidine biosynthesis bifunctional protein hisIE	-0.209653	0.189042
UTI89_C3510	aer	aerotaxis sensor receptor, flavoprotein	-0.209643	0.0121193
UTI89_C3138	yqcE	hypothetical protein YqcE	-0.209568	0.0443985
UTI89_C1419	UTI89_C1419	hypothetical protein	-0.209273	0.190022
UTI89_C3234	mutH	DNA mismatch repair protein MutH	-0.208959	0.0456158
UTI89_C2368	gatZ	putative tagatose 6-phosphate kinase GatZ	-0.208868	0.0294193
UTI89_C5108	UTI89_C5108	hypothetical protein	-0.208816	0.0103726
UTI89_C1094	yfjI	hypothetical protein YfjI	-0.208778	0.0225702
UTI89_C4778	yjeB	hypothetical protein	-0.20869	0.102957
UTI89_C3672	yhcQ	hypothetical protein YhcQ	-0.208459	0.115124
UTI89_C0112	guaC	GMP reductase	-0.208443	0.0576627
UTI89_C1609	UTI89_C1609	putative secretion protein	-0.208051	0.0125845
UTI89_C2692	UTI89_C2692	hypothetical protein	-0.207702	0.064066
UTI89_C2691	UTI89_C2691	hypothetical protein	-0.207702	0.064066
UTI89_C0696	UTI89_C0696	hypothetical protein	-0.207358	0.507897
UTI89_C3205	UTI89_C3205	hypothetical protein	-0.207226	0.0276862
UTI89_C4743	yjeJ	hypothetical protein YjeJ	-0.206865	0.0109646
UTI89_C1884	ydiB	putative oxidoreductase	-0.206828	0.0299111
UTI89_C2067	ruvC	RuvC protein, Holliday junction nuclease	-0.206714	0.21102
UTI89_C2674	UTI89_C2674	hypothetical protein	-0.206421	0.294446
UTI89_C1353	UTI89_C1353	putative conserved protein	-0.20627	0.0508638
UTI89_C1372	nhaB	Na(+)/H(+) antiporter 2	-0.205943	0.0336932
UTI89_C2671	UTI89_C2671	bacteriophage HK97 gp56	-0.205892	0.147365
UTI89_C0790	ybhO	hypothetical protein YbhO	-0.205692	0.0755723
UTI89_C0296	UTI89_C0296	hypothetical protein	-0.205196	0.0536519
UTI89_C3587	yhbW	hypothetical protein	-0.205006	0.0309897
UTI89_C4712	melR	MelR regulator of melibiose operon	-0.204999	0.058725
UTI89_C1545	UTI89_C1545	conserved hypothetical protein	-0.204988	0.498825
UTI89_C4972	UTI89_C4972	hypothetical protein	-0.204854	0.0247783
UTI89_C3025	stpA	DNA-binding protein StpA	-0.204652	0.0155074
UTI89_C2167	yedV	putative 2-component sensor protein	-0.204577	0.0142906
UTI89_C1749	marR	multiple antibiotic resistance protein MarR	-0.2043	0.378152
UTI89_C4675	yjcP	putative enzyme	-0.204279	0.0136555
UTI89_C0379	yaiO	hypothetical protein	-0.204106	0.0236007
UTI89_C5146	UTI89_C5146	hypothetical protein	-0.203698	0.236066
UTI89_C4447	dsbA	disulfide oxidoreductase	-0.203461	0.029542
UTI89_C1852	cfa	cyclopropane fatty acyl phospholipid synthase	-0.203434	0.195748
UTI89_C4961	UTI89_C4961	hypothetical protein	-0.20335	0.0680406
UTI89_C1389	treA	periplasmic trehalase precursor (alpha, alpha-trehalose glucohydrolase)	-0.203182	0.0350792
UTI89_C4479	fdoI	formate dehydrogenase-O, cytochrome B556 (FDO) subunit	-0.203085	0.0475073
UTI89_C4368	UTI89_C4368	hypothetical protein	-0.202477	0.111285
UTI89_C1927	celF	6-phospho-beta-glucosidase	-0.202029	0.0320196
UTI89_C5036	ibgT	putative transporter IbgT	-0.201704	0.00499922
UTI89_C4942	UTI89_C4942	hypothetical protein	-0.201111	0.462046
UTI89_C4540	frwB	PTS system fructose-like IIB component 1	-0.200746	0.1674
UTI89_C4882	hek	adhesin/virulence factor Hek	-0.200739	0.0202
UTI89_C3891	yrfB	hypothetical protein YrfB	-0.200727	0.0405722
UTI89_C2441	UTI89_C2441	hypothetical protein	-0.20072	0.064668
UTI89_C3664	UTI89_C3664	hypothetical protein	-0.200712	0.125156
UTI89_C4886	papX	putative regulator PapX protein	-0.200705	0.0156978
UTI89_C4899	UTI89_C4899	hypothetical protein	-0.200331	0.0281173
UTI89_C4071	UTI89_C4071	conserved hypothetical protein	-0.200066	0.169511
UTI89_C0844	ybjG	hypothetical protein YbjG	-0.199971	0.211835
UTI89_C2077	yecK	cytochrome c-type protein TorY	-0.199961	0.128213
UTI89_C0038	UTI89_C0038	transposase	-0.199712	0.0423554
UTI89_C1101	UTI89_C1101	hypothetical protein	-0.199519	0.100648
UTI89_C3983	yhhN	hypothetical protein	-0.199226	0.0261198
UTI89_C2129	yedD	hypothetical lipoprotein YedD precursor	-0.198678	0.330086
UTI89_C4405	UTI89_C4405	carbamate kinase-like protein YahI	-0.198662	0.040683
UTI89_C1264	rluE	23S rRNA pseudouridine synthase	-0.19848	0.580627
UTI89_C0659	UTI89_C0659	hypothetical protein	-0.198348	0.0791027
UTI89_C5013	fimC	periplasmic chaperone protein FimC precursor	-0.198194	0.015712
UTI89_C4450	yihG	hypothetical protein YihG	-0.19776	0.0140866
UTI89_C3212	UTI89_C3212	2-hydroxyacid dehydrogenase	-0.197273	0.0170534
UTI89_C3192	UTI89_C3192	hypothetical protein	-0.19699	0.0646491
UTI89_C5091	yfdR2	hypothetical protein	-0.19669	0.0216596
UTI89_C1810	malY	maltose regulon modulator	-0.196575	0.208382
UTI89_C1129	UTI89_C1129	outer membrane heme/hemoglobin receptor	-0.196149	0.402255
UTI89_C0656	ybeX	putative transport protein	-0.196054	0.0759416
UTI89_C3064	srlA	PTS system, glucitol/sorbitol-specific IIC2 component	-0.19597	0.118667
UTI89_C4086	yhjW	membrane-protein YhjW	-0.195681	0.0162409
UTI89_C1785	UTI89_C1785	putative acid shock protein	-0.195679	0.26682
UTI89_C3405	yghQ	hypothetical protein YghQ	-0.195671	0.036489
UTI89_C4350	UTI89_C4350	hypothetical protein	-0.195657	0.0468252
UTI89_C1718	fmlB	periplasmic chaperone FmlB protein	-0.195197	0.160588
UTI89_C1836	ydhK	hypothetical protein YdhK	-0.195084	0.0782465
UTI89_C0573	ylcC	conserved hypothetical protein	-0.194878	0.034166
UTI89_C0706	phrB	deoxyribodipyrimidine photolyase	-0.194488	0.0448608
UTI89_C1348	UTI89_C1348	hypothetical protein	-0.194273	0.117718
UTI89_C4830	ytfP	hypothetical protein	-0.194101	0.0724676
UTI89_C1308	UTI89_C1308	hypothetical protein	-0.19403	0.461364
UTI89_C1041	hyaB	hydrogenase-1 large subunit	-0.193954	0.0432422
UTI89_C5089	UTI89_C5089	unknown protein encoded within prophage CP-933V	-0.193937	0.0914747
UTI89_C0811	ybiO	probable membrane protein YbiO	-0.193462	0.0418593
UTI89_C4687	phnP	PhnP protein	-0.193414	0.0584823
UTI89_C4710	adiY	AdiY transcriptional regulatory protein	-0.193003	0.00887172
UTI89_C4001	UTI89_C4001	putative phosphotransferase system enzyme subunit	-0.192878	0.0468252
UTI89_C1374	ycgB	putative sporulation protein	-0.192423	0.144272
UTI89_C0090	mraZ	MraZ protein	-0.192227	0.245063
UTI89_C4107	xylF	D-xylose-binding periplasmic protein precursor	-0.19222	0.00758549
UTI89_C2312	rfbB	RfbB, subunit of dTDP-glucose 4,6-dehydratase	-0.191747	0.0312018
UTI89_C3446	parC	topoisomerase IV subunit A	-0.191458	0.580627
UTI89_C2234	UTI89_C2234	putative outer membrane receptor for iron compound or colicin	-0.191298	0.0184509
UTI89_C3036	nrdF	ribonucleoside-diphosphate reductase 2 beta chain	-0.191191	0.0341235
UTI89_C1725	UTI89_C1725	putative phage-related secreted protein	-0.191185	0.0452814
UTI89_C4925	hlyB	hemolysin secretion protein HlyB	-0.191127	0.0139098
UTI89_C4845	treR	trehalose operon repressor	-0.190851	0.055237
UTI89_C1137	UTI89_C1137	hypothetical protein	-0.190766	0.132795
UTI89_C3977	ftsX	cell division membrane protein	-0.190757	0.376815
UTI89_C0272	yafN	hypothetical protein YafN	-0.190193	0.568008
UTI89_C2477	ccmC	heme exporter protein C	-0.190167	0.102368
UTI89_C4200	yicH	hypothetical protein YicH	-0.190009	0.0212933
UTI89_C2020	yebH	ribosomal RNA large subunit methyltransferase A	-0.190008	0.30879
UTI89_C4910	UTI89_C4910	hypothetical protein	-0.189897	0.0877873
UTI89_C4875	idnK	thermosensitive gluconokinase	-0.18986	0.0499244
UTI89_C4022	UTI89_C4022	conserved hypothetical protein	-0.189517	0.0714818
UTI89_C2280	yeeW1	hypothetical protein YeeW	-0.189139	0.371822
UTI89_C3024	ygaP	hypothetical protein	-0.188487	0.042421
UTI89_C1523	ylcE	hypothetical protein YlcE	-0.18798	0.152796
UTI89_C1460	UTI89_C1460	unknown protein encoded by prophage CP-933O	-0.187942	0.0561151
UTI89_C2886	recO	protein interacts with RecR and possibly RecF proteins	-0.187793	0.106535
UTI89_C0380	UTI89_C0380	putative transferase	-0.187527	0.0694548
UTI89_C1340	UTI89_C1340	hypothetical protein	-0.187526	0.103964
UTI89_C1298	rusA	Crossover junction endodeoxyribonuclease RusA	-0.187337	0.12884
UTI89_C5032	gclA	putative glycoxylate carboligase GclA	-0.187284	0.0160518
UTI89_C2563	nuoG	NADH dehydrogenase I chain G	-0.187254	0.105429
UTI89_C5064	UTI89_C5064	hypothetical zinc-type alcohol dehydrogenase-like protein yjjN	-0.187248	0.0772075
UTI89_C4159	yibQ	hypothetical protein YibQ precursor	-0.187227	0.0507569
UTI89_C3817	zraP	periplasmic zinc resistance-associated protein precursor	-0.187218	0.0822927
UTI89_C1606	ogt	O-6-alkylguanine-DNA/cysteine-protein methyltransferase	-0.187104	0.394214
UTI89_C0330	ykgF	putative electron transport protein YkgF	-0.186456	0.0776297
UTI89_C1799	fumC	fumarate hydratase class II	-0.18621	0.0909741
UTI89_C4849	UTI89_C4849	hypothetical protein	-0.185756	0.174487
UTI89_C4461	yihW	hypothetical transcriptional regulator YihW	-0.185322	0.0717825
UTI89_C4721	yjdJ	hypothetical protein	-0.185069	0.0989094
UTI89_C4779	vacB	putative enzyme	-0.185054	0.0216596
UTI89_C0695	speF	ornithine decarboxylase, inducible	-0.185014	0.056459
UTI89_C0788	ybhM	hypothetical protein YbhM	-0.184837	0.0525736
UTI89_C2818	ppx	exopolyphosphatase	-0.18446	0.131444
UTI89_C2205	UTI89_C2205	hypothetical protein	-0.184162	0.0861435
UTI89_C4686	UTI89_C4686	conserved hypothetical protein	-0.183638	0.285121
UTI89_C4767	yjeF	hypothetical protein YjeF	-0.18348	0.0263158
UTI89_C1840	ydhM	hypothetical protein	-0.183107	0.185803
UTI89_C0925	UTI89_C0925	putative phage protein gpI	-0.18301	0.288346
UTI89_C1740	uxaB	altronate oxidoreductase	-0.18267	0.0784461
UTI89_C3179	ygdD	hypothetical protein	-0.182455	0.5389
UTI89_C1554	UTI89_C1554	hypothetical protein	-0.18225	0.377121
UTI89_C3399	UTI89_C3399	acyl carrier protein, putative	-0.181989	0.0404509
UTI89_C4337	rhoL	rho operon leader peptide	-0.18193	0.483929
UTI89_C0381	yaiP	hypothetical protein YaiP	-0.181824	0.0456386
UTI89_C1634	acpD	acyl carrier protein phosphodiesterase	-0.181434	0.245287
UTI89_C1589	ycjV	hypothetical ABC transporter ATP-binding protein ycjV	-0.181424	0.0656058
UTI89_C1062	torD	chaperone protein TorD	-0.181421	0.443467
UTI89_C3013	UTI89_C3013	hypothetical protein	-0.181222	0.102128
UTI89_C2225	UTI89_C2225	putative transposase	-0.18122	0.0834962
UTI89_C1665	ydcX	hypothetical protein	-0.180998	0.950962
UTI89_C4476	UTI89_C4476	hypothetical protein	-0.180929	0.0712106
UTI89_C3050	gshA	gamma-glutamate-cysteine ligase	-0.18033	0.151613
UTI89_C0721	sucA	2-oxoglutarate dehydrogenase decarboxylase component	-0.179958	0.600413
UTI89_C3448	ygiV	hypothetical protein YgiV	-0.179857	0.158497
UTI89_C2740	yfeR	putative transcriptional regulator LysR-type	-0.179574	0.112377
UTI89_C1200	flgD	flagellar hook formation protein FlgD	-0.178911	0.259356
UTI89_C0777	uvrB	excision nuclease subunit B	-0.178592	0.0568048
UTI89_C3242	lysA	diaminopimelate decarboxylase	-0.178519	0.0671749
UTI89_C5042	yjiK	hypothetical protein YjiK	-0.178134	0.086328
UTI89_C5158	smp	Smp protein precursor	-0.17768	0.0981861
UTI89_C1701	osmC	osmotically inducible protein OsmC	-0.177558	0.116319
UTI89_C5100	UTI89_C5100	putative replication protein	-0.177533	0.0694548
UTI89_C3701	prmA	ribosomal protein L11 methyltransferase	-0.177449	0.2567
UTI89_C3894	mrcA	penicillin-binding protein 1A	-0.177428	0.029936
UTI89_C4947	UTI89_C4947	hypothetical protein	-0.17717	0.0493034
UTI89_C3617	yhbE	hypothetical transport protein YhbE	-0.177008	0.116582
UTI89_C4275	UTI89_C4275	hypothetical protein	-0.176829	0.539863
UTI89_C0871	ybjS	hypothetical protein YbjS	-0.176442	0.0811906
UTI89_C1327	UTI89_C1327	hypothetical protein	-0.176413	0.46999
UTI89_C0924	UTI89_C0924	putative phage protein gpH	-0.176001	0.0338895
UTI89_C0131	acnB	aconitate hydratase 2	-0.175971	0.498788
UTI89_C1643	ydcI	hypothetical transcriptional regulator YdcI	-0.175602	0.34399
UTI89_C4456	hemN	oxygen-independent coproporphyrinogen III oxidase	-0.175352	0.0341235
UTI89_C5002	UTI89_C5002	hypothetical protein	-0.174547	0.327517
UTI89_C4462	yihV	hypothetical sugar kinase YihV	-0.17421	0.140477
UTI89_C0933	UTI89_C0933	phage holin, lambda family	-0.173728	0.39519
UTI89_C3704	yhdJ	hypothetical adenine-specific methylase YhdJ	-0.17367	0.0754877
UTI89_C2242	UTI89_C2242	hypothetical protein YaiO	-0.173663	0.0332611
UTI89_C2905	trxC	putative thioredoxin-like protein	-0.173442	0.247781
UTI89_C2617	yfcO	putative fimbrial adhesin YfcO precursor	-0.173274	0.133632
UTI89_C0233	rnhA	RNase HI, degrades RNA of DNA-RNA hybrids, participates in DNA replication	-0.173254	0.137437
UTI89_C4719	yjdH	sensor protein DcuS	-0.173167	0.0361795
UTI89_C4222	uhpT	hexose phosphate transport protein	-0.17287	0.0593282
UTI89_C2933	tyrA	bifunctional chorismate mutase/prephenate dehydratase	-0.172556	0.151691
UTI89_C1165	csgA	curlin major subunit CsgA	-0.172437	0.196288
UTI89_C3840	secE	inner membrane preprotein translocase	-0.172434	0.63533
UTI89_C3630	yrbE	hypothetical protein	-0.172384	0.107063
UTI89_C2698	emrY	multidrug resistance protein Y	-0.172329	0.0375833
UTI89_C4176	kdtA	3-deoxy-D-manno-octulosonic-acid transferase (KDO) transferase	-0.171658	0.831658
UTI89_C2066	yebB	Hypothetical protein YebB	-0.171559	0.124598
UTI89_C4888	papF	minor pilin subunit PapF	-0.171368	0.0507569
UTI89_C4596	yjbG	hypothetical protein YjbG precursor	-0.170672	0.247081
UTI89_C3856	yheT	hypothetical protein YheT	-0.170263	0.0510084
UTI89_C5006	UTI89_C5006	hypothetical protein	-0.169899	0.0234236
UTI89_C0369	lacA	galactoside O-acetyltransferase	-0.169828	0.0467017
UTI89_C2779	eutE	ethanolamine utilization protein EutE acetaldehyde dehydrogenase	-0.16925	0.196288
UTI89_C2327	gmd	subunit of GDP-mannose 4,6-dehydratase	-0.169234	0.105775
UTI89_C3155	ygcA	23S rRNA (uracil-5-)-methyltransferase RumA	-0.168836	0.0894675
UTI89_C0279	UTI89_C0279	hypothetical protein	-0.168517	0.235306
UTI89_C5004	UTI89_C5004	hypothetical protein	-0.168432	0.0422002
UTI89_C1888	ydiP	hypothetical transcriptional regulator YdiP	-0.168278	0.218196
UTI89_C5141	UTI89_C5141	hypothetical protein	-0.167854	0.0475073
UTI89_C3859	yhfA	hypothetical protein	-0.167765	0.129908
UTI89_C0128	aceF	pyruvate dehydrogenase	-0.167427	0.31114
UTI89_C3676	yhdP	hypothetical protein YhdP	-0.167134	0.0425798
UTI89_C1337	sitC	SitC protein	-0.166547	0.337134
UTI89_C0119	ampE	AmpE	-0.166415	0.0980405
UTI89_C4729	cadB	probable cadaverine/lysine antiporter	-0.166354	0.0568048
UTI89_C0519	UTI89_C0519	hypothetical protein	-0.166093	0.160076
UTI89_C2883	UTI89_C2883	hypothetical protein	-0.165665	0.118561
UTI89_C2629	fadL	bifunctional long-chain fatty acids transporter	-0.165592	0.152392
UTI89_C4977	UTI89_C4977	hypothetical protein	-0.165538	0.0527455
UTI89_C4607	malM	maltose operon periplasmic protein precursor	-0.165405	0.502706
UTI89_C3082	hycG	formate hydrogenlyase subunit 7	-0.165199	0.257688
UTI89_C5021	yjiD	hypothetical protein YjiD	-0.165162	0.157548
UTI89_C4419	rmuC	DNA recombination protein RmuC	-0.164926	0.0643686
UTI89_C3565	UTI89_C3565	putative phosphotransferase system enzyme subunit	-0.164789	0.209423
UTI89_C5028	cniT	putative carnitine transporter CniT	-0.164517	0.065514
UTI89_C4940	UTI89_C4940	hypothetical protein	-0.164511	0.445738
UTI89_C1772	ynfC	hypothetical protein YnfC	-0.16413	0.128526
UTI89_C4189	dinD	DNA-damage-inducible protein D	-0.164024	0.0838697
UTI89_C1360	minD	cell division inhibitor, membrane ATPase MinD	-0.16386	0.119221
UTI89_C1024	sulA	suppressor of lon	-0.163176	0.0951478
UTI89_C2707	yfdX	hypothetical protein YfdX	-0.16291	0.0962063
UTI89_C4445	yihD	conserved hypothetical protein YihD	-0.162782	0.476602
UTI89_C3298	ygfA	hypothetical protein YgfA	-0.162663	0.286094
UTI89_C3097	UTI89_C3097	hypothetical protein	-0.162613	0.563533
UTI89_C0548	ylbF	hypothetical protein YlbF	-0.162509	0.191052
UTI89_C4684	rpiR	protein RpiR	-0.162429	0.0844726
UTI89_C0496	apt	adenine phosphoribosyltransferase	-0.16231	0.259194
UTI89_C0163	UTI89_C0163	conserved hypothetical protein	-0.162223	0.440878
UTI89_C4631	UTI89_C4631	hypothetical protein	-0.161817	0.520593
UTI89_C4561	btuB	vitamin B12, E colicins and bacteriophage BF23 receptor precursor	-0.161625	0.0414055
UTI89_C0360	yahM	hypothetical protein	-0.161257	0.161042
UTI89_C1956	ynjH	hypothetical protein YnjH precursor	-0.161248	0.473764
UTI89_C3257	ygeY	putative deacetylase	-0.161191	0.159715
UTI89_C4274	bglG	cryptic beta-glucoside bgl operon Antiterminator	-0.160815	0.0538098
UTI89_C2560	nuoJ	NADH dehydrogenase I chain J	-0.160809	0.487426
UTI89_C0280	yafA	hypothetical protein YafA	-0.160609	0.163981
UTI89_C0775	bioC	biotin synthesis protein BioC	-0.160077	0.378159
UTI89_C1709	yddB	hypothetical protein YddB	-0.15996	0.0454614
UTI89_C3903	pckA	ATP phosphoenolpyruvate carboxykinase	-0.159741	0.113027
UTI89_C0019	UTI89_C0019	putative conserved protein	-0.159684	0.0608338
UTI89_C0364	prpC	putative citrate synthase	-0.159421	0.387254
UTI89_C1096	UTI89_C1096	hypothetical protein	-0.159258	0.67434
UTI89_C1097	UTI89_C1097	hypothetical protein	-0.159257	0.67434
UTI89_C0959	UTI89_C0959	prophage CP-933T unknown protein	-0.159171	0.146228
UTI89_C5116	UTI89_C5116	unknown protein encoded by prophage CP-933K	-0.158572	0.195572
UTI89_C4688	phnO	putative regulator, phn operon	-0.158572	0.501326
UTI89_C4679	yjcS	hypothetical protein YjcS	-0.15853	0.0421031
UTI89_C2684	UTI89_C2684	enterobacteria phage Sf6 gene 30 protein	-0.158426	0.151202
UTI89_C3570	agaC	PTS system, N-acetylgalactosamine-specific IIC component 1	-0.158335	0.054916
UTI89_C3170	fucO	lactaldehyde reductase	-0.158267	0.103964
UTI89_C0064	hepA	probable ATP-dependent RNA helicase	-0.15811	0.0620983
UTI89_C4481	UTI89_C4481	hypothetical protein	-0.158003	0.153797
UTI89_C4746	ecnA	putative antitoxin of osmotically regulated toxin-antitoxin system associated with programmed cell death	-0.157892	0.36793
UTI89_C2151	rcsA	positive DNA-binding transcriptional regulator of capsular polysaccharide synthesis, activates its own expression, subunit of RcsB transcriptional activator	-0.157863	0.166011
UTI89_C5151	UTI89_C5151	hypothetical protein	-0.157693	0.74338
UTI89_C4823	cysQ	CysQ protein	-0.157424	0.152044
UTI89_C0783	moaC	molybdopterin biosynthesis, protein C	-0.157262	0.418379
UTI89_C0780	moaA	molybdenum cofactor biosynthesis protein A	-0.156969	0.304927
UTI89_C1084	ycdP	hypothetical protein YcdP	-0.156752	0.155886
UTI89_C0835	UTI89_C0835	putative transport system permease protein	-0.156544	0.136401
UTI89_C1119	iroE	IroE protein	-0.156442	0.367629
UTI89_C3047	UTI89_C3047	hypothetical protein	-0.156397	0.416088
UTI89_C2199	yeeO	hypothetical protein YeeO	-0.156234	0.188702
UTI89_C4336	UTI89_C4336	hypothetical protein	-0.156199	0.152392
UTI89_C4958	UTI89_C4958	hypothetical protein	-0.156162	0.118655
UTI89_C1263	ymfB	putative hydrolase (Nudix family)	-0.15602	0.404811
UTI89_C3392	glcB	malate synthase G	-0.155666	0.091797
UTI89_C2777	eutG	ethanolamine utilization protein EutG iron-containing alcohol dehydrogenase	-0.155582	0.122084
UTI89_C4197	recG	ATP-dependent DNA helicase RecG	-0.155561	0.0569485
UTI89_C1687	narU	nitrite extrusion protein 2	-0.155278	0.160076
UTI89_C0812	glnQ	GlnQ protein, subunit of glutamine ABC transporter	-0.155208	0.31166
UTI89_C1522	UTI89_C1522	unknown protein encoded by prophage CP-933X	-0.154666	0.170613
UTI89_C3665	degQ	serine endoprotease DegQ precursor	-0.154527	0.0788975
UTI89_C3227	ppdA	prepilin peptidase dependent protein A precursor	-0.154181	0.133632
UTI89_C4857	UTI89_C4857	putative arginine deiminase	-0.154154	0.0581158
UTI89_C5144	prfC	peptide chain release factor RF-3	-0.153945	0.149837
UTI89_C5035	ibeA	invasion protein IbeA	-0.153925	0.0541174
UTI89_C4519	cytR	dual DNA-binding transcriptional regulator	-0.153854	0.135394
UTI89_C2150	fliR	flagellar biosynthetic protein FliR	-0.153823	0.273269
UTI89_C1983	UTI89_C1983	conserved hypothetical protein	-0.153748	0.35719
UTI89_C5170	creA	hypothetical protein	-0.153615	0.224312
UTI89_C4388	rhtB	homoserine/homoserine lactone effulux protein	-0.153588	0.0656299
UTI89_C4828	ytfM	hypothetical protein YtfM precursor	-0.153435	0.0784351
UTI89_C0179	yaeH	putative structural protein	-0.153412	0.207863
UTI89_C4376	uvrD	DNA helicase II	-0.15339	0.0848866
UTI89_C4996	yeeU2	hypothetical protein	-0.153358	0.32146
UTI89_C4905	UTI89_C4905	putative F17-like fimbrial usher	-0.153045	0.033271
UTI89_C2128	amyA	cytoplasmic alpha-amylase	-0.152979	0.259365
UTI89_C0426	yajB	hypothetical protein YajB	-0.152646	0.245287
UTI89_C3408	yghT	hypothetical ATP-binding protein YghT	-0.152617	0.178205
UTI89_C0109	yacG	conserved hypothetical protein	-0.152363	0.646551
UTI89_C4345	rffH	glucose-1-phosphate thymidylyltransferase	-0.152278	0.122548
UTI89_C0033	UTI89_C0033	hypothetical protein	-0.152104	0.294026
UTI89_C4076	UTI89_C4076	hypothetical protein	-0.151947	0.136242
UTI89_C3994	nikB	nickel transport system permease protein NikB	-0.151923	0.133632
UTI89_C0389	UTI89_C0389	putative structural protein	-0.151091	0.0551097
UTI89_C3183	UTI89_C3183	cysteine sulfinate desulfinase	-0.150983	0.130301
UTI89_C0787	UTI89_C0787	hypothetical protein	-0.15068	0.437309
UTI89_C2497	ompC	outer membrane protein 1b (Ib;c)	-0.15043	0.106011
UTI89_C2815	purM	phosphoribosylaminoimidazole synthetase	-0.150324	0.466975
UTI89_C0066	araD	L-ribulose-5-phosphate 4-epimerase	-0.150288	0.273469
UTI89_C3289	gcvH	Glycine cleavage system H protein	-0.150097	0.190264
UTI89_C2958	UTI89_C2958	hypothetical protein	-0.149823	0.739569
UTI89_C4517	hslV	ATP-dependent hslVU protease peptidase subunit hslV	-0.149582	0.211211
UTI89_C1406	hemK	protein methyltransferase HemK	-0.149533	0.746346
UTI89_C2288	yeeY	hypothetical transcriptional regulator YeeY	-0.149361	0.283558
UTI89_C2786	eutS	ethanolamine utilization protein EutS	-0.149296	0.161042
UTI89_C4236	UTI89_C4236	hypothetical protein	-0.148971	0.41824
UTI89_C0321	eaeH	attaching and effacing protein, pathogenesis factor	-0.148556	0.0712106
UTI89_C0371	lacZ	beta-galactosidase	-0.148438	0.109102
UTI89_C2351	yegO	hypothetical protein YegO	-0.148058	0.142129
UTI89_C0916	UTI89_C0916	prophage CP-933T unknown protein	-0.147994	0.426806
UTI89_C1168	ymdB	hypothetical protein YmdB	-0.147845	0.503195
UTI89_C2577	yfbV	hypothetical protein	-0.147807	0.24982
UTI89_C0767	ybhH	hypothetical protein	-0.147804	0.0873708
UTI89_C2746	cysZ	required for sulfate transport	-0.14732	0.165962
UTI89_C2867	yphF	ABC transporter Periplasmic binding protein YphF precursor	-0.147276	0.0871582
UTI89_C2981	UTI89_C2981	major capsid protein precursor	-0.14718	0.218332
UTI89_C2353	baeS	sensor protein BaeS	-0.147097	0.158035
UTI89_C3972	UTI89_C3972	putative phosphotransferase system protein	-0.14702	0.445844
UTI89_C2544	menC	O-succinylbenzoate-CoA synthase	-0.146798	0.17841
UTI89_C0072	UTI89_C0072	hypothetical protein	-0.146779	0.178854
UTI89_C1982	yeaJ	hypothetical protein YeaJ	-0.146524	0.0882879
UTI89_C0813	glnP	glutamine transport system permease protein glnP	-0.146396	0.24982
UTI89_C3824	yjaE	regulator of sigma D	-0.145635	0.281999
UTI89_C4640	UTI89_C4640	hypothetical protein	-0.145535	0.430678
UTI89_C0337	UTI89_C0337	conserved hypothetical protein	-0.145531	0.169807
UTI89_C0608	ahpC	alkyl hydroperoxide reductase, C22 subunit; detoxification of hydroperoxides	-0.145121	0.414761
UTI89_C4906	UTI89_C4906	putative F17-like fimbrial chaperone	-0.14509	0.0820034
UTI89_C5050	hsdS	HsdS, type I site-specific deoxyribonuclease	-0.145085	0.133173
UTI89_C0701	kdpB	potassium-transporting ATPase B chain	-0.144671	0.153358
UTI89_C0642	ybeN	nicotinate-nucleotide adenylyltransferase	-0.144554	0.458552
UTI89_C1472	UTI89_C1472	hypothetical protein	-0.144529	0.0964985
UTI89_C0324	ykgB	hypothetical protein YkgB	-0.144522	0.119705
UTI89_C3605	yhbX	outer membrane protein YhbX precursor	-0.144299	0.0496223
UTI89_C2185	ybtU	thiazolinyl-S-HMWP1 reductase	-0.144015	0.270117
UTI89_C2143	fliK	flagellar hook-length control protein	-0.143812	0.314613
UTI89_C4567	UTI89_C4567	hypothetical protein	-0.143721	0.294446
UTI89_C0679	UTI89_C0679	dihydrodipicolinate synthase	-0.143613	0.143659
UTI89_C3137	ygcW	hypothetical oxidoreductase YgcW	-0.143427	0.114155
UTI89_C0857	potF	putrescine-binding periplasmic protein precursor	-0.143141	0.214089
UTI89_C2421	mglC	galactoside transport system permease protein mglC	-0.14311	0.30243
UTI89_C1204	flgH	flagellar basal body L-ring protein precursor	-0.14286	0.364798
UTI89_C0169	fhuB	ferrichrome transport system permease protein fhuB	-0.142448	0.207732
UTI89_C3142	UTI89_C3142	hypothetical protein	-0.142275	0.180955
UTI89_C4206	UTI89_C4206	PTS system, fructose-like-2 IIB component 1	-0.141923	0.116221
UTI89_C1992	yeaQ	hypothetical protein YeaQ	-0.141819	0.367115
UTI89_C4537	talC	fructose-6-phosphate aldolase 2	-0.1417	0.17697
UTI89_C3140	ygcF	hypothetical protein YgcF	-0.140725	0.169589
UTI89_C1553	yciH	putative translation initiation factor	-0.140646	0.376865
UTI89_C3479	ygiL	putative Yqi fimbriae subunit YgiL precursor	-0.140349	0.13778
UTI89_C0898	UTI89_C0898	hypothetical protein	-0.140268	0.509678
UTI89_C4117	yiaK	hypothetical oxidoreductase YiaK	-0.140191	0.232858
UTI89_C1644	ydcJ	hypothetical protein YdcJ	-0.140117	0.389943
UTI89_C4025	UTI89_C4025	hypothetical protein	-0.140106	0.318121
UTI89_C2695	dsdC	D-serine deaminase activator	-0.139961	0.266651
UTI89_C5106	ydfU2	hypothetical protein YdfU	-0.139461	0.165754
UTI89_C2704	yfdV	auxin efflux transporter type protein	-0.139417	0.139869
UTI89_C4121	yiaN	hypothetical protein YiaN	-0.139387	0.06266
UTI89_C4182	radC	DNA repair protein	-0.139346	0.176527
UTI89_C4233	yidK	putative symporter YidK	-0.139318	0.0871358
UTI89_C4783	yjfK	hypothetical protein YjfK	-0.138437	0.173001
UTI89_C0854	nfsA	subunit of oxygen-insensitive NADPH nitroreductase	-0.138342	0.230918
UTI89_C3650	gltD	glutamate synthase small subunit	-0.138299	0.447243
UTI89_C1458	UTI89_C1458	putative excisionase	-0.138151	0.620218
UTI89_C1172	mdoG	periplasmic glucans biosynthesis protein MdoG precursor	-0.137992	0.202666
UTI89_C4066	yhjQ	hypothetical protein	-0.13769	0.186184
UTI89_C0410	aroM	AroM protein, regulated by AroR	-0.137677	0.218218
UTI89_C2202	nac	nitrogen assimilation regulatory protein nac	-0.137627	0.319472
UTI89_C4638	UTI89_C4638	putative c4-dicarboxylate transport transcriptional regulatory protein	-0.137593	0.100458
UTI89_C0837	yliF	hypothetical membrane protein YliF	-0.137351	0.108355
UTI89_C2623	yfcV	putative Yfc fimbriae subunit YfcV precursor	-0.137166	0.219347
UTI89_C2328	wcaF	putative colanic acid biosynthesis acetyltransferase wcaF	-0.137034	0.184805
UTI89_C1587	ycjT	hypothetical transport protein YcjT	-0.136869	0.174357
UTI89_C4234	yidL	hypothetical transcriptional regulator YidL	-0.136366	0.0824045
UTI89_C2926	yfiH	hypothetical protein YfiH	-0.136232	0.30869
UTI89_C1534	trpH	putative enzyme	-0.13613	0.479674
UTI89_C2543	menE	O-succinylbenzoic acid--CoA ligase	-0.135596	0.192744
UTI89_C1919	yniA	hypothetical protein YniA	-0.135016	0.346877
UTI89_C4834	ytfT	hypothetical ABC transporter permease protein ytfT	-0.134901	0.234848
UTI89_C3454	UTI89_C3454	conserved hypothetical protein	-0.134534	0.31435
UTI89_C3569	agaB	PTS system, cytoplasmic, N-acetylgalactosamine-specific IIB component 1 (EIIB-AGA)	-0.134509	0.117751
UTI89_C2329	wcaE	putative colanic acid biosynthesis glycosyl transferase	-0.134458	0.415367
UTI89_C3239	ygeD	hypothetical protein YgeD	-0.134427	0.178106
UTI89_C0680	UTI89_C0680	putative alcohol dehydrogenase	-0.134301	0.262505
UTI89_C2028	kdgR	transcriptional regulator KdgR	-0.134184	0.274513
UTI89_C2645	UTI89_C2645	DNA transfer protein	-0.133772	0.274027
UTI89_C0154	ecpD	periplasmic chaperone EcpD precursor	-0.133541	0.173001
UTI89_C0461	UTI89_C0461	hypothetical protein	-0.133226	0.39058
UTI89_C5118	UTI89_C5118	hypothetical protein	-0.13322	0.608591
UTI89_C4309	yieO	hypothetical transport protein YieO	-0.133001	0.134317
UTI89_C0683	UTI89_C0683	putative transcriptional regulator	-0.132969	0.417827
UTI89_C0130	yacH	conserved hypothetical protein	-0.132964	0.133161
UTI89_C2906	yfiP	hypothetical protein YfiP	-0.13295	0.355962
UTI89_C4730	cadC	transcriptional activator CadC	-0.132805	0.123915
UTI89_C2535	yfbE	putative glutamine-scyllo-inositol transaminase	-0.132267	0.181762
UTI89_C0856	ybjN	putative sensory transduction regulator	-0.132037	0.332681
UTI89_C3668	argR	arginine repressor	-0.13189	0.357207
UTI89_C4014	uspA	universal stress protein A	-0.131883	0.134135
UTI89_C2380	yohM	hypothetical protein YohM	-0.131853	0.403231
UTI89_C4515	menA	1,4-dihydroxy-2-naphthoate octaprenyltransferase	-0.131574	0.191052
UTI89_C0640	UTI89_C0640	hypothetical protein	-0.131452	0.739569
UTI89_C4752	frdC	fumarate reductase 15 kDa hydrophobic protein	-0.131385	0.527797
UTI89_C2800	ypfH	hypothetical protein YpfH	-0.130996	0.548083
UTI89_C3950	UTI89_C3950	hypothetical protein	-0.130971	0.598503
UTI89_C4003	UTI89_C4003	putative xylulose kinase	-0.13089	0.130011
UTI89_C5092	yfdQ2	hypothetical protein YfdQ	-0.130751	0.110652
UTI89_C3407	yghS	hypothetical ATP-binding protein YghS	-0.13043	0.247781
UTI89_C2181	ybtP	putative inner membrane ABC-transporter	-0.130165	0.278784
UTI89_C3826	thiE	thiamine-phosphate pyrophosphorylase	-0.130063	0.218215
UTI89_C3655	nanA	N-acetylneuraminate lyase (aldolase)	-0.130029	0.236565
UTI89_C0803	ybiB	hypothetical protein YbiB	-0.129959	0.535942
UTI89_C2362	UTI89_C2362	hypothetical protein	-0.129894	0.143395
[truncated: 3,334 more rows]

## Sheet: d. common LB_EZ MOPS_Urine
locus_tag	gene_name	COGs	Comments
[truncated: 40 more rows]
