# Supplementary material for: Genome-wide analysis of fitness-factors in uropathogenic Escherichia coli during growth in laboratory media and during urinary tract infections
Source: Microb Genom. 2021 Dec 20;7(12):000719. doi: 10.1099/mgen.0.000719 (PMC8767336; doi:10.1099/mgen.0.000719)
Supplement: Supplementary material 4 [file mgen-7-0719-s004.xlsx]

## Sheet: Table S6
Content Table S6
a.	Fitness, ambiguous and not fitness-genes predicted in E. coli UTI89 during mice infection in mouse V
b.	Fitness, ambiguous and not fitness genes predicted in E. coli UTI89 during mice infection in mouse W
c.	Fitness, ambiguous and not fitness-genes predicted in E. coli UTI89 during mice infection in mouse Z
d.	Common fitness-genes predicted in E. coli UTI89 during mice infection in mouse V, W and Z
e.	Common fitness-genes predicted in E. coli UTI89 during mice infection in mouse V, W and Z, EZ MOPS, urine and LB

## Sheet: a. Mouse V
locus_tag	gene_name	function	logFC	q.value		Comments
UTI89_C2304	wbdM	putative glycosyltransferase WbdM	-14.0915	0		Genes shown here are fitness-genes detected from output libray in UTI89_V (representing the single mouse V under study)
UTI89_C2311	rfbD	dTDP-4-dehydrorhamnose reductase, subunit of dTDP-L-rhamnose synthetase	-13.2369	0		Genes identified as ambiguous or not fitness-genes are highlighted in grey
UTI89_C1432	galU	glucose-1-phosphate uridylyltransferase	-12.6798	4.57228e-194
UTI89_C4288	UTI89_C4288	hypothetical protein	-12.6006	2.09794e-234
UTI89_C4865	holC	DNA polymerase III, chi subunit	-12.578	1.66587e-228
UTI89_C0735	tolA	membrane spanning protein TolA	-12.5158	1.47035e-220
UTI89_C0060	surA	peptidyl-prolyl cis-trans isomerase	-12.5132	3.79663e-220
UTI89_C4165	rfaF	ADP-heptose--lps heptosyltransferase II involved in lipopolysaccharide core biosynthesis	-12.5131	3.766e-220
UTI89_C4287	atpA	membrane-bound ATP synthase F1 sector alpha-subunit	-12.4639	3.74644e-209
UTI89_C4349	wzxE	putative cytochrome	-12.3652	6.09726e-193
UTI89_C3666	degS	inner membrane serine protease DegS precursor	-12.2931	1.60214e-176
UTI89_C3223	recC	exodeoxyribonuclease V gamma chain	-12.1941	4.47192e-175
UTI89_C3978	ftsE	cell division ATP-binding membraine protein ftsE	-11.7094	8.4396e-130
UTI89_C4166	rfaC	Lipopolysaccharide heptosyltransferase-1	-11.6536	3.83066e-138
UTI89_C2322	UTI89_C2322	hypothetical protein	-11.5886	1.03808e-124
UTI89_C4771	miaA	delta(2)-isopentenylpyrophosphate tRNA-adenosine transferase	-11.503	2.03752e-118
UTI89_C3600	nusA	transcription pausing; L factor	-11.4611	7.54306e-126
UTI89_C4286	atpG	membrane-bound ATP synthase F1 sector gamma-subunit	-11.4468	2.89866e-124
UTI89_C1134	UTI89_C1134	hypothetical protein	-11.446	1.81845e-88
UTI89_C2031	prc	carboxy-terminal protease for penicillin-binding protein 3	-11.3071	0
UTI89_C2683	kil2	kil protein of bacteriophage HK97	-11.29	4.49522e-111
UTI89_C0144	panD	aspartate 1-decarboxylase	-11.2496	4.09405e-98
UTI89_C2716	ypdE	hypothetical protein YpdE	-11.2267	8.12741e-107
UTI89_C1905	himA	integration host factor (IHF), alpha subunit	-11.2265	2.37134e-93
UTI89_C2825	guaA	glutamine-hydrolyzing amonia dependent GMP synthetase	-11.1301	2.65378e-109
UTI89_C1631	ynbB	putative phosphatidate cytidiltransferase	-11.1164	6.64611e-101
UTI89_C5015	fimF	type 1 fimbriae minor subunit precursor FimF	-11.0901	4.38708e-106
UTI89_C2306	wciP	putative rhamnosyltransferase	-11.0538	0
UTI89_C3434	yqhH	hypothetical lipoprotein YqhH precursor	-11.0327	4.03668e-102
UTI89_C1527	yciF	putative structural proteins	-10.9907	1.26988e-97
UTI89_C2232	UTI89_C2232	hypothetical protein	-10.981	7.79293e-83
UTI89_C4521	UTI89_C4521	hypothetical protein	-10.9548	1.15526e-92
UTI89_C5129	UTI89_C5129	putative minor tail protein	-10.9317	3.70374e-89
UTI89_C2309	rfbC	dTDP-4-dehydrorhamnose 3,5-epimerase (dTDP-4-keto-6-deoxyglucose 3,5-epimerase) (dTDP-L-rhamnose synthetase)	-10.8985	6.91319e-85
UTI89_C3163	syd	Syd	-10.8845	1.56883e-94
UTI89_C4142	UTI89_C4142	hypothetical protein	-10.7421	1.02757e-81
UTI89_C0654	UTI89_C0654	hypothetical protein	-10.6836	1.44712e-77
UTI89_C4277	pstB	ATP-binding component of high-affinity phosphate-specific ABC transport system	-10.6737	3.10249e-83
UTI89_C1434	hns	Hns transcriptional dual regulator	-10.6649	1.50384e-74
UTI89_C4650	UTI89_C4650	hypothetical protein	-10.6583	1.63447e-81
UTI89_C4945	UTI89_C4945	hypothetical protein	-10.6526	6.40008e-64
UTI89_C1711	ydeM	hypothetical protein YdeM	-10.6505	4.02558e-69
UTI89_C2518	inaA	protein InaA	-10.6069	1.95904e-78
UTI89_C0983	himD	beta subunit of IHF transcriptional dual regulator	-10.5583	1.66137e-74
UTI89_C4337	rhoL	rho operon leader peptide	-10.5408	3.74637e-59
UTI89_C0170	hemL	glutamate-1-semialdehyde 2,1-aminomutase	-10.5347	1.11733e-74
UTI89_C0386	tauC	taurine transport system permease protein TauC	-10.4937	7.86915e-75
UTI89_C0739	ybgF	hypothetical protein	-10.4642	1.22083e-72
UTI89_C1356	UTI89_C1356	hypothetical protein	-10.4413	2.23896e-72
UTI89_C1054	UTI89_C1054	hypothetical protein	-10.4382	4.34975e-63
UTI89_C1053	gnsB	protein that affects unsaturated fatty acid abundance	-10.4382	4.54201e-63
UTI89_C0022	nhaA	Na(+)/H(+) antiporter 1	-10.4335	3.53818e-254
UTI89_C3360	UTI89_C3360	hypothetical protein	-10.4089	4.80352e-71
UTI89_C1213	yceD	hypothetical protein	-10.4083	5.94343e-71
UTI89_C3977	ftsX	cell division membrane protein	-10.3623	1.67749e-65
UTI89_C2256	UTI89_C2256	hypothetical protein	-10.3234	2.34412e-67
UTI89_C3847	yheN	hypothetical protein YheN	-10.3048	9.53782e-54
UTI89_C4164	rfaD	ADP-L-glycero-D-mannoheptose-6-epimerase	-10.3032	1.64408e-63
UTI89_C4901	UTI89_C4901	hypothetical protein	-10.2924	1.53837e-67
UTI89_C0941	UTI89_C0941	hypothetical protein	-10.2917	1.80523e-62
UTI89_C4734	cutA	divalent cation tolerance protein	-10.287	7.58824e-68
UTI89_C1655	yncJ	hypothetical protein YncJ precursor	-10.2739	3.38931e-67
UTI89_C0932	UTI89_C0932	putative endolysin	-10.2516	8.86299e-63
UTI89_C1698	rpsV	30S ribosomal subunit protein S22	-10.2392	1.20257e-59
UTI89_C0982	rpsA	30S ribosomal subunit protein S1	-10.2362	3.82229e-64
UTI89_C2000	yeaY	putative outer membrane protein	-10.2019	3.64876e-64
UTI89_C2059	msbB	myristoyl acyltransferase; (KDO)2-(lauroyl)-lipid IVA acyltransferase	-10.2013	2.22847e-64
UTI89_C0145	UTI89_C0145	conserved hypothetical protein	-10.1841	1.45913e-56
UTI89_C4688	phnO	putative regulator, phn operon	-10.1797	1.44708e-61
UTI89_C3228	UTI89_C3228	hypothetical protein	-10.1586	2.45307e-62
UTI89_C5118	UTI89_C5118	hypothetical protein	-10.1335	4.46632e-62
UTI89_C3111	rpoS	sigma factor RpoS	-10.1294	5.74526e-214
UTI89_C1526	yciE	hypothetical protein	-10.127	9.00749e-62
UTI89_C1640	ydcA	hypothetical protein YdcA precursor	-10.1147	3.4661e-58
UTI89_C1103	UTI89_C1103	hypothetical protein	-10.0974	6.48408e-56
UTI89_C3488	UTI89_C3488	ADP-heptose synthase	-10.0679	1.35287e-57
UTI89_C0718	sdhD	succinate dehydrogenase hydrophobic subunit	-10.0643	3.26995e-59
UTI89_C3221	recB	exodeoxyribonuclease V beta chain	-10.0594	8.40066e-206
UTI89_C4745	efp	elongation factor P (EF-P)	-10.0283	2.24165e-51
UTI89_C2719	UTI89_C2719	putative PTS system IIB component YpdH	-10.0175	1.72995e-54
UTI89_C4031	UTI89_C4031	hypothetical protein	-10.0085	3.35175e-53
UTI89_C0325	UTI89_C0325	hypothetical protein	-9.95018	2.69525e-54
UTI89_C2892	rseC	sigma-E factor regulatory protein RseC	-9.92427	3.76094e-51
UTI89_C4951	UTI89_C4951	hypothetical protein	-9.89719	6.19827e-46
UTI89_C0403	psiF	phosphate starvation-induced protein	-9.88301	4.61254e-50
UTI89_C1550	yciS	hypothetical protein YciS	-9.87436	5.81113e-53
UTI89_C0088	UTI89_C0088	hypothetical protein	-9.87367	5.74718e-53
UTI89_C0405	proC	pyrroline-5-carboxylate reductase	-9.85559	2.39513e-50
UTI89_C0750	UTI89_C0750	putative homeobox protein	-9.82279	7.53508e-48
UTI89_C0886	UTI89_C0886	hypothetical protein	-9.78485	9.9069e-45
UTI89_C1545	UTI89_C1545	conserved hypothetical protein	-9.76987	1.38599e-47
UTI89_C4083	UTI89_C4083	hypothetical protein	-9.75374	2.1057e-48
UTI89_C1262	UTI89_C1262	probable ATPase YcfB	-9.7347	7.22659e-48
UTI89_C1399	ychH	hypothetical protein	-9.72288	4.5097e-42
UTI89_C1255	UTI89_C1255	hypothetical protein	-9.71993	2.75182e-48
UTI89_C1027	yccF	hypothetical protein YccF	-9.71369	4.4339e-48
UTI89_C4625	dnaB	replicative DNA helicase	-9.65472	3.93563e-46
UTI89_C3207	UTI89_C3207	hypothetical protein	-9.65034	8.50434e-44
UTI89_C3446	parC	topoisomerase IV subunit A	-9.62824	3.31148e-39
UTI89_C1738	tam	putative trans-aconitate 2-methyltransferase	-9.61788	7.85529e-44
UTI89_C1700	UTI89_C1700	hypothetical protein	-9.61634	3.27843e-45
UTI89_C2056	UTI89_C2056	hypothetical protein	-9.59607	2.30889e-43
UTI89_C0585	UTI89_C0585	hypothetical protein	-9.57174	3.47436e-32
UTI89_C3660	rpsI	30S ribosomal subunit protein S9	-9.5608	5.69495e-39
UTI89_C4380	UTI89_C4380	conserved hypothetical protein	-9.55515	2.32879e-255
UTI89_C0268	UTI89_C0268	hypothetical protein	-9.50079	4.2964e-42
UTI89_C2948	yfjC	hypothetical protein	-9.49878	9.16136e-40
UTI89_C3008	UTI89_C3008	hypothetical protein	-9.49776	2.21584e-41
UTI89_C1989	UTI89_C1989	hypothetical protein	-9.47308	3.5584e-41
UTI89_C3113	UTI89_C3113	hypothetical protein	-9.46567	7.11381e-41
UTI89_C2338	UTI89_C2338	hypothetical protein	-9.44921	3.76366e-35
UTI89_C0791	ybhP	putative DNase	-9.42432	2.42729e-39
UTI89_C3275	lysS	lysine tRNA synthetase	-9.41461	1.94491e-38
UTI89_C0511	ybaK	hypothetical protein YbaK	-9.41261	8.78114e-40
UTI89_C4030	UTI89_C4030	hypothetical protein	-9.40898	3.33695e-37
UTI89_C3276	UTI89_C3276	hypothetical protein	-9.39931	1.81714e-38
UTI89_C1433	UTI89_C1433	hypothetical protein	-9.37628	1.2188e-35
UTI89_C0091	mraW	S-adenosyl-dependent methyltransferase MraW	-9.37588	1.40559e-140
UTI89_C4291	atpF	membrane-bound ATP synthase F0 sector subunit b	-9.34665	2.3655e-36
UTI89_C1371	dsbB	disulfide bond formation protein B	-9.33946	4.16232e-38
UTI89_C3831	rpoC	RNA polymerase, beta prime subunit	-9.33236	5.42608e-36
UTI89_C1462	UTI89_C1462	hypothetical protein	-9.31241	3.36519e-36
UTI89_C5136	UTI89_C5136	hypothetical protein	-9.30547	1.19593e-35
UTI89_C0257	UTI89_C0257	hypothetical protein	-9.30092	1.19121e-36
UTI89_C2524	UTI89_C2524	hypothetical protein	-9.26277	4.47335e-34
UTI89_C4608	UTI89_C4608	hypothetical protein	-9.25185	1.16704e-31
UTI89_C3184	ygdK	hypothetical protein YgdK	-9.25154	1.59507e-34
UTI89_C2032	proQ	ProQ protein	-9.24929	8.26356e-36
UTI89_C1509	UTI89_C1509	putative tail component of prophage CP-933O	-9.24163	6.66478e-34
UTI89_C1264	rluE	23S rRNA pseudouridine synthase	-9.22192	1.80651e-34
UTI89_C3601	yhbC	conserved hypothetical protein	-9.21088	1.25896e-34
UTI89_C2958	UTI89_C2958	hypothetical protein	-9.18254	2.81672e-34
UTI89_C3832	rpoB	RNA polymerase beta subunit	-9.17386	1.21189e-33
UTI89_C2852	iscS	cysteine desulfurase	-9.16225	2.02321e-33
UTI89_C0965	UTI89_C0965	bacteriophage WPhi putative phage protein C	-9.14943	6.01762e-34
UTI89_C2044	holE	DNA polymerase III theta subunit	-9.1236	2.14474e-30
UTI89_C5052	UTI89_C5052	hypothetical protein	-9.12185	7.26378e-31
UTI89_C0846	ybjH	hypothetical protein	-9.12056	5.44037e-32
UTI89_C1090	UTI89_C1090	hypothetical protein	-9.11559	6.82414e-33
UTI89_C0815	UTI89_C0815	hypothetical protein	-9.1085	2.46862e-23
UTI89_C0434	yajI	hypothetical lipoprotein YajI precursor	-9.10658	5.49206e-32
UTI89_C1990	yoaF	hypothetical protein YoaF	-9.10289	3.31268e-32
UTI89_C1316	UTI89_C1316	putative capsid protein small subunit of bacteriophage	-9.09347	3.5787e-32
UTI89_C3828	UTI89_C3828	hypothetical protein	-9.08119	4.25078e-30
UTI89_C2361	UTI89_C2361	hypothetical protein	-9.06991	4.08419e-32
UTI89_C0272	yafN	hypothetical protein YafN	-9.05929	1.12923e-30
UTI89_C2158	UTI89_C2158	hypothetical protein	-9.05444	3.02121e-29
UTI89_C4989	ykfF	hypothetical protein YkfF	-9.04595	1.72661e-30
UTI89_C1713	UTI89_C1713	putative ARAC-type regulatory protein	-9.03764	9.51118e-30
UTI89_C4290	UTI89_C4290	hypothetical protein	-9.00555	8.09775e-31
UTI89_C1481	UTI89_C1481	putative DNA adenine methyltransferase encoded by prophage CP-933O	-8.99617	1.63731e-30
UTI89_C1839	ydhL	hypothetical protein YdhL precursor	-8.99423	1.41305e-30
UTI89_C2798	dapE	succinyl-diaminopimelate desuccinylase	-8.97987	1.62884e-29
UTI89_C3598	infB	translation initiation factor IF2-alpha	-8.97229	4.08973e-30
UTI89_C2895	rpoE	RNA polymerase sigma E	-8.96302	1.27399e-28
UTI89_C3813	UTI89_C3813	hypothetical protein	-8.96266	7.53965e-30
UTI89_C0968	dmsB	anaerobic dimethyl sulfoxide reductase subunit B	-8.94341	1.09758e-28
UTI89_C3308	fba	fructose-bisphosphate aldolase class II	-8.92317	8.02832e-29
UTI89_C0459	UTI89_C0459	hypothetical protein	-8.90133	1.34357e-28
UTI89_C3119	ygbQ	hypothetical protein YgbQ	-8.89328	3.04271e-27
UTI89_C0083	UTI89_C0083	hypothetical protein	-8.8867	2.6347e-25
UTI89_C1750	marA	multiple antibiotic resistance protein MarA	-8.87681	5.13423e-28
UTI89_C1543	topA	DNA topoisomerase I	-8.8592	8.43123e-24
UTI89_C3504	UTI89_C3504	hypothetical protein	-8.84336	1.65386e-25
UTI89_C0429	yajC	hypothetical protein YajC	-8.83218	1.23268e-27
UTI89_C2846	yfhJ	hypothetical protein	-8.79879	5.31253e-27
UTI89_C3986	sira	possible RNA-binding protein required for wild-type FtsZ ring formation on rich media	-8.79777	5.07146e-27
UTI89_C2369	gatY	tagatose-bisphosphate aldolase GatY	-8.76712	3.58997e-26
UTI89_C4289	atpH	membrane-bound ATP synthase F1 sector delta-subunit	-8.74281	1.63877e-23
UTI89_C0195	fabZ	(3R)-hydroxymyristol acyl carrier protein dehydratase	-8.73902	9.45536e-26
UTI89_C4292	atpE	membrane-bound ATP synthase F0 sector subunit c	-8.73561	4.91346e-26
UTI89_C1210	UTI89_C1210	conserved hypothetical protein	-8.70638	2.83112e-24
UTI89_C1406	hemK	protein methyltransferase HemK	-8.69487	7.76378e-23
UTI89_C1984	UTI89_C1984	conserved hypothetical protein	-8.6872	1.58086e-24
UTI89_C4503	tpiA	triosephosphate isomerase	-8.64838	4.62328e-24
UTI89_C3110	UTI89_C3110	hypothetical protein	-8.63699	7.98082e-146
UTI89_C4952	UTI89_C4952	hypothetical protein	-8.63371	1.22522e-23
UTI89_C3800	UTI89_C3800	hypothetical protein	-8.62671	4.93687e-24
UTI89_C0675	UTI89_C0675	hypothetical protein	-8.58419	4.55446e-25
UTI89_C4535	UTI89_C4535	hypothetical protein	-8.5702	7.07837e-25
UTI89_C3284	ygfZ	2D-phage unknown protein	-8.56675	1.27662e-22
UTI89_C3330	yqgD	hypothetical protein YqgD	-8.55658	2.06117e-20
UTI89_C2251	UTI89_C2251	hypothetical protein	-8.54902	4.51655e-24
UTI89_C2561	nuoI	NADH dehydrogenase I chain I	-8.54297	2.45417e-24
UTI89_C0909	UTI89_C0909	hypothetical protein	-8.50835	6.67651e-24
UTI89_C1572	ymjA	hypothetical protein	-8.50659	2.59447e-19
UTI89_C3057	csrA	carbon storage regulator; controls glycogen synthesis, gluconeogenesis, cell size and surface properties	-8.50405	3.38323e-23
UTI89_C2709	yfdY	hypothetical protein YfdY	-8.49246	1.2712e-23
UTI89_C3840	secE	inner membrane preprotein translocase	-8.48099	2.07422e-23
UTI89_C4323	UTI89_C4323	hypothetical protein	-8.45332	5.98757e-23
UTI89_C2041	yebY	hypothetical protein YebY precursor	-8.40885	7.23621e-22
UTI89_C2290	UTI89_C2290	hypothetical protein	-8.39149	9.8289e-22
UTI89_C3595	rpsO	30S ribosomal subunit protein S15	-8.39114	1.24178e-21
UTI89_C2664	ninH	hypothetical protein	-8.38348	3.95224e-76
UTI89_C3802	coaA	pantothenate kinase	-8.36855	5.8723e-22
UTI89_C2974	UTI89_C2974	hypothetical protein	-8.32692	5.86307e-21
UTI89_C1435	UTI89_C1435	hypothetical protein	-8.30655	3.22282e-78
UTI89_C3470	ygiA	hypothetical protein	-8.29977	5.29975e-21
UTI89_C0820	UTI89_C0820	hypothetical protein	-8.29857	5.2123e-21
UTI89_C5068	dnaT	primosomal protein I	-8.27047	1.38648e-15
UTI89_C0288	UTI89_C0288	hypothetical protein	-8.24285	6.60372e-121
UTI89_C0210	proS	prolyl-tRNA synthetase	-8.2288	5.13265e-20
UTI89_C1284	UTI89_C1284	N protein	-8.21367	8.26166e-20
UTI89_C1292	UTI89_C1292	putative exclusion protein Ren of prophage	-8.21341	6.74085e-19
UTI89_C3172	UTI89_C3172	hypothetical protein	-8.15064	1.85495e-15
UTI89_C2859	UTI89_C2859	hypothetical protein	-8.11183	3.84281e-17
UTI89_C0419	UTI89_C0419	hypothetical protein	-8.0858	3.9713e-18
UTI89_C0571	ylcA	putative 2-component transcriptional regulator	-8.06863	2.44171e-14
UTI89_C1727	UTI89_C1727	hypothetical protein	-8.01659	3.35611e-17
UTI89_C0792	ybhQ	hypothetical protein	-8.01019	1.58212e-17
UTI89_C2771	eutK	ethanolamine utilization protein EutK	-7.97106	7.70857e-17
UTI89_C4658	yjcH	hypothetical protein YjcH	-7.94484	9.18006e-17
UTI89_C1582	ycjO	putative binding-protein dependent transport protein	-7.93947	9.26592e-17
UTI89_C0971	UTI89_C0971	hypothetical protein	-7.92794	3.04849e-16
UTI89_C0628	crcB	hypothetical protein	-7.92145	1.5697e-16
UTI89_C1914	UTI89_C1914	putative conserved protein	-7.9145	3.51168e-16
UTI89_C3896	yrfF	putative protein IgaA-like membrane	-7.91086	5.61334e-16
UTI89_C0440	thiL	thiamin-monophosphate kinase	-7.86174	2.55179e-15
UTI89_C1677	UTI89_C1677	hypothetical protein	-7.83377	9.91692e-14
UTI89_C3648	UTI89_C3648	hypothetical protein	-7.76797	8.41094e-15
UTI89_C1488	ydfR	hypothetical protein YdfR	-7.68607	1.31949e-13
UTI89_C3952	yrhA	hypothetical protein YrhA	-7.68402	8.1558e-14
UTI89_C0172	yadR	conserved hypothetical protein YadR	-7.67909	4.63987e-14
UTI89_C3097	UTI89_C3097	hypothetical protein	-7.65232	3.02209e-53
UTI89_C3152	UTI89_C3152	hypothetical protein	-7.64574	5.46129e-14
UTI89_C3153	chpR	suppressor of inhibitory function of ChpA, PemI-like, autoregulated	-7.64574	5.41201e-14
UTI89_C1452	UTI89_C1452	hypothetical protein	-7.60701	2.9754e-13
UTI89_C1575	pspB	phage shock protein B, putative inner membrane protein	-7.59246	2.0899e-13
UTI89_C2559	nuoK	NADH dehydrogenase I chain K	-7.59245	3.04591e-12
UTI89_C1830	ydhA	hypothetical protein YdhA	-7.58638	3.1584e-13
UTI89_C0991	ycbC	probable membrane protein	-7.58205	1.98529e-50
UTI89_C2339	UTI89_C2339	hypothetical protein	-7.56592	4.01122e-12
UTI89_C1535	yciO	hypothetical protein	-7.5476	6.72319e-81
UTI89_C2799	UTI89_C2799	conserved hypothetical protein	-7.54646	1.28198e-12
UTI89_C2911	UTI89_C2911	hypothetical protein	-7.54319	1.55141e-12
UTI89_C1057	UTI89_C1057	hypothetical protein	-7.52448	1.15555e-12
UTI89_C1876	sufA	SufA scaffold protein for iron-sulfur cluster assembly	-7.52265	1.31374e-12
UTI89_C3597	rbfA	ribosome-binding factor A	-7.51491	2.77423e-12
UTI89_C1135	UTI89_C1135	hypothetical protein	-7.50014	5.53716e-85
UTI89_C0630	UTI89_C0630	hypothetical protein	-7.49804	1.01558e-12
UTI89_C0728	UTI89_C0728	hypothetical protein	-7.48885	3.20718e-12
UTI89_C3837	UTI89_C3837	hypothetical protein	-7.46984	4.27941e-11
UTI89_C1477	UTI89_C1477	hypothetical protein	-7.46634	1.8849e-12
UTI89_C1544	cysB	positive transcriptional regulator for cysteine regulon	-7.46309	3.90433e-12
UTI89_C2595	ubiX	3-octaprenyl-4-hydroxybenzoate carboxy-lyase	-7.4461	5.53048e-12
UTI89_C4285	atpD	membrane-bound ATP synthase F1 sector beta-subunit	-7.424	7.30409e-188
UTI89_C2839	UTI89_C2839	hypothetical protein	-7.42399	1.7681e-39
UTI89_C2840	ndk	nucleoside diphosphate kinase	-7.42398	1.67024e-39
UTI89_C0729	cydB	cytochrome d terminal oxidase polypeptide subunit II	-7.4228	1.42947e-11
UTI89_C3836	rplA	50S ribosomal subunit protein L1	-7.39763	5.13002e-11
UTI89_C2753	yfeK	hypothetical protein YfeK precursor	-7.39517	1.2577e-42
UTI89_C0216	yaeD	hypothetical protein YaeD	-7.34417	7.7671e-172
UTI89_C0727	cydA	cytochrome d terminal oxidase, polypeptide subunit I	-7.34171	2.23953e-11
UTI89_C1066	yccJ	hypothetical protein	-7.32748	5.83363e-11
UTI89_C2494	UTI89_C2494	hypothetical protein	-7.29397	9.73138e-11
UTI89_C4148	cysE	serine acetyltransferase	-7.23439	1.311e-10
UTI89_C5113	UTI89_C5113	putative endopeptidase protein Rz of prophage CP-933K	-7.20986	7.35523e-71
UTI89_C0560	UTI89_C0560	hypothetical protein	-7.18785	2.72368e-10
UTI89_C4283	UTI89_C4283	hypothetical protein	-7.17114	3.09513e-134
UTI89_C4803	rplI	50S ribosomal subunit protein L9	-7.12271	8.25157e-89
UTI89_C0256	UTI89_C0256	hypothetical protein	-7.10675	6.47376e-32
UTI89_C1050	cspH	cold shock-like protein H	-7.09143	6.39314e-114
UTI89_C1924	cedA	cell division regulatory protein CedA	-7.07417	1.45039e-09
UTI89_C1404	hemA	glutamyl-tRNA reductase	-7.06219	2.53607e-09
UTI89_C1762	ydfG	probable oxidoreductase YdfG	-7.04289	1.33197e-79
UTI89_C5104	UTI89_C5104	hypothetical protein	-7.0263	4.18251e-81
UTI89_C4174	rfaG	lipopolysaccharide core biosynthesis glucosyltransferase I	-7.02167	0
UTI89_C4351	wzyE	4-alpha-L-fucosyltransferase	-6.9704	0
UTI89_C1396	UTI89_C1396	hypothetical protein	-6.94637	9.10945e-09
UTI89_C5175	yjjY	hypothetical protein YjjY	-6.94592	1.47905e-95
UTI89_C4180	rpmG	50S ribosomal subunit protein L33	-6.94059	1.06454e-08
UTI89_C4179	UTI89_C4179	hypothetical protein	-6.94057	1.0673e-08
UTI89_C0800	UTI89_C0800	hypothetical protein	-6.92977	1.86442e-08
UTI89_C0232	yafS	hypothetical protein YafS	-6.89017	8.53745e-36
UTI89_C4256	UTI89_C4256	hypothetical protein	-6.86565	2.17436e-08
UTI89_C1551	yciM	putative heat shock protein	-6.85379	3.14252e-08
UTI89_C2038	yebW	hypothetical protein YebW	-6.80243	6.15965e-08
UTI89_C1240	ycfR	hypothetical protein	-6.80241	6.1779e-08
UTI89_C3611	ftsJ	cell division protein	-6.77195	4.21148e-67
UTI89_C1528	yciG	hypothetical protein	-6.76198	6.22576e-08
UTI89_C3492	cca	tRNA nucleotidyl transferase	-6.75306	1.12935e-07
UTI89_C4459	glnA	glutamine synthetase	-6.74551	1.41653e-07
UTI89_C1976	yeaD	conserved protein YeaD	-6.71801	2.90036e-63
UTI89_C4852	pyrL	pyrBI operon leader peptide	-6.67034	8.51561e-31
UTI89_C2656	hkbM	hypothetical protein	-6.66086	2.43012e-07
UTI89_C3659	UTI89_C3659	hypothetical protein	-6.64166	3.91771e-75
UTI89_C3608	mrsA	protein MrsA	-6.61689	3.29846e-29
UTI89_C1260	purB	adenylosuccinate lyase	-6.60513	1.45058e-48
UTI89_C1518	UTI89_C1518	putative membrane protein precursor	-6.54631	8.15596e-07
UTI89_C1829	pdxH	pyridoxamine 5'-phosphate oxidase	-6.53948	7.14509e-07
UTI89_C1261	ycfC	hypothetical protein YcfC	-6.53363	1.85428e-40
UTI89_C1584	ycjQ	hypothetical zinc-type alcohol dehydrogenase-like protein ycjQ	-6.53301	6.48101e-29
UTI89_C4776	UTI89_C4776	hypothetical protein	-6.51258	7.91142e-130
UTI89_C0094	murE	UDP-N-acetylmuramoylalanyl-D-glutamate--2, 6-diaminopimelate ligase	-6.4841	1.46517e-06
UTI89_C1665	ydcX	hypothetical protein	-6.47239	1.35825e-06
UTI89_C1019	fabA	3-hydroxydecanoyl-[acyl-carrier-protein] dehydratase	-6.41518	2.51776e-06
UTI89_C4422	ubiB	2-octaprenylphenol hydroxylase	-6.40981	2.52025e-06
UTI89_C3902	UTI89_C3902	conserved hypothetical protein	-6.40551	2.69234e-06
UTI89_C4284	atpC	membrane-bound ATP synthase F1 sector epsilon-subunit	-6.37417	2.55863e-75
UTI89_C4448	UTI89_C4448	hypothetical protein	-6.34786	4.69116e-06
UTI89_C0156	folK	2-amino-4-hydroxy-6- hydroxymethyldihydropteridine pyrophosphokinase	-6.34023	4.93161e-06
UTI89_C3338	UTI89_C3338	hypothetical protein	-6.32886	1.17564e-05
UTI89_C2662	UTI89_C2662	hypothetical protein	-6.27915	8.82065e-06
UTI89_C0657	ybeY	hypothetical protein	-6.27914	8.80439e-06
UTI89_C3609	folP	7,8-dihydropteroate synthase	-6.2717	9.07266e-06
UTI89_C0885	cspD	cold shock-like protein CspD	-6.23991	3.5284e-96
UTI89_C3731	def	peptide deformylase	-6.20511	1.65493e-05
UTI89_C2585	yfcF	conserved hypothetical protein	-6.13963	2.01406e-124
UTI89_C1580	UTI89_C1580	hypothetical protein	-6.13097	3.18928e-05
UTI89_C1266	icdA	NADP Isocitrate dehydrogenase	-6.10202	1.89615e-33
UTI89_C1265	UTI89_C1265	hypothetical protein	-6.10202	1.90417e-33
UTI89_C4902	UTI89_C4902	hypothetical protein	-6.06493	6.12098e-100
UTI89_C0399	UTI89_C0399	hypothetical protein	-5.97726	9.81419e-31
UTI89_C2478	ccmB	heme exporter protein B	-5.96935	1.61996e-96
UTI89_C4176	kdtA	3-deoxy-D-manno-octulosonic-acid transferase (KDO) transferase	-5.96561	6.12985e-05
UTI89_C5095	UTI89_C5095	putative regulatory protein	-5.96341	0.000114015
UTI89_C2946	UTI89_C2946	hypothetical protein	-5.9536	0.000116169
UTI89_C3592	nlpI	lipoprotein NlpI precursor	-5.90622	3.22001824070829e-313
UTI89_C0183	rpsB	30S ribosomal protein S2	-5.85723	0.000230726
UTI89_C0956	UTI89_C0956	prophage CP-933T unknown protein	-5.78245	0.000233438
UTI89_C0902	cydD	transport ATP-binding protein CydD	-5.77613	0.000219629
UTI89_C0102	ftsQ	cell division protein; ingrowth of wall at septum	-5.77005	0.000407308
UTI89_C2894	rseA	sigma-E factor negative regulatory protein	-5.75212	4.81985e-159
UTI89_C3201	UTI89_C3201	hypothetical protein	-5.74322	9.87608e-96
UTI89_C2382	yehA	putative Yeh fimbiral adhesin YehA precursor	-5.71368	1.19252e-76
UTI89_C1480	UTI89_C1480	hypothetical protein	-5.70342	1.37417e-38
UTI89_C3804	murB	UDP-N-acetylenolpyruvoylglucosamine reductase	-5.65719	0.000806596
UTI89_C4332	rep	rep helicase, a single-stranded DNA dependent ATPase	-5.60456	7.31894e-81
UTI89_C0688	ybfJ	hypothetical protein YbfJ	-5.56455	0.000832489
UTI89_C0738	pal	peptidoglycan-associated lipoprotein precursor	-5.5577	3.84769e-97
UTI89_C2888	rnc	RNase III, ds RNA	-5.55373	0.00149526
UTI89_C5016	fimG	type 1 fimbriae minor subunit precursor FimG	-5.50009	1.26744e-131
UTI89_C4612	dgkA	diacylglycerol kinase	-5.45115	3.54409e-159
UTI89_C0436	ribD	diaminohydroxyphosphoribosylaminopyrimidine deaminase; 5-amino-6-(5-phosphoribosylamino)uracil reductase	-5.42798	0.00286178
UTI89_C2462	rplY	50S ribosomal protein L25	-5.42063	0.0029379
UTI89_C2024	UTI89_C2024	hypothetical protein	-5.40848	4.08601e-84
UTI89_C5174	arcA	ArcA transcriptional dual regulator	-5.33084	5.15519e-204
UTI89_C1036	yccK	hypothetical protein YccK	-5.30095	0.00289255
UTI89_C1003	pncB	nicotinate phosphoribosyltransferase	-5.29865	0.00287283
UTI89_C0015	UTI89_C0015	putative glutamate dehydrogenase	-5.23752	2.33414e-100
UTI89_C1489	UTI89_C1489	hypothetical protein	-5.20277	1.5699e-39
UTI89_C1843	rnt	RNase T, degrades tRNA	-5.16149	3.2025e-25
UTI89_C0643	holA	DNA polymerase III, delta subunit	-5.15428	0.00555656
UTI89_C0027	ribF	riboflavin biosynthesis protein RibF; riboflavin kinase (flavokinase)	-5.15175	0.00551572
UTI89_C4150	UTI89_C4150	hypothetical protein	-5.14959	0.00549755
UTI89_C3635	yrbK	hypothetical protein	-5.14558	0.0105428
UTI89_C0116	UTI89_C0116	hypothetical protein	-5.14558	0.0105428
UTI89_C3638	rpoN	RNA polymerase sigma-54 factor	-5.13757	0.0107558
UTI89_C4167	waaL	putative lipid A-core surface polymer ligase	-5.06893	0
UTI89_C3696	UTI89_C3696	hypothetical protein	-5.06672	3.93296e-21
UTI89_C2384	yehC	putative periplasmic chaperone YehC precursor	-5.04401	3.87938e-51
UTI89_C1568	sapD	putative ATP-binding protein of peptide transport system	-5.03613	5.35245e-45
UTI89_C1755	UTI89_C1755	putative conserved protein	-5.03022	8.10468e-169
UTI89_C3494	ygiG	dihydroneopterin aldolase	-4.98363	0.0105435
UTI89_C3935	aufB	Auf fimbiral chaperone 1 precursor	-4.94248	6.00235e-157
UTI89_C2178	ybtS	putative salicylate synthetase	-4.89883	2.95946e-37
UTI89_C4293	atpB	membrane-bound ATP synthase F0 sector subunit a	-4.87583	1.61488e-51
UTI89_C3845	yheL	hypothetical protein YheL	-4.86443	5.2119e-31
UTI89_C0129	lpdA	dihydrolipoamide dehydrogenase	-4.86317	3.59957e-26
UTI89_C1097	UTI89_C1097	hypothetical protein	-4.82254	4.36612e-26
UTI89_C1096	UTI89_C1096	hypothetical protein	-4.82254	4.36372e-26
UTI89_C0901	cydC	transport ATP-binding protein CydC	-4.79635	0.0203078
UTI89_C4168	waaV	putative beta1,3-glucosyltransferase	-4.75909	0
UTI89_C1849	purR	purine nucleotide synthesis repressor	-4.75099	3.32093e-160
UTI89_C3232	nudH	(di)nucleoside polyphosphate hydrolase	-4.73948	9.19816e-63
UTI89_C1001	ompF	outer membrane protein F precursor	-4.72147	1.2709e-36
UTI89_C3323	tktA	transketolase 1	-4.71171	2.8665e-67
UTI89_C3594	pnp	polyribonucleotide nucleotidyltransferase	-4.69309	1.14655e-91
UTI89_C3117	ygbB	2-C-methyl-D-erythritol 2,4-cyclodiphosphate synthase	-4.69062	5.45179e-14
UTI89_C0016	dnaK	chaperone Hsp70; DNA biosynthesis; autoregulated heat shock proteins	-4.66521	2.26098e-70
UTI89_C3619	UTI89_C3619	hypothetical protein	-4.65064	8.6887e-28
UTI89_C2025	yebO	hypothetical protein	-4.64984	7.50327e-50
UTI89_C2092	motB	chemotaxis MotB protein	-4.60277	7.35289e-73
UTI89_C1769	ynfA	hypothetical protein YnfA	-4.59086	0.0392904
UTI89_C3293	ubiH	2-octaprenyl-6-methoxyphenol hydroxylase	-4.58983	3.75942e-56
UTI89_C0503	hemH	ferrochelatase (heme synthetase)	-4.58349	0.0390394
UTI89_C1038	UTI89_C1038	hypothetical protein	-4.58141	0.0390394
UTI89_C1570	sapB	peptide transport system permease protein SapB	-4.56632	4.0945e-44
UTI89_C1748	marC	multiple antibiotic resistance protein MarC	-4.51358	1.10242e-33
UTI89_C3357	UTI89_C3357	hypothetical protein	-4.51172	7.1715e-12
UTI89_C0204	rof	Rho-binding antiterminator protein	-4.45394	6.01981e-16
UTI89_C3575	UTI89_C3575	hypothetical protein	-4.41926	1.46387e-56
UTI89_C2513	ubiG	UbiG, subunit of 3-demethylubiquinone 3-methyltransferase / 2-octaprenyl-6-hydroxyphenol methylase	-4.41833	6.94439e-32
UTI89_C2587	folX	D-erythro-7,8-dihydroneopterin triphosphate epimerase	-4.38308	3.21069e-117
UTI89_C4172	rafI	lipopolysaccharide 1,3-galactosyltransferase	-4.37173	0
UTI89_C3746	secY	putative ATPase subunit of translocase	-4.33799	0.0751764
UTI89_C4435	hemG	protoporphyrinogen oxidase	-4.33551	0.0750692
UTI89_C2928	UTI89_C2928	hypothetical protein	-4.33332	0.0750025
UTI89_C0431	secF	protein-export membrane protein SecF	-4.33129	0.0750008
UTI89_C3108	UTI89_C3108	hypothetical protein	-4.33129	0.0750008
UTI89_C3740	rpoA	RNA polymerase, alpha subunit	-4.3269	0.144536
UTI89_C2834	yfgM	hypothetical protein YfgM	-4.30752	5.93336e-66
UTI89_C1354	ymgD	hypothetical protein	-4.277	4.72174e-09
UTI89_C1692	fdnI	formate dehydrogenase-N gamma subunit	-4.22717	3.21043e-62
UTI89_C0721	sucA	2-oxoglutarate dehydrogenase decarboxylase component	-4.1516	3.19245e-27
UTI89_C0030	slpA	probable FKBX-type 16kD peptidyl-prolyl cis-trans isomerase (a rotamase)	-4.12863	3.63737e-53
UTI89_C1574	pspA	phage shock protein A	-4.12583	4.20417e-27
UTI89_C4374	xerC	integrase/recombinase XerC	-4.12345	1.82269e-191
UTI89_C3200	UTI89_C3200	hypothetical protein	-4.12142	8.00414e-264
UTI89_C2889	UTI89_C2889	hypothetical protein	-4.09876	3.54593e-70
UTI89_C2475	ccmE	cytochrome c biogenesis, possible subunit of a heme lyase	-4.05892	1.03178e-52
UTI89_C4695	phnH	PhnH protein	-4.04418	4.7101e-96
UTI89_C2832	engA	probable GTP-binding protein EngA	-4.03017	0.144536
UTI89_C4099	UTI89_C4099	glycine tRNA synthetase beta subunit	-4.03016	0.144536
UTI89_C2223	UTI89_C2223	hypothetical protein	-4.02806	0.144536
UTI89_C1889	UTI89_C1889	hypothetical protein	-4.02806	0.144536
UTI89_C2870	glyA	serine hydroxymethyltransferase	-4.02805	0.144536
UTI89_C0722	sucB	dihydrolipoamide succinyltransferase component of 2-oxoglutarate dehydrogenase complex	-4.02374	0.144536
UTI89_C3637	yhbG	putative ATP-binding component of a transport system	-4.02372	0.144536
UTI89_C3621	ispB	octaprenyl diphosphate synthase	-4.0237	0.144536
UTI89_C3233	UTI89_C3233	hypothetical protein	-4.02164	5.35763e-66
UTI89_C0608	ahpC	alkyl hydroperoxide reductase, C22 subunit; detoxification of hydroperoxides	-4.00783	6.73149e-117
UTI89_C2013	UTI89_C2013	hypothetical protein	-4.00755	1.04346e-53
UTI89_C1309	UTI89_C1309	hypothetical protein	-3.99389	3.55145e-14
UTI89_C2061	znuA	putative adhesin	-3.95172	1.61164e-76
UTI89_C2064	ruvB	RuvB protein, Holliday junction helicase subunit A	-3.94458	1.03517e-108
UTI89_C2466	yejM	putative sulfatase	-3.94057	1.31219e-148
UTI89_C1384	modD	putative pyrophosphorylase ModD	-3.87947	7.2486e-42
UTI89_C5080	UTI89_C5080	hypothetical protein	-3.87766	8.14492e-72
UTI89_C0632	lipB	lipoate-protein ligase B	-3.85955	4.82825e-34
UTI89_C0406	yaiI	hypothetical protein	-3.85296	2.24123e-62
UTI89_C3803	birA	bifunctional biotin--[acetyl-CoA-carboxylase] synthetase/biotin operon repressor	-3.845	3.70677e-116
UTI89_C0590	fepC	ferric enterobactin transport ATP-binding protein fepC	-3.76539	2.03704e-61
UTI89_C3805	y0012	hypothetical protein	-3.7445	2.16785e-50
UTI89_C2850	iscA	putative regulator	-3.73811	9.22637e-62
UTI89_C0839	yliH	hypothetical protein YliH	-3.73359	1.03591e-29
UTI89_C3974	UTI89_C3974	phosphoglycerate dehydrogenase	-3.72252	1.04837e-257
UTI89_C0905	ftsK	cell division protein FtsK	-3.6832	1.05777e-161
UTI89_C0764	ybhA	putative phosphatase	-3.66751	8.03103e-85
UTI89_C0645	leuS	leucyl-tRNA synthetase	-3.64537	0.278082
UTI89_C3822	hemE	uroporphyrinogen decarboxylase	-3.64537	0.278082
UTI89_C1731	UTI89_C1731	putative phage-related membrane protein	-3.64103	0.278082
UTI89_C0184	UTI89_C0184	hypothetical protein	-3.64103	0.278082
UTI89_C3732	fmt	methionyl-tRNA formyltransferase	-3.63887	0.278082
UTI89_C4363	hemD	uroporphyrinogen-III synthase	-3.63887	0.278082
UTI89_C2836	gcpE	1-hydroxy-2-methyl-2-(E)-butenyl 4-diphosphate synthase	-3.63886	0.278082
UTI89_C1454	ispZ	probable intracellular septation protein	-3.63885	0.278082
UTI89_C3300	rpiA	ribose-5-phosphate isomerase, constitutive	-3.63328	7.96712e-82
UTI89_C2308	rfbE	putative O-antigen transporter	-3.62913	1.67337e-59
UTI89_C4296	gidA	glucose-inhibited division protein A	-3.6174	1.82306e-264
UTI89_C1629	UTI89_C1629	hypothetical protein	-3.61679	2.78128e-28
UTI89_C1493	ydfO	hypothetical protein YdfO	-3.6003	2.29829e-57
UTI89_C2356	UTI89_C2356	hypothetical protein	-3.59215	4.70405e-103
UTI89_C0206	yaeQ	hypothetical protein YaeQ	-3.5624	7.09361e-69
UTI89_C3044	mprA	regulator of plasmid McrB operon	-3.55643	5.62781e-66
UTI89_C1231	ycfF	HIT-like protein YcfF	-3.55019	8.25652e-64
UTI89_C2366	gatB	galactitol-specific enzyme IIB of phosphotransferase system	-3.53999	4.21496e-32
UTI89_C3011	UTI89_C3011	hypothetical protein	-3.53446	1.34669e-79
UTI89_C3061	recA	RecA protein	-3.50304	1.8568e-121
UTI89_C1918	ydiZ	hypothetical protein	-3.49466	0.000892914
UTI89_C0673	UTI89_C0673	hypothetical protein	-3.49041	4.10707e-25
UTI89_C2307	UTI89_C2307	bacteriophage HK620 O-antigen modification protein	-3.4715	0
UTI89_C4849	UTI89_C4849	hypothetical protein	-3.44939	3.57124e-80
UTI89_C4420	ubiE	ubiquinone/menaquinone biosynthesis methyltransferase ubiE	-3.44932	3.85489e-46
UTI89_C4453	UTI89_C4453	hypothetical protein	-3.41726	1.27975e-80
UTI89_C4724	UTI89_C4724	hypothetical protein YdcX	-3.41505	8.12581e-203
UTI89_C1703	UTI89_C1703	putative conserved protein	-3.41325	3.56076e-12
UTI89_C3933	UTI89_C3933	hypothetical protein	-3.37641	4.22048e-75
UTI89_C2580	UTI89_C2580	hypothetical protein	-3.37374	1.41422e-157
UTI89_C1757	UTI89_C1757	putative conserved protein	-3.36569	3.76903e-55
UTI89_C0193	hlpA	histone-like protein, located in outer membrane or nucleoid	-3.35409	6.94496e-67
UTI89_C1373	fadR	negative regulator for fad regulon, and positive activator of fabA	-3.34404	2.09629e-78
UTI89_C3574	yraN	hypothetical protein YraN	-3.33971	2.0418e-193
UTI89_C2007	yoaH	hypothetical protein YoaH	-3.32407	2.29689e-97
UTI89_C2603	truA	tRNA pseudouridylate synthase I	-3.31698	1.78309e-69
UTI89_C4259	trmE	probable tRNA modification GTPase TrmE	-3.26505	4.85091e-89
UTI89_C2065	ruvA	RuvA protein, Holliday junction helicase subunit B	-3.25393	1.08362e-75
UTI89_C1885	aroD	3-dehydroquinate dehydratase	-3.2373	3.20891e-61
UTI89_C2849	hscB	hsc20 molecular co-chaperone	-3.20215	3.88925e-52
UTI89_C1648	ydcK	hypothetical protein YdcK	-3.1985	8.76951e-41
UTI89_C4183	dfp	flavoprotein affecting synthesis of DNA and pantothenate metabolism	-3.19092	0.00532955
UTI89_C2750	ptsI	phosphoenolpyruvate-protein phosphotransferase system enzyme I	-3.17801	1.24301e-52
UTI89_C4804	UTI89_C4804	hypothetical protein	-3.17667	5.76096e-148
UTI89_C2826	guaB	inosine-5'-monophosphate dehydrogenase	-3.17229	8.47932e-61
UTI89_C4379	corA	magnesium, cobalt and nickle transporter	-3.1502	2.22661e-259
UTI89_C2941	rimM	16S rRNA processing protein RimM	-3.11584	0.531543
UTI89_C3687	UTI89_C3687	hypothetical protein	-3.11583	0.531543
UTI89_C4251	dnaN	DNA polymerase III, beta-subunit	-3.11582	0.531543
UTI89_C0192	ecfK	protein with possible extracytoplasmic function	-3.11366	0.531543
UTI89_C0444	ispA	geranyltranstransferase	-3.11366	0.531543
UTI89_C0139	yadF	conserved hypothetical protein YadF	-3.11366	0.531543
UTI89_C3309	pgk	phosphoglycerate kinase	-3.11366	0.531543
UTI89_C0111	coaE	dephospho-CoA kinase	-3.11154	0.531543
UTI89_C0502	adk	adenylate kinase	-3.11153	0.531543
UTI89_C0185	tsf	protein chain elongation factor EF-Ts	-3.11153	0.531543
UTI89_C0105	lpxC	UDP-3-O-[3-hydroxymyristoyl] N-acetylglucosamine deacetylase	-3.11153	0.531543
UTI89_C0684	glnS	glutaminyl-tRNA synthetase	-3.11153	0.531543
UTI89_C0882	UTI89_C0882	hypothetical protein	-3.11153	0.531543
UTI89_C4858	UTI89_C4858	hypothetical protein	-3.11149	0.531543
UTI89_C4741	groEL	GroEL (chaperone Hsp60)	-3.11149	0.531543
UTI89_C0899	infA	protein chain initiation factor IF-1	-3.11148	0.531543
UTI89_C1975	gapA	glyceraldehyde-3-phosphate dehydrogenase A	-3.11148	0.531543
UTI89_C4252	dnaA	chromosomal replication initiator protein DnaA	-3.11148	0.531543
UTI89_C1695	UTI89_C1695	hypothetical protein	-3.11147	0.531543
UTI89_C1226	holB	DNA polymerase III, delta prime subunit	-3.11146	0.531543
UTI89_C1217	fabD	malonyl CoA-acyl carrier protein transacylase	-3.11146	0.531543
UTI89_C1611	ydaL	hypothetical protein	-3.11107	1.2101e-30
UTI89_C1704	UTI89_C1704	hypothetical protein	-3.08574	4.49226e-10
UTI89_C2558	nuoL	NADH dehydrogenase I chain L	-3.08061	4.90684e-82
UTI89_C1160	csgE	curli production assembly/transport component csgE precursor	-3.07167	1.61944e-104
UTI89_C1323	UTI89_C1323	putative tail component of prophage	-3.04419	6.46021e-41
UTI89_C4995	yeeT2	hypothetical protein YeeT	-3.03759	2.81281e-53
UTI89_C3930	aufF	Auf fimbrial chaperone 2 precursor	-3.0088	0
UTI89_C4579	UTI89_C4579	hypothetical protein	-3.00553	3.11245e-65
UTI89_C4427	rfaH	transcriptional activator RfaH	-3.00172	4.2731e-109
UTI89_C1348	UTI89_C1348	hypothetical protein	-2.99963	1.1799e-85
UTI89_C0480	tesB	Acyl-CoA thioesterase II	-2.99129	1.76761e-54
UTI89_C3363	kpsE	polysialic acid capsule synthesis protein KpsE	-2.98028	1.05706e-172
UTI89_C0696	UTI89_C0696	hypothetical protein	-2.9772	4.13873e-18
UTI89_C2924	UTI89_C2924	hypothetical protein	-2.97403	8.38327e-23
UTI89_C4447	dsbA	disulfide oxidoreductase	-2.96855	1.33452e-279
UTI89_C3441	UTI89_C3441	hypothetical protein	-2.95307	1.27551e-172
UTI89_C1176	msyB	acidic protein MsyB	-2.9409	4.67997e-10
UTI89_C2701	evgA	putative positive transcription regulator	-2.91187	2.87506e-210
UTI89_C1343	ycgX	hypothetical protein YcgX	-2.86535	2.7758e-18
UTI89_C0071	UTI89_C0071	hypothetical protein	-2.8653	1.14243e-104
UTI89_C3860	crp	CRP-cAMP transcriptional dual regulator	-2.86279	2.17894e-31
UTI89_C1827	pdxY	pyridoxamine kinase	-2.85018	3.82379e-61
UTI89_C1874	sufC	ATPase component of SufB-SufC-SufD cysteine desulfurase (SufS) activator complex	-2.84364	5.35717e-26
UTI89_C4171	rfaJ	lipopolysaccharide 1,2-glucosyltransferase	-2.83811	0
UTI89_C1397	ychF	probable GTP-binding protein YchF	-2.83738	6.47721e-108
UTI89_C2318	UTI89_C2318	ribonucleoside diphosphage reductase 1, beta subunit, B2	-2.83139	4.17168e-78
UTI89_C1552	pyrF	orotidine-5'-phosphate decarboxylase	-2.83107	3.63647e-44
UTI89_C1333	UTI89_C1333	hypothetical protein	-2.82398	6.88557e-65
UTI89_C0320	UTI89_C0320	2,5-diketo-D-gluconic acid reductase A	-2.81082	2.44885e-63
UTI89_C0508	ushA	UDP-sugar hydrolase (5'-nucleotidase)	-2.80507	6.41648e-104
UTI89_C2146	fliN	flagellar motor switch protein FliN	-2.80221	3.04301e-50
UTI89_C4362	hemX	putative uroporphyrin-III C-methyltransferase	-2.80192	4.55051e-217
UTI89_C2456	yejE	putative transport system permease protein	-2.79978	2.63254e-80
UTI89_C4667	UTI89_C4667	hypothetical protein	-2.79238	3.54739e-35
UTI89_C4997	yeeV2	hypothetical protein	-2.78753	1.24963e-55
UTI89_C0592	fepD	ferric enterobactin transport system permease protein fepD	-2.77808	1.92547e-26
UTI89_C4381	UTI89_C4381	conserved hypothetical protein	-2.77086	1.0502e-73
UTI89_C1736	UTI89_C1736	hypothetical protein	-2.76956	1.4987e-55
UTI89_C1913	UTI89_C1913	hypothetical protein	-2.73267	3.06639e-80
UTI89_C0498	UTI89_C0498	conserved hypothetical protein	-2.72951	6.58325e-33
UTI89_C2681	UTI89_C2681	enterobacteria phage Sf6 gene 34 protein	-2.7256	3.18293e-51
UTI89_C1448	UTI89_C1448	hypothetical protein	-2.71097	4.41924e-24
UTI89_C0591	fepG	ferric enterobactin transport system permease protein fepG	-2.70588	9.60665e-34
UTI89_C0640	UTI89_C0640	hypothetical protein	-2.70299	9.13247e-18
UTI89_C0258	UTI89_C0258	hypothetical protein	-2.69721	7.84158e-49
UTI89_C0152	yadM	putative fimbrial subunit YadM precursor	-2.69561	5.78286e-194
UTI89_C3703	fis	site-specific DNA inversion stimulation factor; DNA-binding protein; a trans activator for transcription	-2.69438	2.95477e-51
UTI89_C1833	slyA	transcriptional regulator SlyA	-2.69207	2.35118e-36
UTI89_C4434	trkH	trk system potassium uptake protein TrkH	-2.66763	2.24035e-203
UTI89_C0467	lon	DNA-binding, ATP-dependent protease La; heat shock K-protein	-2.66085	1.52537e-214
UTI89_C5099	UTI89_C5099	hypothetical protein	-2.6598	3.22965e-54
UTI89_C2161	vsr	DNA mismatch endonuclease, patch repair protein	-2.65953	3.52926e-25
UTI89_C1834	ydhI	hypothetical protein YdhI	-2.6452	8.57335e-29
UTI89_C3375	kpsM	polysialic acid transport protein KpsM	-2.63538	0
UTI89_C0499	ybaB	conserved hypothetical protein	-2.63063	8.8495e-31
UTI89_C1022	ompA	outer membrane protein A precursor	-2.62387	2.89932e-122
UTI89_C0279	UTI89_C0279	hypothetical protein	-2.61129	8.21478e-60
UTI89_C4970	UTI89_C4970	hypothetical protein	-2.60862	5.29512e-80
UTI89_C1645	ydcG	protein YdcG precursor	-2.60466	7.03819e-111
UTI89_C4772	hfq	Hfq subunit of RNA-binding homohexamer that affects many cellular processes	-2.60333	1.46311e-94
UTI89_C2848	hscA	chaperone protein HscA	-2.59283	6.90032e-72
UTI89_C1469	UTI89_C1469	hypothetical protein	-2.58657	2.04284e-34
UTI89_C1183	yceO	hypothetical protein	-2.58491	3.10969e-36
UTI89_C2749	ptsH	heat stable histidyl phosphorylatable protein	-2.57818	1.41178e-25
UTI89_C4778	yjeB	hypothetical protein	-2.57517	9.85411e-50
UTI89_C3931	aufE	Auf fimbriae minor subunit precursor AufE	-2.57399	1.21932e-85
UTI89_C3176	fucU	protein of fucose operon	-2.56982	2.13163e-66
UTI89_C2891	lepA	GTP-binding elongation factor LepA	-2.5668	8.90628e-72
UTI89_C0052	yabF	putative NAD(P)H oxidoreductase	-2.5602	1.88264e-109
UTI89_C0359	yahK	hypothetical zinc-type alcohol dehydrogenase-like protein yahK	-2.53857	1.58095e-140
UTI89_C0861	ybjO	putative membrane protein	-2.53757	1.69728e-39
UTI89_C1494	UTI89_C1494	unknown protein encoded within prophage	-2.52656	3.14987e-21
UTI89_C1295	ninE1	NinE protein (phage 82- and lambda-like) proteins	-2.52457	6.9632e-30
UTI89_C3374	kpsT	polysialic acid transport ATP-binding protein kpsT	-2.51074	0
UTI89_C2201	cbl	transcriptional activator cbl	-2.51043	7.91539e-49
UTI89_C0594	fepB	ferrienterobactin-binding periplasmic protein precursor	-2.50181	1.22629e-31
UTI89_C1706	xasA	amino acid antiporter	-2.49707	5.58157e-72
UTI89_C4918	UTI89_C4918	conserved hypothetical protein	-2.49247	1.62219e-27
UTI89_C1058	torT	periplasmic protein TorT	-2.48864	2.35472e-49
UTI89_C2737	UTI89_C2737	hypothetical protein	-2.48071	1.92736e-26
UTI89_C4848	yjgF	conserved hypothetical protein	-2.47432	4.67421e-35
UTI89_C1192	yceH	hypothetical protein YceH	-2.46595	6.60896e-66
UTI89_C3343	yggV	HAM1-like protein	-2.45901	5.9885e-18
UTI89_C2650	UTI89_C2650	hypothetical protein	-2.4525	2.31908e-17
UTI89_C2021	cspC	cold shock protein CspC	-2.44961	5.1154e-37
UTI89_C1094	yfjI	hypothetical protein YfjI	-2.44734	1.23472e-227
UTI89_C0481	ybaY	hypothetical protein YbaY	-2.44436	5.82525e-66
UTI89_C0014	yaaI	hypothetical protein YaaI	-2.43948	1.91927e-58
UTI89_C3144	UTI89_C3144	hypothetical protein	-2.42168	8.31415e-50
UTI89_C0642	ybeN	nicotinate-nucleotide adenylyltransferase	-2.41683	1.16747e-31
UTI89_C1064	cbpA	curved DNA-binding protein	-2.41496	4.70599e-53
UTI89_C0131	acnB	aconitate hydratase 2	-2.4149	1.01263e-87
UTI89_C1188	yceB	conserved hypothetical protein	-2.4142	2.83924e-40
UTI89_C0414	rdgC	nonspecific DNA binding protein; nucleoid component	-2.4135	8.15601e-52
UTI89_C2722	ypeC	hypothetical protein YpeC	-2.39717	2.07047e-63
UTI89_C2030	htpX	probable protease (heat shock protein HtpX)	-2.39147	6.29215e-44
UTI89_C3734	trkA	trk system potassium uptake protein TrkA	-2.38757	3.48416e-183
UTI89_C5163	UTI89_C5163	hypothetical protein	-2.38588	3.06598e-10
UTI89_C1248	cobB	CobB protein	-2.38582	2.60364e-33
UTI89_C2359	UTI89_C2359	hypothetical protein	-2.37754	1.06287e-43
UTI89_C5013	fimC	periplasmic chaperone protein FimC precursor	-2.367	2.53278800815348E-318
UTI89_C3563	UTI89_C3563	putative phosphotransferase system enzyme subunit	-2.36414	1.35919e-67
UTI89_C1234	ycfN	hypothetical protein YcfN	-2.36355	4.02058e-60
UTI89_C2400	UTI89_C2400	putative membrane protein	-2.35945	9.18826e-26
UTI89_C2443	fruK	fructose-1-phosphate kinase	-2.35542	9.76922e-61
UTI89_C0779	UTI89_C0779	hypothetical protein	-2.3526	2.97865e-43
UTI89_C3673	yhcR	hypothetical protein YhcR	-2.33601	7.54837e-60
UTI89_C0736	tolB	periplasmic protein involved in the tonB-independent uptake of group A colicins	-2.33559	4.06332e-114
UTI89_C3514	UTI89_C3514	hypothetical protein	-2.33421	3.40926e-30
UTI89_C4276	phoU	phosphate transport system protein PhoU	-2.33087	4.09037e-33
UTI89_C2402	yehX	hypothetical ABC transporter ATP-binding protein yehX	-2.32983	7.62679e-44
UTI89_C2485	napD	NapD protein, subunit of nitrate reductase, periplasmic	-2.32273	6.03781e-58
UTI89_C1221	fabF	3-oxoacyl-[acyl-carrier-protein] synthase II	-2.31395	9.19906e-31
UTI89_C0606	ybdO	hypothetical transcriptional regulator YbdO	-2.30554	1.91809e-22
UTI89_C2033	UTI89_C2033	hypothetical protein	-2.30468	1.59324e-29
UTI89_C1162	UTI89_C1162	hypothetical protein	-2.29581	2.63716e-23
UTI89_C0157	pcnB	poly(A) polymerase	-2.28923	5.85382e-97
UTI89_C1722	UTI89_C1722	hypothetical protein	-2.28163	4.34328e-15
UTI89_C1254	potA	ATP-binding component of spermidine/putrescine transport	-2.28104	1.97876e-83
UTI89_C3453	UTI89_C3453	hypothetical protein	-2.27926	3.36903e-51
UTI89_C4158	yibP	hypothetical protein YibP	-2.27319	3.656e-232
UTI89_C0559	folD	5,10-methylene-tetrahydrofolate dehydrogenase; 5,10-methylene-tetrahydrofolate cyclohydrolase	-2.27236	1
UTI89_C0430	secD	protein-export membrane protein SecD	-2.27235	1
UTI89_C4255	rnpA	ribonuclease P protein component	-2.27235	1
UTI89_C2940	trmD	tRNA methyltransferase; tRNA (guanine-7-)-methyltransferase	-2.27235	1
UTI89_C3331	metK	S-adenosylmethionine synthetase	-2.27234	1
UTI89_C1716	fmlD	putative Fml fimbrial adhesin FmlD precursor	-2.27168	3.25559e-11
UTI89_C4454	yihA	probable GTP-binding cell division protein	-2.27021	1
UTI89_C4452	polA	DNA polymerase I	-2.27021	1
UTI89_C4801	priB	primosomal replication protein N	-2.27021	1
UTI89_C4177	kdtB	phosphopantetheine adenylyltransferase	-2.27021	1
UTI89_C3842	fusA	translation elongation factor EF-G GTP-binding protein chain	-2.2702	1
UTI89_C3834	rplL	50S ribosomal subunit protein L7/L12	-2.2702	1
UTI89_C0554	ppiB	peptidyl-prolyl cis-trans isomerase B (rotamase B)	-2.27019	1
UTI89_C3743	UTI89_C3743	hypothetical protein	-2.27019	1
UTI89_C2516	nrdB	ribonucleoside-diphosphate reductase 1 beta chain	-2.27019	1
UTI89_C0906	lolA	outer membrane lipoproteins carrier protein precursor	-2.27019	1
UTI89_C0443	dxs	1-deoxyxylulose-5-phosphate synthase	-2.27019	1
UTI89_C3742	rpsK	30S ribosomal subunit protein S11	-2.27019	1
UTI89_C0497	dnaX	DNA polymerase III subunit tau	-2.27019	1
UTI89_C1828	tyrS	tyrosyl-tRNA synthetase	-2.27019	1
UTI89_C3689	accC	acetyl CoA carboxylase, biotin carboxylase subunit	-2.27019	1
UTI89_C2515	nrdA	ribonucleoside diphosphate reductase 1, alpha subunit, B1	-2.27019	1
UTI89_C2884	acpS	holo-[acyl-carrier protein] synthase	-2.27019	1
UTI89_C2809	UTI89_C2809	hypothetical protein	-2.27018	1
UTI89_C0200	accA	acetyl-CoA carboxylase, carboxytransferase component, alpha subunit	-2.27018	1
UTI89_C3679	mreD	rod shape-determining protein	-2.27018	1
UTI89_C0186	pyrH	uridylate kinase	-2.27018	1
UTI89_C1737	hipB	HipB transcriptional activator	-2.27018	1
UTI89_C1178	htrB	lauroyl acyltransferase	-2.27018	1
UTI89_C0029	lspA	lipoprotein signal peptidase	-2.27018	1
UTI89_C1693	UTI89_C1693	hypothetical protein	-2.27018	1
UTI89_C0189	uppS	subunit of undecaprenyl diphosphate synthase	-2.27018	1
UTI89_C0031	lytB	IspH protein	-2.27018	1
UTI89_C1288	UTI89_C1288	putative CI repressor of bacteriophage	-2.27018	1
UTI89_C0720	sdhB	succinate dehydrogenase, iron sulfur protein	-2.26937	6.53814e-34
UTI89_C3663	yhcB	hypothetical protein	-2.26386	1.91474e-55
UTI89_C2281	UTI89_C2281	hypothetical protein	-2.2573	2.08551e-52
UTI89_C0549	arcC	putative carbamate kinase	-2.25691	3.67252e-76
UTI89_C2614	aroC	chorismate synthase	-2.2482	7.65479e-22
UTI89_C1161	csgD	putative 2-component transcriptional regulator for 2nd curli operon	-2.24234	8.45966e-91
UTI89_C2066	yebB	Hypothetical protein YebB	-2.24044	1.93427e-80
UTI89_C0123	UTI89_C0123	hypothetical protein	-2.23687	2.75934e-146
UTI89_C0202	yaeR	putative lactoylglutathione lyase	-2.23321	9.97452e-23
UTI89_C0438	UTI89_C0438	hypothetical protein	-2.22997	1.48891e-09
UTI89_C4463	yihU	hypothetical oxidoreductase YihU	-2.22723	5.1551e-157
UTI89_C1281	UTI89_C1281	bacteriophage lambda putative single-stranded DNA binding protein	-2.2132	4.41841e-66
UTI89_C3664	UTI89_C3664	hypothetical protein	-2.20236	3.3135e-55
UTI89_C0012	yaaW	putative oxidoreductase	-2.19153	1.85834e-55
UTI89_C0276	prfH	peptide chain release factor-like protein	-2.17546	4.56017e-28
UTI89_C0848	ybjJ	putative DEOR-type transcriptional regulator	-2.17521	6.57344e-32
UTI89_C0648	gltL	ATP-binding protein of glutamate/aspartate transport system	-2.17495	4.64445e-47
UTI89_C0106	secM	secretion monitor precursor	-2.16468	1.79779e-26
UTI89_C4279	pstC	cytoplasmic membrane component of high-affinity phosphate-specific ABC transport system	-2.15908	1.15234e-54
UTI89_C2074	yecO	hypothetical protein	-2.15793	1.85126e-35
UTI89_C0979	aroA	3-phosphoshikimate 1-carboxyvinyltransferase	-2.15222	6.03744e-148
UTI89_C1801	manA	mannose-6-phosphate isomerase	-2.14711	9.06496e-52
UTI89_C0737	UTI89_C0737	hypothetical protein	-2.14167	6.61437e-31
UTI89_C4541	UTI89_C4541	hypothetical protein	-2.1414	5.45411e-29
UTI89_C2647	UTI89_C2647	DNA stabilization protein	-2.14031	6.96509e-31
UTI89_C1767	rspB	starvation sensing protein RspB	-2.13734	2.03553e-43
UTI89_C1123	UTI89_C1123	hypothetical protein	-2.13297	1.14835e-42
UTI89_C4012	pitA	low-affinity phosphate transport	-2.12122	1.96948e-88
UTI89_C2992	UTI89_C2992	hypothetical protein	-2.11407	2.52514e-180
UTI89_C0732	ybgC	cytoplasmic Tol-Pal protein	-2.11334	4.38814e-19
UTI89_C0771	ybhB	possible kinase regulator	-2.11156	2.23051e-17
UTI89_C0672	nagB	glucosamine-6-phosphate deaminase	-2.07981	8.29552e-31
UTI89_C1848	ydhP	putative transport protein	-2.0761	7.72503e-26
UTI89_C0495	ybaN	hypothetical protein YbaN	-2.07202	6.89057e-40
UTI89_C1818	rnfB	electron transport complex protein RnfB	-2.06876	4.67569e-34
UTI89_C2803	purC	phosphoribosylaminoimidazole-succinocarboxamide synthetase	-2.06748	1.2719e-26
UTI89_C5114	UTI89_C5114	hypothetical protein	-2.06722	9.0388e-26
UTI89_C4962	UTI89_C4962	hypothetical protein	-2.06336	3.86333e-49
UTI89_C0711	ybgL	protein YbgL	-2.06144	7.81595e-37
UTI89_C4340	rfe	undecaprenyl-phosphate alpha-N-acetylglucosaminyl transferase	-2.05765	0
UTI89_C1942	astA	arginine N-succinyltransferase	-2.05196	9.74678e-28
UTI89_C0881	ybjX	hypothetical protein YbjX	-2.05055	6.18e-46
UTI89_C1967	ydjG	hypothetical oxidoreductase YdjG	-2.0492	1.47063e-45
UTI89_C3669	yhcN	hypothetical protein	-2.0455	1.03077e-26
UTI89_C2227	UTI89_C2227	hypothetical protein	-2.03284	2.10813e-51
UTI89_C0639	ybeB	hypothetical protein YbeB	-2.03266	2.89163e-12
UTI89_C4226	ilvN	acetolactate synthase isozyme I small subunit	-2.03061	1.20312e-45
UTI89_C3154	relA	GTP pyrophosphokinase	-2.02844	1.0291e-227
UTI89_C2831	yfgJ	hypothetical protein YfgJ	-2.02622	4.63e-62
UTI89_C4336	UTI89_C4336	hypothetical protein	-2.0208	1.18124e-91
UTI89_C3452	UTI89_C3452	hypothetical protein	-2.00869	2.73652e-53
UTI89_C5014	fimD	outer membrane usher protein FimD precursor	-1.99961	0
UTI89_C1608	UTI89_C1608	hypothetical protein	-1.99954	3.40924e-64
UTI89_C0766	ybhD	hypothetical transcriptional regulator YbhD	-1.99789	2.57735e-101
UTI89_C0089	fruR	transcriptional repressor of fru operon and others	-1.99641	1.90913e-44
UTI89_C2581	pta	phosphate acetyltransferase	-1.99409	1.12358e-90
UTI89_C2635	UTI89_C2635	hypothetical protein	-1.99243	6.11706e-95
UTI89_C2730	yfeD	hypothetical protein	-1.9898	4.61831e-35
UTI89_C1501	UTI89_C1501	putative capsid protein small subunit of prophage CP-933O	-1.98944	3.93212e-11
UTI89_C4460	typA	putative GTP-binding factor	-1.9796	0
UTI89_C0380	UTI89_C0380	putative transferase	-1.97914	1.02062e-95
UTI89_C1838	ydhF	hypothetical oxidoreductase YdhF	-1.97659	1.80798e-45
UTI89_C4141	yibL	hypothetical protein	-1.97639	8.30271e-60
UTI89_C2419	yeiT	hypothetical oxidoreductase YeiT	-1.96747	8.89146e-154
UTI89_C4755	yjeA	putative lysyl-tRNA synthetase	-1.95902	2.13347e-39
UTI89_C1390	UTI89_C1390	hypothetical protein	-1.95867	1.11674e-34
UTI89_C2684	UTI89_C2684	enterobacteria phage Sf6 gene 30 protein	-1.9543	8.47636e-35
UTI89_C4375	yigB	putative phosphatase	-1.95087	9.43406e-58
UTI89_C2152	dsrB	hypothetical protein	-1.94989	9.09761e-43
UTI89_C1136	UTI89_C1136	hypothetical protein	-1.94981	4.97195e-65
UTI89_C3887	aroB	3-dehydroquinate synthase	-1.94481	5.61326e-127
UTI89_C0312	UTI89_C0312	hypothetical protein	-1.94211	6.39961e-38
UTI89_C1273	UTI89_C1273	hypothetical protein	-1.94022	3.91668e-13
UTI89_C3614	greA	transcription elongation factor GreA (transcript cleavage factor GreA)	-1.93194	9.80458e-75
UTI89_C4193	gmk	guanylate kinase	-1.93035	7.18204e-15
UTI89_C3414	hybE	hydrogenase-2 operon protein HybE	-1.92685	1.04204e-40
UTI89_C0516	ybaS	probable glutaminase YbaS	-1.92597	9.37954e-57
UTI89_C2927	rluD	ribosomal large subunit pseudouridine synthase D	-1.9198	2.06127e-174
UTI89_C0969	dmsC	anaerobic dimethyl sulfoxide reductase subunit C	-1.91775	1.5123e-72
UTI89_C5144	prfC	peptide chain release factor RF-3	-1.91623	5.07853e-106
UTI89_C4361	hemY	protoheme IX synthesis late stage protein	-1.91203	1.43972e-230
UTI89_C2173	UTI89_C2173	hypothetical protein	-1.90373	9.75216e-27
UTI89_C2193	UTI89_C2193	hypothetical protein	-1.90337	1.49066e-52
UTI89_C1117	focX	putative regulatory protein	-1.89926	1.73413e-164
UTI89_C4523	metJ	transcriptional repressor	-1.8934	3.26499e-68
UTI89_C4526	UTI89_C4526	bifunctional nucleoside and albicidin permease/phage T6 and colicin K receptor	-1.89146	1.94658e-204
UTI89_C2282	yeeX	putative alpha helix protein	-1.88954	1.0212e-13
UTI89_C2847	fdx	ferredoxin, 2Fe-2S	-1.88046	5.9825e-08
UTI89_C0421	phoR	phosphate regulon sensor protein PhoR	-1.87514	1.24788e-97
UTI89_C0809	ybiM	hypothetical protein YbiM	-1.87028	1.72813e-27
UTI89_C1952	ynjD	hypothetical ABC transporter ATP-binding protein ynjD	-1.86579	2.4637e-42
UTI89_C1298	rusA	Crossover junction endodeoxyribonuclease RusA	-1.86124	5.3717e-51
UTI89_C0013	htgA	positive regulator for sigma 32 heat shock promoters	-1.86066	1.2608e-27
UTI89_C1589	ycjV	hypothetical ABC transporter ATP-binding protein ycjV	-1.84254	4.21786e-103
UTI89_C3292	visC	protein VisC	-1.84009	5.17703e-46
UTI89_C2660	UTI89_C2660	lysin	-1.83727	1.6697e-37
UTI89_C1729	UTI89_C1729	phage hypothetical protein	-1.83335	3.39774e-37
UTI89_C5009	fimB	type 1 fimbriae regulatory protein FimB	-1.83126	3.11606e-127
UTI89_C1275	UTI89_C1275	putative exonuclease encoded by prophage CP-933K	-1.82682	2.79217e-10
UTI89_C1200	flgD	flagellar hook formation protein FlgD	-1.82417	2.78601e-34
UTI89_C1671	yncE	hypothetical protein YncE precursor	-1.82085	1.28748e-21
UTI89_C1029	mgsA	methylglyoxal synthase	-1.82041	1.27551e-07
UTI89_C2009	yeaB	hypothetical protein	-1.81834	8.42096e-25
UTI89_C2026	mgrB	low magnesium induced hypothetical protein	-1.81677	4.35535e-10
UTI89_C2241	UTI89_C2241	putative transferase	-1.8076	1.03703e-74
UTI89_C1717	fmlC	putative outer membrane usher FmlC protein	-1.80666	4.04158e-103
UTI89_C3279	xerD	site-specific recombinase	-1.80603	4.23907e-46
UTI89_C1718	fmlB	periplasmic chaperone FmlB protein	-1.80221	2.89757e-30
UTI89_C3220	recD	exodeoxyribonuclease V alpha chain	-1.80186	9.83091e-86
UTI89_C2817	ppk	polyphosphate kinase	-1.80178	7.71266e-176
UTI89_C5017	fimH	type 1 fimbiral adhesin FimH	-1.80101	1.35939e-140
UTI89_C1754	UTI89_C1754	PTS system, cellobiose-specific IIA component	-1.80025	2.24882e-34
UTI89_C0931	UTI89_C0931	hypothetical protein	-1.79878	4.21128e-31
UTI89_C0387	tauD	alpha-ketoglutarate-dependent taurine dioxygenase	-1.7947	5.60645e-32
UTI89_C4394	UTI89_C4394	hypothetical protein	-1.79075	1.1916e-35
UTI89_C2602	dedA	hypothetical protein	-1.79046	7.55721e-54
UTI89_C4429	fre	NAD(P)H-flavin reductase	-1.78279	4.15901e-29
UTI89_C0468	hupB	DNA-binding protein HU-beta, NS1 (HU-1)	-1.77412	6.85456e-11
UTI89_C0522	UTI89_C0522	hypothetical protein	-1.77387	4.78074e-31
UTI89_C2333	wcaA	putative colanic acid biosynthesis glycosyltransferase wcaA	-1.7675	4.76579e-19
UTI89_C2675	UTI89_C2675	bacteriophage 343 regulatory protein CII	-1.7653	6.65809e-62
UTI89_C0127	aceE	pyruvate dehydrogenase E1 component	-1.7641	1.46207e-39
UTI89_C0466	clpX	ATP-dependent specificity component of ClpP serine protease, chaperone	-1.7608	9.60205e-62
UTI89_C0213	metQ	D-methionine-binding transport system MetQ precursor	-1.75976	1.55769e-41
UTI89_C4138	mtlD	mannitol-1-phosphate 5-dehydrogenase	-1.7562	2.48992e-158
UTI89_C1430	ychK	hypothetical protein	-1.75321	3.06086e-14
UTI89_C1794	ydgB	hypothetical oxidoreductase YdgB	-1.7532	4.75651e-24
UTI89_C1148	UTI89_C1148	intergenic-region protein	-1.74938	1.78622e-68
UTI89_C5159	serB	phosphoserine phosphatase	-1.74829	1.0481e-95
UTI89_C4231	yidG	hypothetical protein	-1.74822	6.3261e-67
UTI89_C4173	rfaP	lipopolysaccharide core biosynthesis protein rfaP	-1.74638	0
UTI89_C3884	rpe	D-ribulose-5-phosphate 3-epimerase	-1.74383	6.53574e-27
UTI89_C1822	ydgQ	electron transport complex protein RnfE	-1.74307	2.4498e-40
UTI89_C2163	yedJ	hypothetical protein	-1.7416	8.58908e-23
UTI89_C1995	yeaR	hypothetical protein YeaR	-1.73576	5.6511e-42
UTI89_C1171	UTI89_C1171	hypothetical protein	-1.72914	3.87811e-20
UTI89_C1388	UTI89_C1388	conserved hypothetical protein	-1.72904	1.83278e-50
UTI89_C4236	UTI89_C4236	hypothetical protein	-1.72746	5.16071e-26
UTI89_C2134	ybcM	hypothetical transcriptional regulator YbcM	-1.72508	1.5301e-35
UTI89_C1657	UTI89_C1657	hypothetical protein	-1.72353	5.70302e-07
UTI89_C4360	UTI89_C4360	hypothetical protein	-1.7215	1.80241e-28
UTI89_C1067	wrbA	trp repressor binding protein	-1.71678	5.26749e-25
UTI89_C2579	UTI89_C2579	acetate kinase	-1.71391	1.62654e-59
UTI89_C3213	UTI89_C3213	phosphosugar isomerase	-1.71378	3.43282e-102
UTI89_C3590	deaD	Cold-shock DEAD-box protein A	-1.71239	6.21487e-90
UTI89_C2674	UTI89_C2674	hypothetical protein	-1.71214	1.87651e-29
UTI89_C1487	UTI89_C1487	lambdoid prophage DLP12 lysis protein S-like protein	-1.70794	6.72066e-53
UTI89_C0692	seqA	negative modulator of initiation of replication	-1.70661	1.73397e-69
UTI89_C3268	ygfP	guanine deaminase	-1.70441	4.50919e-113
UTI89_C4458	glnL	nitrogen regulation protein NR(II)	-1.70379	6.19842e-17
UTI89_C3237	ygdR	hypothetical lipoprotein	-1.70204	4.4799e-44
UTI89_C3617	yhbE	hypothetical transport protein YhbE	-1.6999	1.11457e-69
UTI89_C2321	cpsG	phosphomannomutase	-1.69086	1.35507e-24
UTI89_C4294	atpI	membrane-bound ATP synthase F0 sector subunit I, dispensable protein, affects expression of atpB	-1.68986	9.63566e-41
UTI89_C2067	ruvC	RuvC protein, Holliday junction nuclease	-1.68848	3.28092e-27
UTI89_C0128	aceF	pyruvate dehydrogenase	-1.68582	4.26406e-37
UTI89_C0133	speD	S-adenosylmethionine decarboxylase proenzyme	-1.68216	3.91938e-158
UTI89_C0710	ybgK	hypothetical protein	-1.68056	1.30172e-41
UTI89_C1215	plsX	fatty acid/phospholipid synthesis protein PlsX	-1.67966	4.27509e-38
UTI89_C0388	hemB	delta-aminolevulinic acid dehydratase	-1.67858	1.90315e-24
UTI89_C1817	rnfA	electron transport complex protein RnfA	-1.67712	1.1028e-52
UTI89_C2954	smpB	SsrA-binding protein	-1.67431	9.93195e-22
UTI89_C0357	UTI89_C0357	putative permease component of transport system, probably ribose specific	-1.66773	2.16528e-35
UTI89_C3364	kpsD	polysialic acid transport protein KpsD precursor	-1.66541	1.53626e-109
UTI89_C2748	UTI89_C2748	hypothetical protein K	-1.66514	4.91988e-14
UTI89_C1628	UTI89_C1628	putative dehydrogenase	-1.66142	1.48685e-34
UTI89_C1241	ycfS	hypothetical protein	-1.65662	2.05424e-32
UTI89_C3599	UTI89_C3599	hypothetical protein	-1.65589	4.26405e-54
UTI89_C1447	cls	cardiolipin synthase	-1.65231	2.45046e-34
UTI89_C0817	ybiF	hypothetical transport protein YbiF	-1.6521	8.22191e-50
UTI89_C1610	UTI89_C1610	probable transporter	-1.64867	3.06458e-82
UTI89_C0733	tolQ	TolQ protein	-1.64535	1.30462e-58
UTI89_C2762	UTI89_C2762	hypothetical protein	-1.64173	3.25069e-21
UTI89_C0687	fur	subunit of Fur transcriptional dual regulator	-1.63677	3.55418e-27
UTI89_C2725	nupC	Nucleoside permease NupC	-1.63451	1.7504e-40
UTI89_C2063	znuB	ZnuB, subunit of ZnuA/ZnuB/ZnuC ABC transporter	-1.63349	8.01462e-34
UTI89_C4691	phnL	phosphonates transport ATP-binding protein PhnL	-1.62808	1.0585e-26
UTI89_C2153	UTI89_C2153	hypothetical protein	-1.62585	9.51944e-27
UTI89_C1553	yciH	putative translation initiation factor	-1.62553	5.70948e-27
UTI89_C0415	yajF	putative NAGC-like transcriptional regulator	-1.62317	1.26806e-71
UTI89_C3888	aroK	shikimate kinase I	-1.62292	3.26723e-74
UTI89_C2704	yfdV	auxin efflux transporter type protein	-1.62139	9.85124e-86
UTI89_C1765	ydfZ	hypothetical protein	-1.61777	1.55254e-14
UTI89_C0250	UTI89_C0250	hypothetical protein	-1.61556	6.49881e-19
UTI89_C1779	ynfJ	putative chloride channel protein EriC-like	-1.60639	2.14262e-22
UTI89_C2385	yehD	putative Yeh fimbriae subunit YehD precursor	-1.60494	9.17532e-18
UTI89_C1346	ycgF	hypothetical protein YcgF	-1.60359	3.1582e-93
UTI89_C2824	yfgI	putative membrane protein	-1.59354	1.23884e-25
UTI89_C0691	ybfF	putative esterase/lipase YbfF	-1.59231	1.81145e-29
UTI89_C0066	araD	L-ribulose-5-phosphate 4-epimerase	-1.58766	1.77036e-46
UTI89_C2224	UTI89_C2224	putative transposase	-1.58561	9.60014e-23
UTI89_C1902	btuD	vitamin B12 transport ATP-binding protein BtuD	-1.58517	7.97623e-17
UTI89_C2088	cheR	chemotaxis protein methyltransferase	-1.58297	1.28198e-12
UTI89_C2410	yohD	hypothetical protein YohD	-1.58107	5.30797e-15
UTI89_C1721	UTI89_C1721	hypothetical protein	-1.5801	3.56138e-24
UTI89_C1562	UTI89_C1562	putative transcriptional repressor	-1.5779	1.63739e-53
UTI89_C3142	UTI89_C3142	hypothetical protein	-1.57616	8.07443e-101
UTI89_C0236	yafT	putative aminopeptidase	-1.57391	1.73583e-83
UTI89_C1881	ydiL	hypothetical protein YdiL	-1.57305	1.97131e-81
UTI89_C2714	ypdC	hypothetical transcriptional regulator YpdC	-1.56621	2.57007e-64
UTI89_C2882	yfhL	putative ferredoxin-like protein YfhL	-1.56254	1.82329e-44
UTI89_C2984	ymfR	hypothetical protein	-1.56182	6.79684e-13
UTI89_C1268	UTI89_C1268	excisionase	-1.56153	8.26268e-39
UTI89_C4987	UTI89_C4987	hypothetical protein	-1.55956	1.02331e-13
UTI89_C1766	ydfI	hypothetical oxidoreductase YdfI	-1.55532	5.35341e-34
UTI89_C1059	torR	TorCAD operon transcriptional regulatory protein torR	-1.55522	2.20904e-18
UTI89_C0747	nadA	quinolinate synthetase A	-1.55501	1.77928e-19
UTI89_C0281	crl	crl transcriptional regulator	-1.55197	4.5685e-22
UTI89_C2255	UTI89_C2255	hypothetical protein	-1.55124	9.23313e-19
UTI89_C2898	UTI89_C2898	ATP-dependent RNA helicase	-1.54997	1.89618e-48
UTI89_C4554	oxyR	hydrogen peroxide-inducible genes activator	-1.54766	2.17274e-103
UTI89_C1764	UTI89_C1764	hypothetical protein	-1.54646	5.45688e-18
UTI89_C2260	UTI89_C2260	hypothetical protein	-1.54536	2.22155e-27
UTI89_C1114	sfaS	S fimbriae minor subunit SfaS	-1.54053	2.44607e-76
UTI89_C1423	narJ	nitrate reductase 1 delta subunit	-1.53927	2.47569e-09
UTI89_C4725	UTI89_C4725	hypothetical protein	-1.53766	2.85209e-75
UTI89_C2020	yebH	ribosomal RNA large subunit methyltransferase A	-1.53729	7.01199e-20
UTI89_C0036	carA	carbamoyl-phosphate synthase small chain	-1.53596	2.86822e-48
UTI89_C0175	mtn	methylthioadenosine nucleosidase	-1.53483	2.86586e-15
UTI89_C2565	nuoE	NADH dehydrogenase I chain E	-1.53433	1.07094e-11
UTI89_C0693	pgm	phosphoglucomutase	-1.53062	2.48814e-86
UTI89_C4364	hemC	porphobilinogen deaminase	-1.53012	6.56723e-12
UTI89_C0660	yleB	2-octaprenyl-3-methyl-6-methoxy-1,4-benzoquinol hydroxylase	-1.52752	1.6738e-10
UTI89_C1078	UTI89_C1078	hypothetical protein	-1.52587	6.58259e-14
UTI89_C1900	ydiV	hypothetical protein YdiV	-1.52211	4.86774e-72
UTI89_C0461	UTI89_C0461	hypothetical protein	-1.52198	8.24269e-13
UTI89_C4996	yeeU2	hypothetical protein	-1.5206	2.54256e-35
UTI89_C4917	UTI89_C4917	hypothetical protein	-1.52051	9.63919e-26
UTI89_C2699	UTI89_C2699	hypothetical protein	-1.5177	2.51139e-59
UTI89_C3203	UTI89_C3203	hypothetical protein	-1.51576	2.65438e-293
UTI89_C0797	ybiH	putative transcriptional regulator	-1.51567	1.71409e-21
UTI89_C1154	ycdW	putative dehydrogenase	-1.5126	7.8605e-33
UTI89_C3932	aufD	Auf fimbriae minor subunit precursor AufD	-1.50953	3.44243e-82
UTI89_C2179	ybtX	hypothetical protein	-1.5006	7.34569e-37
UTI89_C3369	neuE	NeuE protein	-1.50026	5.47051e-88
UTI89_C2723	UTI89_C2723	conserved hypothetical protein	-1.50005	2.30787e-41
UTI89_C3451	qseC	sensor protein QseC	-1.49967	5.26588e-123
UTI89_C3616	yhbZ	putative GTP-binding factor	-1.49259	0.000435694
UTI89_C2069	ntpA	dATP pyrophosphohydrolase	-1.49024	2.31585e-17
UTI89_C5110	UTI89_C5110	hypothetical protein	-1.48589	6.59722e-62
UTI89_C2458	yejG	hypothetical protein	-1.4853	2.14087e-21
UTI89_C4345	rffH	glucose-1-phosphate thymidylyltransferase	-1.47865	4.43854e-94
UTI89_C4498	yiiP	hypothetical protein YiiP	-1.47823	1.28089e-74
UTI89_C1157	ycdZ	hypothetical protein YcdZ	-1.47663	4.26671e-58
UTI89_C0970	ycaC	protein YcaC	-1.4758	4.60804e-19
UTI89_C0174	yadT	conserved hypothetical protein YadT	-1.4731	9.15313e-63
UTI89_C3383	gspF	hypothetical type II secretion protein GspF	-1.45945	4.26452e-53
UTI89_C2872	glnB	nitrogen regulatory protein P-II	-1.45864	2.0217e-41
UTI89_C0734	tolR	putative inner membrane protein TolR	-1.45846	1.03092e-21
UTI89_C0435	ybaD	hypothetical protein	-1.45583	1.50341e-15
UTI89_C4043	yhiE	conserved hypothetical protein	-1.4533	5.92787e-72
UTI89_C0115	ppdD	prelipin peptidase dependent protein	-1.45207	5.48443e-24
UTI89_C1696	adhP	alcohol dehydrogenase, propanol-preferring	-1.44987	1.26646e-11
UTI89_C2143	fliK	flagellar hook-length control protein	-1.44885	9.73117e-36
UTI89_C1052	sfa	Sfa protein	-1.44549	7.76378e-23
UTI89_C2148	fliP	flagellar assembly protein FliP	-1.44277	3.40591e-09
UTI89_C1566	UTI89_C1566	putative membrane transport protein	-1.44225	2.70228e-15
UTI89_C3524	ygjQ	hypothetical protein YgjQ	-1.44221	7.90652e-64
UTI89_C3695	UTI89_C3695	tagatose-bisphosphate aldolase GatY	-1.44151	1.17474e-83
UTI89_C4936	UTI89_C4936	hypothetical protein	-1.44088	1.95491e-223
UTI89_C0862	ybjF	hypothetical RNA methyltransferase YbjF	-1.43984	1.04841e-46
UTI89_C2557	nuoM	NADH dehydrogenase I chain M	-1.43752	4.3559e-25
UTI89_C3107	UTI89_C3107	hypothetical protein	-1.43743	3.61116e-28
UTI89_C1773	ynfD	hypothetical protein YnfD precursor	-1.43659	1.08156e-26
UTI89_C1272	UTI89_C1272	putative C4-type zinc finger protein	-1.42759	1.09734e-16
UTI89_C5152	deoC	deoxyribose-phosphate aldolase	-1.42593	1.12692e-30
UTI89_C1974	msrB	methionine sulfoxide reductase B; protein-methionine-S-oxide reductase	-1.42491	1.18527e-14
UTI89_C1446	yciU	hypothetical protein YciU	-1.42048	5.87265e-15
UTI89_C1664	UTI89_C1664	hypothetical protein	-1.41872	5.93763e-27
UTI89_C2151	rcsA	positive DNA-binding transcriptional regulator of capsular polysaccharide synthesis, activates its own expression, subunit of RcsB transcriptional activator	-1.41868	1.38917e-49
UTI89_C0755	galT	galactose-1-phosphate uridylyltransferase	-1.41838	2.07577e-80
UTI89_C4578	UTI89_C4578	hypothetical protein	-1.41536	2.84243e-24
UTI89_C4001	UTI89_C4001	putative phosphotransferase system enzyme subunit	-1.41004	2.12359e-77
UTI89_C3865	yhfG	hypothetical protein YhfG	-1.40856	1.6532e-11
UTI89_C3274	UTI89_C3274	isopentenyl-diphosphate delta-isomerase	-1.40762	5.84501e-40
UTI89_C3602	UTI89_C3602	hypothetical protein	-1.40572	1.58499e-11
UTI89_C3368	neuS	poly-alpha-2,8 sialosyl sialyltransferase	-1.40414	9.33312e-78
UTI89_C5049	yjiW	hypothetical protein	-1.40408	1.40793e-65
UTI89_C0010	mog	molybdopterin biosynthesis mog protein	-1.3999	1.11376e-15
UTI89_C0155	yadN	putative fimbrial subunit YadN precursor	-1.39986	1.11543e-114
UTI89_C2329	wcaE	putative colanic acid biosynthesis glycosyl transferase	-1.39678	3.01338e-23
UTI89_C1636	ydcF	hypothetical protein YdcF	-1.3958	4.97437e-75
UTI89_C3137	ygcW	hypothetical oxidoreductase YgcW	-1.39569	8.56041e-131
UTI89_C0485	ylaC	hypothetical protein YlaC	-1.39494	9.55841e-57
UTI89_C1470	UTI89_C1470	unknown protein encoded within prophage	-1.39353	3.16666e-13
UTI89_C4194	rpoZ	RNA polymerase, omega subunit	-1.39107	6.18546e-25
UTI89_C1431	rssB	RssB/Hnr protein	-1.39106	1.14588e-25
UTI89_C0311	UTI89_C0311	hypothetical protein	-1.39015	4.71961e-18
UTI89_C1088	ycdT	hypothetical protein YcdT	-1.38631	3.61037e-107
UTI89_C4694	phnI	PhnI protein	-1.38234	3.36476e-42
UTI89_C0960	UTI89_C0960	unknown protein encoded by prophage CP-933T	-1.38162	5.56235e-76
UTI89_C2296	hisH	imidazole glycerol phosphate synthase holoenzyme	-1.37927	2.49233e-15
UTI89_C0426	yajB	hypothetical protein YajB	-1.37455	2.1622e-31
UTI89_C3301	yqfE	hypothetical protein YqfE	-1.37102	5.59337e-40
UTI89_C2698	emrY	multidrug resistance protein Y	-1.36742	1.0372e-177
UTI89_C1782	ynfL	hypothetical transcriptional regulator YnfL	-1.36631	1.21396e-49
UTI89_C3428	metC	cystathionine beta-lyase	-1.36391	7.96641e-60
UTI89_C0685	ybfM	hypothetical protein	-1.36162	2.47602e-68
UTI89_C4938	UTI89_C4938	hypothetical protein	-1.35992	2.23728e-217
UTI89_C2627	yfcZ	hypothetical protein	-1.35822	2.14374e-18
UTI89_C1380	mltE	murein transglycosylase E	-1.35734	4.04091e-40
UTI89_C4598	UTI89_C4598	hypothetical protein	-1.35671	4.50746e-21
UTI89_C2692	UTI89_C2692	hypothetical protein	-1.35666	3.83276e-36
UTI89_C2691	UTI89_C2691	hypothetical protein	-1.35666	4.13316e-36
UTI89_C2357	UTI89_C2357	hypothetical protein	-1.35533	4.64586e-106
UTI89_C2191	UTI89_C2191	hypothetical protein	-1.35046	9.8832e-41
UTI89_C0704	ybfA	hypothetical protein YbfA precursor	-1.34881	0.489756
UTI89_C2929	UTI89_C2929	hypothetical protein	-1.34748	4.80724e-09
UTI89_C0500	recR	recombination and repair protein RecR	-1.34652	6.47877e-25
UTI89_C1823	nth	endonuclease III; specific for apurinic and/or apyrimidinic sites	-1.34523	2.7302e-40
UTI89_C1082	ycdB	hypothetical protein YcdB precursor	-1.341	3.09697e-15
UTI89_C1674	UTI89_C1674	putative conserved protein	-1.34028	4.966e-36
UTI89_C4602	malG	maltose transport system permease protein MalG	-1.3398	2.3863e-34
UTI89_C1339	sitA	putative iron transport protein, periplasmic-binding protein SitA	-1.33974	2.26781e-25
UTI89_C2418	UTI89_C2418	hypothetical protein	-1.33695	8.49258e-41
UTI89_C0756	UTI89_C0756	UDP-galactose-4-epimerase	-1.33692	3.67283e-32
UTI89_C0715	gltA	citrate synthase	-1.33609	2.16128e-38
UTI89_C1980	yeaH	hypothetical protein YeaH	-1.33536	6.45974e-29
UTI89_C2248	UTI89_C2248	hypothetical protein	-1.3353	3.35215e-06
UTI89_C0364	prpC	putative citrate synthase	-1.33399	1.09759e-15
UTI89_C5086	UTI89_C5086	hypothetical protein	-1.33275	9.99539e-69
UTI89_C1603	ynaJ	hypothetical protein	-1.33227	4.89935e-07
UTI89_C2503	atoD	acetate CoA-transferase alpha subunit	-1.32975	8.35809e-25
UTI89_C2340	asmA	AsmA suppressor of OmpF assembly mutants	-1.32896	8.75903e-35
UTI89_C3557	yhaF	hypothetical protein	-1.32863	3.8644e-69
UTI89_C0833	UTI89_C0833	Heme-binding protein precursor (hemin-binding lipoprotein)	-1.32377	7.04246e-41
UTI89_C3064	srlA	PTS system, glucitol/sorbitol-specific IIC2 component	-1.32325	2.43239e-34
UTI89_C2851	iscU	iron-sulfur cluster assembly scaffold protein	-1.31546	2.85936e-05
UTI89_C3482	UTI89_C3482	putative Yqi fimbrial adhesin	-1.31492	5.39975e-207
UTI89_C4335	trxA	thioredoxin 1	-1.31392	3.24648e-42
UTI89_C3642	ptsO	phosphocarrier protein HPr-like NPr	-1.31366	1.61245e-11
UTI89_C2293	hisD	histidinol dehydrogenase	-1.31366	2.16374e-14
UTI89_C2747	cysK	O-acetylserine sulfhydrolase A	-1.31162	4.76226e-34
UTI89_C2685	UTI89_C2685	enterobacteria phage Sf6 gene 29 protein	-1.31087	2.9794e-27
UTI89_C0898	UTI89_C0898	hypothetical protein	-1.31006	4.41573e-16
UTI89_C4707	basR	transcriptional regulatory protein basR/PmrA	-1.30778	3.40162e-36
UTI89_C1010	pyrD	dihydroorotate dehydrogenase	-1.30693	9.92248e-44
UTI89_C2700	emrK	multidrug resistance protein K	-1.30511	4.33361e-71
UTI89_C2899	yfiE	hypothetical transcriptional regulator YfiE	-1.30401	5.2415e-41
UTI89_C2902	ung	uracil-DNA-glycosylase	-1.3026	7.75291e-44
UTI89_C4798	sgaE	probable sugar isomerase SgaE	-1.30067	2.1652e-48
UTI89_C2016	UTI89_C2016	hypothetical protein	-1.30063	1.62448e-14
UTI89_C2043	yobA	hypothetical protein YobA	-1.29917	5.26082e-17
UTI89_C1521	ynaC	probable phage-related tail fiber assembly protein G	-1.29711	1.13978e-49
UTI89_C1484	UTI89_C1484	hypothetical protein	-1.29701	8.59368e-09
UTI89_C0043	caiC	probable crotonobetaine/carnitine-CoA ligase	-1.29395	1.34898e-40
UTI89_C0859	potH	putrescine transport protein	-1.29368	1.00385e-25
UTI89_C1803	uidC	membrane-associated protein UidC precursor	-1.29255	6.75492e-66
UTI89_C1851	ydhC	hypothetical transport protein YdhC	-1.29199	2.86163e-23
UTI89_C4817	cycA	CycA serine/alanine/glycine APC transporter	-1.28733	2.24901e-44
UTI89_C2752	pdxK	pyridoxine kinase	-1.286	1.59511e-54
UTI89_C1315	UTI89_C1315	head-tail preconnector protein gp5 of bacteriophage	-1.28559	3.19605e-55
UTI89_C1745	yneJ	hypothetical transcriptional regulator YneJ	-1.28552	2.13267e-29
UTI89_C1279	kil1	Kil protein	-1.28494	1.11522e-28
UTI89_C4653	UTI89_C4653	putative transcriptional regulator	-1.28202	8.4518e-61
UTI89_C2259	UTI89_C2259	putative transposase	-1.27947	5.17889e-28
UTI89_C1831	ydhH	hypothetical protein	-1.27846	2.4267e-47
UTI89_C2423	mglB	galactose-binding transport protein	-1.27819	8.85165e-18
UTI89_C3306	yggA	hypothetical protein YggA	-1.27674	9.96068e-62
UTI89_C2666	hkbD	hypothetical protein	-1.27587	8.79247e-31
UTI89_C2271	UTI89_C2271	hypothetical protein	-1.27581	5.68342e-72
UTI89_C3214	UTI89_C3214	beta-cystathionase	-1.27454	2.06564e-61
UTI89_C2421	mglC	galactoside transport system permease protein mglC	-1.27446	7.11154e-19
UTI89_C0621	citD	citrate lyase acyl carrier protein (gamma chain)	-1.27329	5.48382e-23
UTI89_C1342	UTI89_C1342	isocitrate dehydrogenase, specific for NADP+	-1.26882	7.76169e-13
UTI89_C0799	UTI89_C0799	hypothetical protein	-1.26758	7.22289e-11
UTI89_C1996	yeaS	hypothetical protein YeaS	-1.26344	2.28702e-39
UTI89_C1472	UTI89_C1472	hypothetical protein	-1.26224	5.2151e-72
UTI89_C2015	manY	PTS enzyme IIC, mannose-specific	-1.26151	2.78338e-13
UTI89_C3569	agaB	PTS system, cytoplasmic, N-acetylgalactosamine-specific IIB component 1 (EIIB-AGA)	-1.25955	4.94697e-158
UTI89_C3289	gcvH	Glycine cleavage system H protein	-1.25829	2.37695e-53
UTI89_C4257	yidD	hypothetical protein	-1.25791	3.32548e-11
UTI89_C0347	UTI89_C0347	hypothetical protein	-1.25782	9.59404e-20
UTI89_C2395	yehR	hypothetical lipoprotein YehR precursor	-1.25587	1.80919e-24
UTI89_C5039	yjiG	hypothetical protein	-1.25357	2.32184e-14
UTI89_C3450	ygiX	transcriptional Regulatory protein QseB	-1.25195	6.04221e-42
UTI89_C1935	ydjQ	hypothetical protein YdjQ	-1.25091	1.58794e-19
UTI89_C1158	csgG	curli production assembly/transport component CsgG precursor	-1.2502	4.3826e-43
UTI89_C4986	UTI89_C4986	hypothetical protein	-1.24895	4.54538e-37
UTI89_C0441	pgpA	phosphatidylglycerophosphatase A	-1.24863	1.0113e-15
UTI89_C4843	treC	trehalose-6-phosphate hydrolase	-1.24693	4.10816e-41
UTI89_C1280	UTI89_C1280	lambda regulatory protein CIII	-1.24609	2.77374e-26
UTI89_C3640	ptsN	nitrogen regulatory IIA protein	-1.24383	5.95385e-23
UTI89_C0056	apaH	bis(5'-nucleosyl)-tetraphosphatase, symmetrical	-1.24052	1.35156e-32
UTI89_C2552	elaC	protein ElaC	-1.23915	4.10082e-22
UTI89_C2363	UTI89_C2363	hypothetical protein	-1.23758	5.10942e-74
UTI89_C1125	UTI89_C1125	hypothetical protein	-1.23688	1.60542e-31
UTI89_C0836	yliE	hypothetical protein YliE	-1.23393	8.65449e-192
UTI89_C2448	yeiP	putative elongation factor YeiP	-1.23181	3.14395e-30
UTI89_C2137	fliE	flagellar biosynthesis; basal-body component, possibly at (MS-ring)-rod junction	-1.23044	1.00409e-19
UTI89_C3589	UTI89_C3589	hypothetical protein	-1.22904	3.01951e-13
UTI89_C1025	yccR	hypothetical protein YccR	-1.22863	3.08482e-49
UTI89_C1336	sitD	SitD protein	-1.22737	4.56565e-13
UTI89_C5127	UTI89_C5127	putative minor tail protein	-1.22717	2.31013e-07
UTI89_C0319	UTI89_C0319	putative aldo/keto reductase	-1.22522	5.62967e-39
UTI89_C0939	UTI89_C0939	putative phage protein gpP	-1.22421	1.74964e-48
UTI89_C3103	ygbK	hypothetical protein YgbK	-1.22414	4.40943e-57
UTI89_C1573	pspF	psp operon transcriptional activator	-1.2213	6.39433e-16
UTI89_C5011	fimA	type 1 fimbriae major subunit FimA	-1.22117	1.27242e-32
UTI89_C3140	ygcF	hypothetical protein YgcF	-1.21962	9.17428e-83
UTI89_C1861	ydhT	hypothetical protein YdhT	-1.21907	2.40036e-28
UTI89_C1968	ydjH	hypothetical sugar kinase YdjH	-1.21895	5.64881e-62
UTI89_C4921	cnf1	cytotoxic necrotizing factor 1	-1.21886	3.85644e-151
UTI89_C0478	glnK	nitrogen regulatory protein P-II 2	-1.21786	2.25332e-14
UTI89_C2002	UTI89_C2002	putative enzyme	-1.21578	7.55711e-15
UTI89_C1095	UTI89_C1095	conserved hypothetical protein	-1.21514	5.984e-80
UTI89_C4170	rfaY	lipopolysaccharide core biosynthesis protein rfaY	-1.2147	2.28698e-165
UTI89_C2856	UTI89_C2856	hypothetical protein	-1.21452	5.01934e-43
UTI89_C1925	katE	catalase HPII	-1.21343	3.35721e-38
UTI89_C1883	ydiN	hypothetical transport protein YdiN	-1.21289	2.14025e-82
UTI89_C2294	hisC	histidinol-phosphate aminotransferase	-1.21228	5.78459e-06
UTI89_C1685	narY	cryptic nitrate reductase 2, beta subunit	-1.21208	8.03743e-14
UTI89_C2833	yfgL	hypothetical protein YfgL	-1.21189	3.70201e-38
UTI89_C1585	ycjR	putative transient receptor potential locus	-1.20951	1.98464e-19
UTI89_C1132	UTI89_C1132	hypothetical protein	-1.20879	4.0201e-52
UTI89_C4721	yjdJ	hypothetical protein	-1.20632	4.52737e-21
UTI89_C0496	apt	adenine phosphoribosyltransferase	-1.20551	1.55166e-25
UTI89_C2926	yfiH	hypothetical protein YfiH	-1.2054	1.8149e-21
UTI89_C4017	prlC	oligopeptidase A	-1.20259	8.72053e-164
UTI89_C3399	UTI89_C3399	acyl carrier protein, putative	-1.20187	3.12331e-84
UTI89_C1669	UTI89_C1669	putative conserved protein	-1.20177	1.0226e-11
UTI89_C0959	UTI89_C0959	prophage CP-933T unknown protein	-1.198	9.21196e-35
UTI89_C0765	ybhE	putative isomerase	-1.19608	1.75841e-26
UTI89_C1594	tyrR	transcriptional regulatory protein TyrR	-1.19355	2.37635e-19
UTI89_C2556	nuoN	NADH dehydrogenase I chain N	-1.19329	2.20485e-27
UTI89_C1370	umuC	UmuC protein	-1.17666	2.56679e-43
UTI89_C1787	ydgE	YdgE SMR protein, subunit of YdgEF complex	-1.17623	1.03393e-08
UTI89_C1835	ydhJ	hypothetical protein YdhJ	-1.17536	1.42494e-09
UTI89_C4528	UTI89_C4528	hypothetical protein	-1.17406	2.8309e-183
UTI89_C4836	fbp	fructose-1,6-bisphosphatase	-1.1735	3.02941e-27
UTI89_C4760	psd	phosphatidylserine decarboxylase; phospholipid synthesis	-1.17342	1.97716e-05
UTI89_C4846	UTI89_C4846	hypothetical protein	-1.17288	2.06866e-44
UTI89_C0037	carB	Carbamoyl-phosphate synthase large chain	-1.17189	8.21575e-92
UTI89_C0398	ddlA	D-alanine--D-alanine ligase A	-1.17057	2.70468e-30
UTI89_C2999	yfdN1	hypothetical protein	-1.17003	1.33485e-10
UTI89_C3817	zraP	periplasmic zinc resistance-associated protein precursor	-1.16757	4.06949e-46
UTI89_C1539	yciK	hypothetical oxidoreductase YciK	-1.16255	1.35162e-30
UTI89_C5164	yjjK	ABC transporter ATP-binding protein YjjK	-1.15637	2.27076e-50
UTI89_C0159	dksA	DnaK suppressor protein	-1.15572	7.72632e-21
UTI89_C3576	yraO	hypothetical protein YraO	-1.15302	1.59009e-11
UTI89_C1725	UTI89_C1725	putative phage-related secreted protein	-1.15294	1.65825e-64
UTI89_C2944	ypjD	hypothetical protein	-1.15167	3.17043e-39
UTI89_C1141	UTI89_C1141	hypothetical protein	-1.15105	2.07521e-38
UTI89_C5143	UTI89_C5143	putative DNA damage-inducible protein	-1.15098	1.63444e-15
UTI89_C0207	yaeJ	hypothetical protein YaeJ	-1.15061	3.12056e-33
UTI89_C4645	ssb	single strand DNA-binding protein	-1.15035	0.172217
UTI89_C4838	yjgA	putative alpha helix protein	-1.14982	8.09905e-19
UTI89_C4654	UTI89_C4654	hypothetical protein	-1.14746	4.23386e-15
UTI89_C2577	yfbV	hypothetical protein	-1.14241	3.80556e-24
UTI89_C4949	UTI89_C4949	hypothetical protein	-1.1398	6.35837e-54
UTI89_C3915	yhgI	hypothetical protein	-1.13924	1.22358e-30
UTI89_C2358	UTI89_C2358	hypothetical protein	-1.13877	3.38175e-79
UTI89_C1647	rimL	acetyl transferase	-1.13872	9.2253e-10
UTI89_C2804	nlpB	lipoprotein-34 precursor	-1.13713	2.31861e-45
UTI89_C2085	cheZ	chemotaxis protein CheZ	-1.13507	1.99316e-51
UTI89_C0618	citF	citrate lyase alpha chain	-1.13461	2.59327e-26
UTI89_C2932	pheA	bifunctional chorismate mutase/prephenate dehydratase	-1.13211	1.08165e-39
UTI89_C3927	UTI89_C3927	conserved hypothetical protein	-1.1237	1.43395e-52
UTI89_C2196	yeeN	hypothetical protein	-1.12318	4.8827e-50
UTI89_C1379	UTI89_C1379	hypothetical protein	-1.12133	5.25936e-13
UTI89_C2758	cysP	thiosulfate binding protein	-1.12116	1.75334e-52
UTI89_C1338	sitB	SitB protein	-1.11971	1.31189e-24
UTI89_C2838	yfgB	hypothetical protein	-1.11899	8.54051e-49
UTI89_C0492	kefA	mechanosensitive channel protein KefA	-1.11894	1.82227e-93
UTI89_C0507	fsr	fosmidomycin resistance protein	-1.11825	1.4764e-18
UTI89_C1366	ycgM	putative isomerase	-1.11772	8.57519e-13
UTI89_C0124	UTI89_C0124	hypothetical protein	-1.11766	1.62826e-31
UTI89_C2843	sseA	3-mercaptopyruvate:cyanide sulfurtransferase	-1.11708	1.264e-30
UTI89_C4518	ftsN	essential cell division protein	-1.11485	1.21129e-36
UTI89_C4593	pgi	glucose-6-phosphate isomerase	-1.11466	6.29633e-80
UTI89_C1529	trpA	tryptophan synthase alpha subunit	-1.11291	4.6918e-14
UTI89_C0254	UTI89_C0254	hypothetical protein	-1.11142	1.58896e-42
UTI89_C1985	yeaL	hypothetical protein YeaL	-1.10874	7.40434e-09
UTI89_C0866	artI	arginine-binding periplasmic protein 1 precursor	-1.1087	1.1558e-24
UTI89_C3282	ygfY	hypothetical protein	-1.10752	1.42896e-07
UTI89_C1868	pykF	pyruvate kinase I	-1.10716	2.89382e-20
UTI89_C0702	kdpA	potassium-transporting ATPase A chain	-1.10697	8.15153e-31
UTI89_C4495	cpxA	sensor kinase-phosphotransferase CpxA	-1.1067	3.59054e-86
UTI89_C4777	purA	PurA, subunit of adenylosuccinate synthase	-1.10506	4.79556e-37
UTI89_C1439	ychE	putative channel protein	-1.10444	3.10568e-53
UTI89_C4075	UTI89_C4075	conserved hypothetical protein	-1.10061	4.07925e-15
UTI89_C1890	ydiQ	putative electron transfer flavoprotein subunit ydiQ	-1.09924	1.02919e-30
UTI89_C4690	phnM	PhnM protein	-1.09064	3.77476e-48
UTI89_C2845	pepB	aminopeptidase B	-1.08952	6.95683e-27
UTI89_C2532	yfaZ	hypothetical protein YfaZ precursor	-1.08929	6.91021e-21
UTI89_C1017	ymbA	conserved hypothetical protein	-1.08916	8.12545e-08
UTI89_C1860	ydhS	hypothetical protein YdhS	-1.08891	3.38599e-41
UTI89_C2682	UTI89_C2682	putative host FtsH protease inhibitor of enterobacteria phage Sf6	-1.08842	4.41226e-10
UTI89_C0382	UTI89_C0382	putative conserved protein	-1.08841	2.37594e-39
UTI89_C1107	sfaC	putative S fimbrial switch regulatory protein	-1.08766	6.7808e-32
UTI89_C3567	agaS	putative tagatose-6-phosphate ketose/aldose isomerase	-1.08763	4.4069e-45
UTI89_C0087	fruL	FruR leader peptide	-1.08676	7.72502e-05
UTI89_C0841	yliJ	hypothetical GST-like protein YliJ	-1.08663	6.00965e-27
UTI89_C4851	pyrB	PyrB, subunit of aspartatetranscarbamylase, catalytic subunit and aspartate-carbamoyltransferase	-1.08636	4.27277e-19
UTI89_C1977	yeaE	hypothetical protein YeaE	-1.08602	4.15722e-16
UTI89_C2783	eutT	ethanolamine utilization cobalamin adenosyltransferase	-1.08601	2.13994e-28
UTI89_C4939	UTI89_C4939	hypothetical protein	-1.08293	6.59829e-21
UTI89_C4073	UTI89_C4073	conserved hypothetical protein	-1.08211	1.07813e-30
UTI89_C1590	ompG	outer membrane protein G precursor	-1.08139	2.33169e-48
UTI89_C3367	kpsS	polysialic acid capsule synthesis protein KpsS	-1.08107	3.99333e-167
UTI89_C0923	UTI89_C0923	tail fiber assembly protein	-1.07888	5.92228e-38
UTI89_C1691	fdnH	formate dehydrogenase-N beta subunit	-1.07638	7.37263e-12
UTI89_C1109	sfaA	S fimbriae major subunit SfaA	-1.07626	4.38709e-47
UTI89_C3406	yghR	hypothetical protein	-1.0754	5.76912e-28
UTI89_C0309	matB	MatB precursor	-1.07503	2.82976e-32
UTI89_C5066	yjjA	hypothetical protein YjjA precursor	-1.07473	1.26137e-07
UTI89_C0233	rnhA	RNase HI, degrades RNA of DNA-RNA hybrids, participates in DNA replication	-1.07295	7.76932e-25
UTI89_C2053	eda	2-keto-3-deoxygluconate 6-phosphate aldolase	-1.07056	1.31374e-12
UTI89_C2591	hisM	histidine transport system membrane protein M	-1.07054	8.0204e-24
UTI89_C4260	tnaL	tryptophanase leader peptide	-1.07036	1.83795e-12
UTI89_C2497	ompC	outer membrane protein 1b (Ib;c)	-1.06739	5.20299e-78
UTI89_C2646	UTI89_C2646	head assembly protein	-1.06709	2.14421e-14
UTI89_C2301	ugd	UDP-glucose 6-dehydrogenase	-1.06691	2.38078e-80
UTI89_C2535	yfbE	putative glutamine-scyllo-inositol transaminase	-1.06683	1.76157e-60
UTI89_C1251	potD	spermidine/putrescine-binding periplasmic protein precursor	-1.06577	2.34218e-13
UTI89_C2707	yfdX	hypothetical protein YfdX	-1.06551	5.5896e-63
UTI89_C3573	yraL	hypothetical protein	-1.06538	2.58499e-21
UTI89_C4974	UTI89_C4974	hypothetical protein	-1.06393	4.97384e-18
UTI89_C1140	yafZ1	hypothetical protein YafZ	-1.06268	1.30193e-32
UTI89_C1950	ynjB	hypothetical protein YnjB	-1.06106	1.7934e-13
UTI89_C3016	gabD	[NADP+] succinate-semialdehyde dehydrogenase	-1.06092	2.14014e-25
UTI89_C0958	UTI89_C0958	hypothetical protein	-1.06001	9.43025e-18
UTI89_C2037	yebV	hypothetical protein	-1.05893	2.16674e-12
UTI89_C4188	yicC	putative alpha helix protein	-1.05636	2.85754e-24
UTI89_C4418	UTI89_C4418	hypothetical protein	-1.05516	1.71798e-05
UTI89_C2972	UTI89_C2972	hypothetical protein	-1.0549	1.50476e-26
UTI89_C4320	hdfR	HTH-type transcriptional regulator HdfR	-1.05481	1.21006e-46
UTI89_C3692	rbsC	ribose transport system permease protein RbsC	-1.05465	1.3683e-163
UTI89_C1689	fdnG	FdnG, alpha subunit of formate dehydrogenase-N	-1.05319	3.2716e-43
UTI89_C0952	UTI89_C0952	hypothetical protein	-1.05306	4.3468e-06
UTI89_C2912	UTI89_C2912	hypothetical protein	-1.05205	1.09935e-09
UTI89_C2953	yfjG	hypothetical protein YfjG	-1.05182	8.91019e-12
UTI89_C2499	rcsB	positive response regulator for colanic capsule biosynthesis	-1.05116	8.08344e-20
UTI89_C4004	UTI89_C4004	putative phosphocarrier protein	-1.05098	2.65981e-45
UTI89_C1368	UTI89_C1368	putative conserved protein	-1.04865	5.34713e-20
UTI89_C3321	cmtB	PTS system, mannitol-specific enzyme II component, cryptic	-1.04716	1.85363e-35
UTI89_C4983	UTI89_C4983	hypothetical protein	-1.04622	4.30404e-26
UTI89_C1928	celD	CelD transcriptional regulator	-1.046	3.60679e-20
UTI89_C4761	yjeQ	hypothetical protein YjeQ	-1.04506	3.00146e-09
UTI89_C4366	cyaY	iron-binding frataxin-like protein	-1.04241	3.82195e-25
UTI89_C0329	ykgE	hypothetical protein YkgE	-1.04158	3.84335e-28
UTI89_C3342	yggU	hypothetical protein	-1.04124	4.9257e-10
UTI89_C4758	yjeO	hypothetical protein	-1.04072	1.03902e-14
UTI89_C1653	ydcN	hypothetical protein YdcN	-1.03779	4.43026e-08
UTI89_C1882	ydiM	hypothetical transport protein YdiM	-1.03545	1.85416e-114
UTI89_C2120	UTI89_C2120	probable 1-aminocyclopropane-1-carboxylate deaminase	-1.03533	2.91535e-11
UTI89_C0352	yahI	carbamate kinase-like protein YahI	-1.03413	3.93037e-08
UTI89_C0829	moeB	molybdopterin biosynthesis protein MoeB	-1.03284	4.1988e-17
UTI89_C0631	lipA	lipoate synthesis protein	-1.03141	0.00219562
UTI89_C1530	trpB	tryptophan synthase beta chain	-1.03081	1.42362e-09
UTI89_C2702	evgS	sensor protein EvgS precursor	-1.02953	4.68773e-168
UTI89_C4792	yjfR	putative L-ascorbate 6-phosphate lactonase	-1.02826	9.21277e-58
UTI89_C4476	UTI89_C4476	hypothetical protein	-1.02763	3.06123e-51
UTI89_C2272	UTI89_C2272	hypothetical protein	-1.02718	1.46308e-21
UTI89_C1730	UTI89_C1730	putative phage-related membrane protein	-1.02413	7.49837e-09
UTI89_C3362	kpsF	polysialic acid capsule synthesis protein KpsF	-1.02407	2.46755e-132
UTI89_C4587	UTI89_C4587	putative sorbose PTS component	-1.0219	7.44345e-08
UTI89_C0617	UTI89_C0617	hypothetical protein	-1.0209	1.13034e-31
UTI89_C5100	UTI89_C5100	putative replication protein	-1.02041	2.14839e-52
UTI89_C0784	moaD	molybdopterin converting factor subunit 1	-1.01911	7.90247e-06
UTI89_C1378	ldcA	muramoyltetrapeptide carboxypeptidase	-1.01815	4.26866e-26
UTI89_C1318	UTI89_C1318	hypothetical protein	-1.01729	6.14563e-14
UTI89_C2360	yegQ	hypothetical protein	-1.01697	3.45264e-32
UTI89_C2079	yecM	YecM conserved hypothetical protein with structural similarity to metal binding isomerases and oxygenases	-1.01696	3.73733e-12
UTI89_C4477	yiiE	hypothetical protein YiiE	-1.01354	9.27043e-39
UTI89_C5028	cniT	putative carnitine transporter CniT	-1.01348	6.80054e-121
UTI89_C2235	UTI89_C2235	hypothetical protein	-1.01292	5.78236e-09
UTI89_C2317	wcaK	putative galactokinase	-1.0045	2.00179e-31
UTI89_C3236	UTI89_C3236	hypothetical protein	-1.00375	1.11146e-20
UTI89_C0374	UTI89_C0374	hypothetical protein	-1.00343	7.24856e-08
UTI89_C1506	UTI89_C1506	putative tail component of prophage	-1.00339	1.01057e-09
UTI89_C3022	yqaE	hypothetical protein	-0.993954	1.07989e-18
UTI89_C2778	eutJ	ethanolamine utilization protein EutJ	-0.993523	3.0527e-20
UTI89_C1964	ydjB	pyrazinamidase/nicotinamidase	-0.993189	3.68316e-12
UTI89_C2986	UTI89_C2986	bacteriophage V small terminase subunit	-0.988142	1.82271e-11
UTI89_C3996	nikD	nickel transport ATP-binding protein NikD	-0.987828	5.73003e-21
UTI89_C2768	amiA	probable N-acetylmuramoyl-L-alanine amidase AmiA precursor	-0.987053	8.97092e-12
UTI89_C2167	yedV	putative 2-component sensor protein	-0.986819	2.71638e-102
UTI89_C2036	yebU	hypothetical protein YebU	-0.984422	1.27002e-22
UTI89_C1237	ndh	NADH dehydrogenase	-0.982082	9.82767e-12
UTI89_C2135	ybcL	conserved hypothetical protein	-0.981368	5.97443e-101
UTI89_C0550	purK	phosphoribosylaminoimidazole carboxylase ATPase subunit	-0.981079	7.58338e-17
UTI89_C1349	ymgA	hypothetical protein	-0.980695	2.75187e-39
UTI89_C4828	ytfM	hypothetical protein YtfM precursor	-0.980224	2.57423e-71
UTI89_C2772	eutL	ethanolamine utilization protein EutL	-0.979439	0.00510043
UTI89_C0596	entE	enterobactin synthetase component E	-0.978715	3.02275e-24
UTI89_C1461	UTI89_C1461	putative regulator of cell division encoded by prophage CP-933O	-0.977955	1.22664e-31
UTI89_C0527	ybbN	putative thioredoxin-like protein	-0.976842	2.339e-17
UTI89_C4584	UTI89_C4584	PTS system, mannose-specific IID component	-0.976095	4.28994e-40
UTI89_C2775	eutA	ethanolamine utilization protein EutA	-0.973944	2.99291e-14
UTI89_C4555	sthA	soluble pyridine nucleotide transhydrogenase	-0.972906	2.00155e-18
UTI89_C4515	menA	1,4-dihydroxy-2-naphthoate octaprenyltransferase	-0.97229	1.91016e-52
UTI89_C1476	UTI89_C1476	hypothetical protein YdfU	-0.972075	1.03957e-09
UTI89_C0589	fepE	ferric enterobactin transport protein FepE	-0.970363	2.00153e-59
UTI89_C2422	mglA	galactoside transport ATP-binding protein MglA	-0.970182	3.85789e-53
UTI89_C0333	ykgH	hypothetical protein YkgH	-0.967131	3.39009e-14
UTI89_C0293	UTI89_C0293	hypothetical protein	-0.965479	3.87839e-113
UTI89_C0447	thiJ	4-methyl-5(B-hydroxyethyl)-thiazole monophosphate biosynthesis enzyme	-0.964604	1.10096e-19
UTI89_C3971	UTI89_C3971	putative phosphotransferase system protein	-0.964561	3.9727e-13
UTI89_C1933	osmE	osmotically inducible lipoprotein E precursor	-0.964297	0.000269698
UTI89_C1532	trpD	anthranilate synthase component II	-0.963237	3.08626e-16
UTI89_C2182	UTI89_C2182	putative AraC type regulator	-0.963224	7.38653e-08
UTI89_C3963	livM	high-affinity branched-chain amino acid transport system permease protein livM	-0.961912	1.32108e-36
UTI89_C4723	yjdK	hypothetical protein	-0.960026	1.08053e-19
UTI89_C3341	yggT	putative resistance protein	-0.957328	2.28058e-18
UTI89_C4572	metA	homoserine O-succinyltransferase	-0.957011	1.38448e-28
UTI89_C3366	kpsC	capsule polysaccharide export protein KpsC	-0.956764	4.49521e-65
UTI89_C1726	UTI89_C1726	putative phage-related membrane protein	-0.956623	1.00312e-05
UTI89_C4421	yigP	hypothetical protein YigP	-0.953856	3.91822e-20
UTI89_C4348	UTI89_C4348	hypothetical protein	-0.953623	5.68836e-68
UTI89_C3682	UTI89_C3682	hypothetical protein	-0.952728	1.85145e-18
UTI89_C4425	tatC	sec-independent protein twin-arginine translocase subunit tatC	-0.951665	4.26332e-67
UTI89_C0348	yahD	putative transcription factor	-0.951236	5.51235e-22
UTI89_C4832	ytfQ	putative LACI-type transcriptional regulator	-0.94739	5.43715e-27
UTI89_C1541	yciN	hypothetical protein	-0.946204	5.87877e-08
UTI89_C0903	trxB	thioredoxin reductase	-0.946178	1.38961e-11
UTI89_C2378	thiM	hydroxyethylthiazole kinase	-0.945841	4.55381e-12
UTI89_C4197	recG	ATP-dependent DNA helicase RecG	-0.945237	2.21487e-121
UTI89_C1800	fumA	fumarase A	-0.944726	1.43722e-05
UTI89_C1799	fumC	fumarate hydratase class II	-0.943668	4.28242e-18
UTI89_C3173	fucP	L-fucose permease	-0.943134	2.52402e-77
UTI89_C3396	UTI89_C3396	Hypothetical protein	-0.942687	4.51778e-61
UTI89_C1954	ynjF	hypothetical protein YnjF	-0.941709	1.22198e-10
UTI89_C2720	glk	glucokinase	-0.941562	1.63779e-21
UTI89_C0767	ybhH	hypothetical protein	-0.941021	2.52176e-75
UTI89_C1024	sulA	suppressor of lon	-0.940685	5.51068e-40
UTI89_C3478	UTI89_C3478	conserved hypothetical protein	-0.94065	4.82307e-20
UTI89_C2952	yfjF	protein YfjF	-0.940623	7.73303e-07
UTI89_C2966	UTI89_C2966	bacteriophage V tail protein	-0.939773	4.27925e-08
UTI89_C3143	UTI89_C3143	hypothetical protein	-0.938194	2.7709e-73
UTI89_C3801	UTI89_C3801	hypothetical protein	-0.937231	7.76698e-05
UTI89_C1035	UTI89_C1035	putative acylphosphatase	-0.937219	8.73871e-13
UTI89_C1042	hyaC	probable Ni/Fe-hydrogenase 1 B-type cytochrome subunit	-0.935731	1.9491e-25
UTI89_C3454	UTI89_C3454	conserved hypothetical protein	-0.935174	2.75194e-21
UTI89_C4032	UTI89_C4032	hypothetical protein	-0.935149	1.7693e-08
UTI89_C1758	ydeD	probable amino acid metabolite efflux pump	-0.931596	4.43957e-08
UTI89_C0214	metI	D-methionine transport system permease MetI	-0.93127	2.55388e-45
UTI89_C2051	yebG	hypothetical protein	-0.931259	0.000855655
UTI89_C4267	yieG	putative membrane/transport protein	-0.9312	5.96593e-48
UTI89_C3794	UTI89_C3794	hypothetical protein	-0.929898	2.3747e-18
UTI89_C2686	erf	bacteriophage HK97 gp40	-0.928868	4.2591e-22
UTI89_C1760	ydeH	hypothetical protein YdeH	-0.928216	6.08634e-58
UTI89_C4169	waaW	UDP-galactose:(galactosyl) LPS alpha1,2-galactosyltransferase	-0.927732	5.73275e-186
UTI89_C4295	gidB	putative methyltransferase GidB	-0.925085	4.52766e-33
UTI89_C3021	UTI89_C3021	hypothetical protein	-0.92442	2.91743e-18
UTI89_C2951	smpA	small protein A precursor	-0.923922	8.21879e-34
UTI89_C3672	yhcQ	hypothetical protein YhcQ	-0.923254	1.93468e-43
UTI89_C1355	UTI89_C1355	conserved hypothetical protein	-0.92202	1.22475e-24
UTI89_C4206	UTI89_C4206	PTS system, fructose-like-2 IIB component 1	-0.921818	1.09769e-57
UTI89_C1687	narU	nitrite extrusion protein 2	-0.920553	6.24873e-29
UTI89_C1436	tdk	thymidine kinase	-0.92033	4.71935e-13
UTI89_C0671	nagA	N-acetylglucosamine-6-phosphate deacetylase	-0.919859	5.36508e-34
UTI89_C2437	yeiL	regulatory protein YeiL	-0.918774	3.49683e-38
UTI89_C2034	yebS	putative membrane protein	-0.913588	8.06257e-17
UTI89_C1724	UTI89_C1724	hypothetical protein	-0.911279	1.98462e-18
UTI89_C0581	ybdK	hypothetical protein YbdK	-0.909897	1.42413e-10
UTI89_C3515	ebgR	ebg operon repressor	-0.907977	1.81028e-41
UTI89_C2980	UTI89_C2980	hypothetical protein	-0.907552	1.44585e-12
UTI89_C3818	yjaH	conserved hypothetical protein	-0.906118	8.49073e-25
UTI89_C2703	yfdE	hypothetical protein YfdE	-0.905633	1.26274e-45
UTI89_C2124	fliC	flagellin	-0.904627	1.30462e-39
UTI89_C1735	UTI89_C1735	hypothetical protein	-0.903281	2.47854e-11
UTI89_C0683	UTI89_C0683	putative transcriptional regulator	-0.90083	2.37832e-11
UTI89_C2857	csiE	stationary phase inducible protein CsiE	-0.900664	6.16605e-32
UTI89_C4079	dppD	dipeptide transport ATP-binding protein DppD	-0.899862	2.92415e-33
UTI89_C5107	ybcQ2	putative Q protein	-0.8995	2.07381e-27
UTI89_C1618	ompN	outer membrane protein N precursor	-0.899364	7.40254e-35
UTI89_C1308	UTI89_C1308	hypothetical protein	-0.8991	1.24361e-05
UTI89_C4888	papF	minor pilin subunit PapF	-0.898443	2.55528e-66
UTI89_C1209	rne	RNase E	-0.898129	2.56654e-29
UTI89_C1445	oppF	oligopeptide transport ATP-binding protein OppF	-0.897693	1.44509e-15
UTI89_C1915	ydiY	hypothetical protein	-0.89672	7.72567e-38
UTI89_C3604	argG	argininosuccinate synthetase	-0.896595	7.23337e-54
UTI89_C5033	ibgR	putative regulatory protein IbgR	-0.896182	2.32864e-48
UTI89_C0138	hpt	hypoxanthine phosphoribosyltransferase	-0.895945	1.24099e-19
UTI89_C0392	UTI89_C0392	hypothetical protein	-0.893542	0.0190104
UTI89_C1965	ydjE	hypothetical metabolite transport protein YdjE	-0.892306	1.19706e-41
UTI89_C2717	UTI89_C2717	putative peptidase YpdF	-0.891001	5.83988e-17
UTI89_C3551	tdcC	threonine/serine transporter	-0.890762	1.81778e-80
UTI89_C1030	yccT	hypothetical protein	-0.890119	4.0384e-14
UTI89_C4639	UTI89_C4639	putative transport sensor protein	-0.888311	1.09642e-106
UTI89_C4212	rhuM	putative cytoplasmic protein	-0.888213	1.65385e-19
UTI89_C2012	yoaE	putative transmembrane protein	-0.887599	1.45705e-26
UTI89_C5019	uxuB	D-mannonate oxidoreductase	-0.886939	3.16519e-48
UTI89_C0178	cdaR	carbohydrate diacid regulator	-0.886906	3.32634e-55
UTI89_C3934	aufC	outer membrane usher protein precursor AufC	-0.884715	2.26181e-158
UTI89_C3226	ppdB	prepilin peptidase dependent protein B precursor	-0.880828	1.39723e-13
UTI89_C0936	UTI89_C0936	putative phage protein	-0.880724	8.82074e-17
UTI89_C1352	UTI89_C1352	hypothetical protein	-0.877933	3.02327e-25
UTI89_C4591	yjbD	hypothetical protein	-0.877768	9.8576e-30
UTI89_C2117	sdiA	regulatory protein SdiA	-0.877475	1.22859e-27
UTI89_C2900	yfiK	hypothetical protein YfiK	-0.876614	1.03087e-25
UTI89_C3972	UTI89_C3972	putative phosphotransferase system protein	-0.876614	2.93295e-35
UTI89_C0863	artJ	arginine-binding periplasmic protein 2 precursor	-0.874309	5.62132e-09
UTI89_C0830	moeA	molybdopterin biosynthesis protein MoeA	-0.873426	5.04739e-30
UTI89_C3195	UTI89_C3195	hypothetical protein	-0.873199	1.51769e-06
UTI89_C5031	gclR	putative regulatory protein GclR	-0.872144	3.10174e-15
UTI89_C3096	ygbA	conserved hypothetical protein	-0.870033	1.59014e-08
UTI89_C3706	envR	potential acrEF/envCD operon repressor	-0.869937	2.40498e-43
UTI89_C3227	ppdA	prepilin peptidase dependent protein A precursor	-0.86898	5.82996e-32
UTI89_C1884	ydiB	putative oxidoreductase	-0.868852	2.79871e-32
UTI89_C4524	metB	cystathionine gamma-synthase	-0.868714	4.2411e-53
UTI89_C4104	yiaB	hypothetical protein YiaB	-0.868099	7.2294e-57
UTI89_C2225	UTI89_C2225	putative transposase	-0.865614	1.72888e-30
UTI89_C1047	appB	putative third cytochrome oxidase subunit II	-0.864756	3.338e-18
UTI89_C0999	ycbL	hypothetical protein	-0.864143	1.17439e-15
UTI89_C1607	UTI89_C1607	hypothetical protein	-0.863761	0.000352295
UTI89_C2387	mrp	putative ATPase	-0.862909	9.5111e-11
UTI89_C4412	UTI89_C4412	hypothetical protein	-0.861405	1.29694e-53
UTI89_C4976	UTI89_C4976	hypothetical protein	-0.861331	1.72286e-09
UTI89_C4178	mutM	formamidopyrimidine DNA glycosylase	-0.860581	1.48008e-29
UTI89_C2144	fliL	flagellar assembly protein FliL	-0.860573	7.22903e-06
UTI89_C0803	ybiB	hypothetical protein YbiB	-0.860229	1.20055e-07
UTI89_C0237	UTI89_C0237	hypothetical protein	-0.859485	2.92155e-40
UTI89_C1201	flgE	flagellar biosynthesis, hook protein	-0.859282	2.06844e-33
UTI89_C3472	ygiC	putative synthetase/amidase	-0.858817	1.28563e-39
UTI89_C1451	tonB	energy transducing membrane protein tonb	-0.85834	3.37463e-08
UTI89_C2115	uvrY	putative 2-component transcriptional regulator	-0.858278	1.6619e-25
UTI89_C2159	UTI89_C2159	putative methyl-independent mismatch repair protein	-0.85773	1.42803e-15
UTI89_C5112	ybcS2	bacteriophage lambda lysozyme-like protein	-0.857352	5.92125e-24
UTI89_C1159	csgF	curli production assembly/transport component CsgF precursor	-0.856059	2.23392e-08
UTI89_C2239	UTI89_C2239	Hypothetical protein	-0.85558	5.76739e-08
UTI89_C1222	pabC	4-amino-4-deoxychorismate lyase	-0.854894	8.79705e-12
UTI89_C4208	UTI89_C4208	putative transcriptional antiterminator	-0.853519	6.75371e-107
UTI89_C2916	UTI89_C2916	hypothetical protein	-0.852239	1.3835e-06
UTI89_C3225	ygdB	hypothetical protein YgdB precursor	-0.85189	7.35004e-09
UTI89_C4586	UTI89_C4586	putative sorbose PTS component	-0.8505	8.03867e-75
UTI89_C2496	UTI89_C2496	hypothetical protein	-0.850311	2.93338e-25
UTI89_C0867	artP	arginine transport ATP-binding protein ArtP	-0.847034	0.00164222
UTI89_C1630	ynbA	hypothetical protein YnbA	-0.844797	1.23094e-07
UTI89_C4948	UTI89_C4948	hypothetical protein	-0.844761	6.82066e-26
UTI89_C2690	UTI89_C2690	hypothetical protein	-0.844557	1.26567e-14
UTI89_C0290	UTI89_C0290	putative resolvase	-0.844319	5.44349e-12
UTI89_C0709	ybgJ	hypothetical protein YbgJ	-0.843587	1.29098e-14
UTI89_C3305	yggE	hypothetical protein YggE	-0.84288	1.73395e-17
UTI89_C2754	cysM	cysteine synthase B	-0.84255	0.000721293
UTI89_C1028	helD	DNA helicase IV	-0.84227	8.10837e-26
UTI89_C1720	UTI89_C1720	hypothetical protein	-0.841755	2.64187e-09
UTI89_C4499	pfkA	6-phosphofructokinase isozyme I	-0.841399	2.84769e-25
UTI89_C2388	metG	methionyl-tRNA synthetase	-0.840351	5.94007e-13
UTI89_C2881	yfhH	hypothetical protein	-0.839429	6.6754e-20
UTI89_C1578	pspE	phage shock protein E precursor	-0.837007	5.50907e-16
UTI89_C1557	UTI89_C1557	conserved hypothetical protein	-0.836257	1.22835e-07
UTI89_C3421	UTI89_C3421	putative enzyme	-0.832292	1.53479e-39
UTI89_C1623	ldhA	fermentative D-lactate dehydrogenase, NAD-dependent	-0.831568	2.95964e-06
UTI89_C4935	UTI89_C4935	hypothetical protein	-0.830852	4.6388e-14
UTI89_C2990	UTI89_C2990	putative endolysin of prophage CP-933X	-0.829726	3.77204e-33
UTI89_C5170	creA	hypothetical protein	-0.828282	1.90972e-13
UTI89_C2588	yfcH	putative sugar nucleotide epimerase	-0.822968	1.72337e-14
UTI89_C4748	sugE	SugE SMR transporter	-0.822291	1.55038e-13
UTI89_C1341	UTI89_C1341	hypothetical protein	-0.8217	2.23432e-17
UTI89_C0754	galK	galactokinase	-0.821297	3.7165e-21
UTI89_C4783	yjfK	hypothetical protein YjfK	-0.816882	3.57729e-34
UTI89_C4280	pstS	phosphate-binding periplasmic protein precursor	-0.81674	1.1773e-32
UTI89_C0301	UTI89_C0301	InsB protein	-0.816693	5.98099e-13
UTI89_C0925	UTI89_C0925	putative phage protein gpI	-0.81633	1.74641e-08
UTI89_C3115	surE	acid phosphatase SurE	-0.815899	3.82803e-14
UTI89_C4536	gldA	glycerol dehydrogenase	-0.814718	1.11004e-42
UTI89_C3393	glcG	protein GlcG	-0.81248	2.42644e-07
UTI89_C2759	ucpA	oxidoreductase UcpA	-0.812238	4.27474e-19
UTI89_C2219	UTI89_C2219	hypothetical protein	-0.809913	1.79338e-13
UTI89_C5050	hsdS	HsdS, type I site-specific deoxyribonuclease	-0.808792	5.63498e-69
UTI89_C4606	lamB	maltoporin precursor	-0.80876	1.31281e-36
UTI89_C5121	UTI89_C5121	hypothetical protein	-0.807486	1.7024e-12
UTI89_C1253	potB	spermidine-putrescine transport system permease	-0.803764	7.99571e-07
UTI89_C3264	UTI89_C3264	SsnA protein	-0.802077	9.6738e-31
UTI89_C4809	UTI89_C4809	putative oxidoreductase	-0.80107	2.03753e-66
UTI89_C2807	bcp	thiol peroxidase	-0.800748	7.40079e-07
UTI89_C3390	UTI89_C3390	hypothetical protein	-0.796913	8.90253e-05
UTI89_C5111	ybcR2	lambdoid prophage DLP12 lysis protein S-like protein	-0.79681	4.24536e-07
UTI89_C1337	sitC	SitC protein	-0.795544	1.90227e-10
UTI89_C1863	UTI89_C1863	putative oxidoreductase Fe-S subunit	-0.795424	1.14975e-19
UTI89_C1644	ydcJ	hypothetical protein YdcJ	-0.795186	1.66713e-06
UTI89_C1116	UTI89_C1116	hypothetical protein	-0.795088	3.19235e-36
UTI89_C2486	napF	ferredoxin-type protein: electron transfer	-0.791197	5.57324e-18
UTI89_C5078	UTI89_C5078	hypothetical protein	-0.788728	0.00585672
UTI89_C1709	yddB	hypothetical protein YddB	-0.788216	9.93438e-92
UTI89_C1360	minD	cell division inhibitor, membrane ATPase MinD	-0.785513	2.07307e-17
UTI89_C3545	UTI89_C3545	conserved hypothetical protein	-0.785089	1.68894e-24
UTI89_C5140	UTI89_C5140	hypothetical protein	-0.784651	1.94125e-21
UTI89_C2303	wbgM	putative galactosyltransferase WbgM	-0.784473	6.68756e-39
UTI89_C1970	ydjJ	hypothetical zinc-type alcohol dehydrogenase-like protein ydjJ	-0.780622	3.67283e-32
UTI89_C2971	UTI89_C2971	hypothetical protein	-0.780503	1.54268e-08
UTI89_C1786	UTI89_C1786	conserved hypothetical protein	-0.780338	6.49511e-09
UTI89_C0342	betI	regulatory protein BetI	-0.780316	5.07736e-11
UTI89_C0872	ybjT	hypothetical protein YbjT	-0.779186	1.94193e-21
UTI89_C2724	mntH	high affinity NRAMP family manganese transporter	-0.778806	7.28477e-06
UTI89_C2262	UTI89_C2262	hypothetical protein	-0.778502	2.09739e-05
UTI89_C3231	ptsP	phosphoenolpyruvate-protein phosphotransferase ptsP	-0.777	2.31073e-61
UTI89_C4977	UTI89_C4977	hypothetical protein	-0.77542	4.25916e-64
UTI89_C3727	yrdC	protein YrdC	-0.774109	4.37826e-05
UTI89_C3960	ugpB	Glycerol-3-phosphate-binding periplasmic protein precursor	-0.771851	5.88832e-29
UTI89_C3296	UTI89_C3296	hypothetical protein	-0.771488	2.66269e-09
UTI89_C2777	eutG	ethanolamine utilization protein EutG iron-containing alcohol dehydrogenase	-0.770016	9.75672e-31
UTI89_C0834	yliC	putative ABC transporter permease protein	-0.769582	5.11598e-07
UTI89_C4575	aceK	bifunctional isocitrate dehydrogenase kinase/isocitrate dehydrogenase phosphatase	-0.769231	1.58156e-17
UTI89_C2367	gatA	galactitol-specific enzyme IIA of phosphotransferase system	-0.765943	2.19634e-15
UTI89_C0700	kdpC	potassium-transporting ATPase C chain	-0.765851	5.45985e-11
UTI89_C1459	exoO	putative exonuclease VIII, ds DNA exonuclease encoded by prophage CP-933O	-0.764626	7.73808e-30
UTI89_C0588	entF	enterobactin synthetase component F	-0.762102	1.36953e-49
UTI89_C1381	ycgR	hypothetical protein	-0.761792	5.40759e-10
UTI89_C4649	soxR	redox-sensitive transcriptional activator SoxR	-0.761692	2.71663e-07
UTI89_C3848	yheO	conserved hypothetical protein	-0.761097	2.37197e-16
UTI89_C2116	yecF	hypothetical protein	-0.760177	7.72324e-12
UTI89_C0888	clpA	ATP-dependent clp protease ATP-binding subunit clpA	-0.75839	3.3984e-43
UTI89_C0570	cusS	sensor kinase CusS	-0.756845	1.17969e-18
UTI89_C4088	yhjY	hypothetical protein YhjY	-0.756517	1.20519e-28
UTI89_C1187	pyrC	dihydroorotase	-0.755094	3.97628e-10
UTI89_C2678	UTI89_C2678	hypothetical protein	-0.751775	7.98999e-24
UTI89_C0860	potI	putrescine transport system permease protein potI	-0.750823	1.00046e-05
UTI89_C1391	ycgC	hypothetical protein YcgC	-0.75054	3.50838e-11
UTI89_C3873	yhfL	hypothetical protein	-0.750322	1.347e-19
UTI89_C2028	kdgR	transcriptional regulator KdgR	-0.749156	8.16234e-11
UTI89_C1690	UTI89_C1690	hypothetical protein	-0.748226	2.34116e-08
UTI89_C0529	tesA	acyl-CoA thioesterase I precursor	-0.748055	7.10376e-22
UTI89_C2618	yfcP	putative Yfc fimbriae subunit YfcP precursor	-0.745886	1.06029e-09
UTI89_C2547	yfbB	putative dihydrolipoyllysine-residue acetyltransferase yfbB	-0.742607	5.85541e-06
UTI89_C0321	eaeH	attaching and effacing protein, pathogenesis factor	-0.742097	4.17986e-74
UTI89_C0586	fes	enterochelin esterase	-0.740975	4.05436e-16
UTI89_C0337	UTI89_C0337	conserved hypothetical protein	-0.740385	2.75266e-21
UTI89_C1922	UTI89_C1922	hypothetical protein	-0.73842	1.52933e-07
UTI89_C4781	yjfI	hypothetical protein YjfI	-0.737556	1.79427e-23
UTI89_C0433	tsx	nucleoside channel; receptor of phage T6 and colicin K	-0.736719	1.10325e-17
UTI89_C2398	yehU	putative 2-component sensor protein	-0.735377	2.2597e-18
UTI89_C4821	ytfH	conserved hypothetical protein	-0.735304	7.3018e-09
UTI89_C2278	yeeU1	hypothetical protein YeeU	-0.731451	1.00994e-08
UTI89_C2607	yfcJ	putative transport protein	-0.730128	8.3002e-17
UTI89_C0963	UTI89_C0963	hypothetical protein	-0.729763	1.05914e-21
UTI89_C0140	yadG	conserved hypothetical protein YadG	-0.729676	5.17816e-18
UTI89_C2314	galF	putative UTP--glucose-1-phosphate uridylyltransferase	-0.728032	1.18143e-21
UTI89_C2342	udk	uridine/cytidine kinase	-0.727534	1.58981e-09
UTI89_C4779	vacB	putative enzyme	-0.726278	7.35564e-36
UTI89_C4475	UTI89_C4475	hypothetical protein	-0.726212	1.14895e-09
UTI89_C3216	UTI89_C3216	antiterminator	-0.725435	1.90418e-06
UTI89_C2234	UTI89_C2234	putative outer membrane receptor for iron compound or colicin	-0.724999	2.31152e-64
UTI89_C0428	tgt	tRNA-guanine transglycosylase	-0.724728	2.48955e-17
UTI89_C2156	UTI89_C2156	hypothetical protein	-0.721851	1.04032e-06
UTI89_C1111	sfaE	S fimbriae periplasmic chaperone SfaE	-0.720885	3.37947e-28
UTI89_C5030	ghbD	putative 3-hydroxyisobutyrate dehydrogenase GhbD	-0.720312	3.39936e-49
UTI89_C0788	ybhM	hypothetical protein YbhM	-0.720271	1.52378e-25
UTI89_C3380	gspI	hypothetical type II secretion protein GspI	-0.720169	6.2525e-08
UTI89_C1168	ymdB	hypothetical protein YmdB	-0.719811	0.000152232
UTI89_C4346	rffC	TDP-fucosamine acetyltransferase	-0.715245	2.61869e-18
UTI89_C3928	UTI89_C3928	hypothetical protein	-0.71363	3.78461e-56
UTI89_C4266	yieF	hypothetical protein	-0.713375	1.44834e-16
UTI89_C1583	ycjP	hypothetical ABC transporter permease protein ycjP	-0.712099	0.00126614
UTI89_C1699	bdm	hypothetical protein	-0.707807	3.49674e-17
UTI89_C2821	UTI89_C2821	hypothetical protein	-0.706865	3.10708e-05
UTI89_C4959	UTI89_C4959	hypothetical protein	-0.705927	1.14678e-31
UTI89_C1805	uidA	beta-glucuronidase	-0.705713	1.71251e-20
UTI89_C2147	fliO	flagellar assembly protein FliO	-0.703478	3.5264e-05
UTI89_C2797	yffB	conserved thioredoxin-like protein	-0.702107	3.25599e-11
UTI89_C1712	ydeN	putative sulfatase YdeN precursor	-0.701097	1.43971e-22
UTI89_C1300	ybcQ1	lambdoid prophage DLP12 antitermination protein Q-like protein	-0.700884	8.49257e-29
UTI89_C2823	yfgH	putative outer membrane lipoprotein	-0.700758	3.19873e-15
UTI89_C1468	UTI89_C1468	unknown protein encoded by cryptic prophage	-0.700036	0.000164072
UTI89_C0179	yaeH	putative structural protein	-0.699534	2.79976e-13
UTI89_C2164	UTI89_C2164	hypothetical protein	-0.698675	7.99294e-08
UTI89_C2740	yfeR	putative transcriptional regulator LysR-type	-0.695658	4.52483e-17
UTI89_C3824	yjaE	regulator of sigma D	-0.69557	3.26872e-12
UTI89_C2498	yojN	putative sensor-like histidine kinase YojN	-0.694315	6.32636e-30
UTI89_C1351	UTI89_C1351	hypothetical protein	-0.693306	6.04715e-07
UTI89_C2415	yohK	putative transporter	-0.692167	0.000954324
UTI89_C0652	UTI89_C0652	hypothetical protein	-0.690116	1.17427e-05
UTI89_C0944	UTI89_C0944	conserved hypothetical protein	-0.689687	0.000282211
UTI89_C4929	UTI89_C4929	hypothetical protein	-0.68878	7.45078e-55
UTI89_C2023	UTI89_C2023	hypothetical protein	-0.688651	2.41898e-10
UTI89_C4820	ytfG	hypothetical protein YtfG	-0.686286	5.59993e-09
UTI89_C1920	yniB	hypothetical protein YniB	-0.684472	2.23319e-15
UTI89_C2226	UTI89_C2226	putative transposase	-0.684453	4.24324e-11
UTI89_C4837	yjfG	putative ligase	-0.683478	9.52168e-10
UTI89_C4552	UTI89_C4552	starvation sensing protein RspA	-0.683131	3.95991e-59
UTI89_C1020	UTI89_C1020	putative protease La-like protein	-0.680567	2.73851e-27
UTI89_C5026	cgxT	putative transporter CgxT	-0.680488	7.19762e-50
UTI89_C3471	ygiB	hypothetical protein	-0.679812	2.18391e-09
UTI89_C4925	hlyB	hemolysin secretion protein HlyB	-0.677053	6.14239e-65
UTI89_C3613	yhbY	hypothetical protein	-0.676568	3.96548e-06
UTI89_C3612	UTI89_C3612	hypothetical protein	-0.676558	3.93961e-06
UTI89_C0681	UTI89_C0681	putative inner membrane protein	-0.672567	3.09028e-08
UTI89_C2765	yfeY	hypothetical protein YfeY precursor	-0.672261	3.60574e-08
UTI89_C2523	glpC	anaerobic glycerol-3-phosphate dehydrogenase subunit C	-0.671549	1.44789e-10
UTI89_C0613	rna	ribonuclease I precursor	-0.670386	2.15375e-05
UTI89_C1554	UTI89_C1554	hypothetical protein	-0.67036	0.000199969
UTI89_C3702	yhdG	putative dehydrogenase	-0.670303	5.30861e-08
UTI89_C2054	edd	phosphogluconate dehydratase	-0.669623	2.01097e-10
UTI89_C0199	dnaE	DNA polymerase III alpha subunit	-0.668447	0.306774
UTI89_C0920	pin	putative DNA-invertase	-0.667426	0.000105323
UTI89_C5042	yjiK	hypothetical protein YjiK	-0.666952	4.73629e-22
UTI89_C2575	yfbT	protein YfbT	-0.666132	9.05731e-06
UTI89_C1233	UTI89_C1233	fibronectin-binding protein B	-0.664072	3.86687e-05
UTI89_C4071	UTI89_C4071	conserved hypothetical protein	-0.662863	7.93577e-08
UTI89_C2862	UTI89_C2862	hypothetical protein	-0.662572	7.6701e-06
UTI89_C3786	yheI	probable general secretion pathway protein J precursor	-0.661932	1.05733e-19
UTI89_C0967	dmsA	anaerobic dimethyl sulfoxide reductase chain A precursor	-0.661579	1.34591e-23
UTI89_C1559	rnb	exoribonuclease II	-0.660603	1.88528e-10
UTI89_C4833	ytfR	putative ATP-binding component of a transport system	-0.65991	5.57236e-19
UTI89_C3349	yggL	hypothetical protein YggL	-0.659297	9.02135e-08
UTI89_C4095	yiaG	hypothetical protein	-0.659274	0.000994612
UTI89_C2706	yfdW	formyl-coenzyme A transferase monomer	-0.657151	5.45689e-51
UTI89_C2172	yodA	conserved hypothetical protein	-0.655276	3.52465e-07
UTI89_C2715	UTI89_C2715	putative phosphoenolpyruvate-protein phosphotransferase ypdD	-0.65474	6.41078e-26
UTI89_C3528	ygjV	hypothetical protein YgjV	-0.652786	2.91687e-10
UTI89_C1252	potC	spermidine/putrescine transport system permease	-0.652476	5.59514e-06
UTI89_C0168	fhuD	ferrichrome-binding periplasmic protein precursor	-0.651404	7.65167e-12
UTI89_C0595	entC	isochorismate synthase	-0.65065	9.47833e-06
UTI89_C3456	UTI89_C3456	hypothetical protein	-0.649919	9.67053e-05
UTI89_C0928	UTI89_C0928	putative phage protein gp15	-0.648605	3.18818e-06
UTI89_C2062	znuC	ZnuC subunit of ZnuA/ZnuB/ZnuC ABC transporter	-0.648513	5.73167e-10
UTI89_C2853	iscR	iscRSUA operon transcriptional regulator	-0.6479	3.57589e-06
UTI89_C1164	csgB	minor curlin subunit precursor CsgB	-0.647456	6.9667e-13
UTI89_C2665	rus	holiday-junction resolvase	-0.647006	0.000381003
UTI89_C3885	dam	DNA adenine methylase	-0.646867	8.87299e-33
UTI89_C0377	yaiN	conserved hypothetical protein	-0.646243	1.53754e-06
UTI89_C0378	UTI89_C0378	hypothetical protein	-0.646238	1.52964e-06
UTI89_C2207	UTI89_C2207	putative thioesterase	-0.644863	5.03914e-25
UTI89_C4119	UTI89_C4119	hypothetical protein	-0.643836	6.79683e-48
UTI89_C1086	ycdR	hypothetical lipoprotein YcdR precursor	-0.643464	4.79724e-36
UTI89_C1070	nmoB	4-hydroxyphenylacetate 3-monooxygenase small chain	-0.642672	5.31036e-07
UTI89_C1676	UTI89_C1676	conserved hypothetical protein	-0.641595	4.01497e-14
UTI89_C1456	ompW	outer membrane protein W precursor	-0.639745	8.1192e-10
UTI89_C5131	UTI89_C5131	putative tail fiber component K of prophage	-0.638399	1.44371e-16
UTI89_C4589	UTI89_C4589	putative transcriptional regulator of sorbose uptake and utilization genes	-0.638243	1.53201e-36
UTI89_C3554	tdcR	threonine dehydratase operon activator protein	-0.638122	2.73687e-12
UTI89_C2491	yojI	hypothetical ABC transporter ATP-binding protein yojI	-0.638021	4.15746e-16
UTI89_C3082	hycG	formate hydrogenlyase subunit 7	-0.637723	2.46686e-07
UTI89_C4347	rffA	TDP-4-oxo-6-deoxy-D-glucose transaminase	-0.635886	2.53692e-42
UTI89_C1108	sfaB	putative S fimbrial switch regulatory protein	-0.63559	0.000161705
UTI89_C4961	UTI89_C4961	hypothetical protein	-0.634059	1.11994e-10
UTI89_C1287	UTI89_C1287	hypothetical protein	-0.633613	4.68358e-26
UTI89_C4886	papX	putative regulator PapX protein	-0.632832	4.63123e-14
UTI89_C3584	yhbT	hypothetical protein YhbT	-0.632128	4.56565e-13
UTI89_C4551	argH	argininosuccinate lyase	-0.629934	3.76289e-32
UTI89_C1871	sufE	subunit of SufE homodimer, sulfur acceptor that activates SufS cysteine desulfurase	-0.629842	2.95643e-05
UTI89_C3196	UTI89_C3196	Secreted protein Hcp	-0.629805	0.000934362
UTI89_C2643	UTI89_C2643	DNA transfer protein	-0.626986	3.5622e-24
UTI89_C4222	uhpT	hexose phosphate transport protein	-0.626732	3.98969e-28
UTI89_C4799	yjfY	hypothetical protein	-0.625752	1.68204e-07
UTI89_C0875	hcr	NADH oxidoreductase	-0.625139	4.00232e-09
UTI89_C5073	fhuF	ferric iron reductase protein FhuF	-0.624035	9.91464e-06
UTI89_C2866	yphE	hypothetical ABC transporter ATP-binding protein yphE	-0.622627	6.98389e-17
UTI89_C4376	uvrD	DNA helicase II	-0.622432	1.07439e-43
UTI89_C2680	ral	bacteriophage lambda restriction inhibitor protein ral	-0.622071	2.12435e-20
UTI89_C2383	yehB	putative outer membrane usher protein YehB precursor	-0.621346	3.2696e-71
UTI89_C2237	ibrB	hypothetical protein YbdM	-0.620343	2.03932e-08
UTI89_C4101	UTI89_C4101	hypothetical protein	-0.620076	1.72557e-15
UTI89_C4369	insB2	IS1 protein InsB	-0.619123	5.04675e-12
UTI89_C0520	UTI89_C0520	hypothetical protein	-0.618023	1.18863e-21
UTI89_C3580	yhbO	conserved hypothetical protein	-0.617967	6.76993e-06
UTI89_C0563	UTI89_C0563	prophage DLP12 integrase	-0.616384	9.79179e-05
UTI89_C4897	papI	pap operon regulatory protein PapI	-0.614858	4.96605e-09
UTI89_C3298	ygfA	hypothetical protein YgfA	-0.614525	9.36903e-07
UTI89_C0191	ecfE	inner membrane zinc metalloprotease required for the extracytoplasmic stress response mediated by sigma(E)	-0.613972	9.41476e-05
UTI89_C0490	acrA	acriflavine resistance protein A precursor	-0.610394	1.52833e-18
UTI89_C2424	galS	GalS transcriptional repressor	-0.606388	4.05155e-05
UTI89_C1106	UTI89_C1106	conserved hypothetical protein	-0.606097	6.16148e-06
UTI89_C2141	fliI	flagellum-specific ATP synthase	-0.60374	9.75967e-11
UTI89_C0726	UTI89_C0726	hypothetical protein	-0.603043	5.11922e-08
UTI89_C2746	cysZ	required for sulfate transport	-0.60266	2.83141e-16
UTI89_C0409	yaiA	hypothetical protein	-0.599969	0.000235974
UTI89_C2183	irp2	putative peptide synthetase-like protein	-0.599966	2.61717e-31
UTI89_C2550	elaB	hypothetical protein	-0.599677	1.45525e-05
UTI89_C1075	ycdM	putative monooxygenase YcdM	-0.598655	0.00407667
UTI89_C1515	UTI89_C1515	putative tail component of prophage CP-933K	-0.598312	5.83775e-05
UTI89_C4844	treB	TreB, trehalose specific PTS system enzyme II	-0.598129	3.75294e-22
UTI89_C3183	UTI89_C3183	cysteine sulfinate desulfinase	-0.597602	2.54126e-15
UTI89_C1601	mppA	periplasmic murein peptide-binding protein precursor	-0.597436	8.67712e-23
UTI89_C1753	UTI89_C1753	putative outer membrane protein YieC precursor	-0.597367	7.85605e-18
UTI89_C5139	UTI89_C5139	hypothetical protein	-0.597211	1.03518e-18
UTI89_C1089	UTI89_C1089	putative P4-family integrase	-0.593428	2.52624e-24
UTI89_C4630	UTI89_C4630	2-oxoglutarate dehydrogenase E1 component	-0.59278	2.9328e-28
UTI89_C4677	yjcR	hypothetical protein YjcR	-0.591995	1.64853e-18
UTI89_C2659	UTI89_C2659	enterobacteria phage Sf6 gene 63 protein	-0.591988	6.11169e-08
UTI89_C1133	UTI89_C1133	hypothetical protein	-0.591361	3.84617e-35
UTI89_C1862	ydhU	YdhU (PhsC)-like protein	-0.589716	0.000935821
UTI89_C0868	ybjP	putative lipoprotein YbjP precursor	-0.589699	2.17967e-14
UTI89_C1495	UTI89_C1495	hypothetical protein	-0.589117	0.0461137
UTI89_C3401	UTI89_C3401	hypothetical protein	-0.589031	2.35867e-22
UTI89_C0977	ycaP	hypothetical protein YcaP	-0.585904	9.30439e-10
UTI89_C1147	UTI89_C1147	hypothetical protein	-0.585743	0.00189708
UTI89_C0323	UTI89_C0323	2,5-diketo-D-gluconic acid reductase A	-0.585188	2.16814e-40
UTI89_C0780	moaA	molybdenum cofactor biosynthesis protein A	-0.584879	9.62128e-16
UTI89_C4401	UTI89_C4401	hypothetical protein	-0.582835	5.82608e-48
UTI89_C1267	UTI89_C1267	prophage lambda integrase	-0.582303	5.5492e-40
UTI89_C1563	UTI89_C1563	acriflavine resistance protein A precursor	-0.577591	1.4439e-18
UTI89_C3819	hupA	DNA-binding protein HU-alpha (HU-2)	-0.576765	5.15798e-06
UTI89_C4018	yhiR	hypothetical protein YhiR	-0.576106	6.99129e-17
UTI89_C2075	yecP	hypothetical protein	-0.574788	0.000116808
UTI89_C3881	yhfZ	conserved hypothetical protein	-0.574493	3.67971e-28
UTI89_C1110	sfaD	S fimbriae minor subunit SfaD	-0.574374	1.60894e-37
UTI89_C1615	ydaO	hypothetical protein YdaO	-0.574244	3.53396e-08
UTI89_C5071	yjjQ	hypothetical protein YjjQ	-0.573058	4.17973e-46
UTI89_C3520	ygjK	hypothetical protein YgjK precursor	-0.572682	2.05844e-23
UTI89_C5027	cdlD	putative dihydrolipoamide dehydrogenase CdlD	-0.57188	9.1114e-18
UTI89_C1599	UTI89_C1599	hypothetical protein YcjY	-0.571597	1.12477e-08
UTI89_C4700	phnC	PhnC, subunit of alkylphosphonate ABC transporter	-0.571491	8.32435e-15
UTI89_C1235	ycfO	conserved hypothetical protein	-0.570064	7.14523e-05
UTI89_C2672	UTI89_C2672	bacteriophage Nil2 gene P DnaB analogue	-0.569122	7.55331e-11
UTI89_C0706	phrB	deoxyribodipyrimidine photolyase	-0.56858	1.50645e-19
UTI89_C0678	UTI89_C0678	hypothetical protein	-0.568053	2.66693e-16
UTI89_C5020	uxuR	UxuR uxu operon transcriptional regulator	-0.566521	5.8423e-15
UTI89_C2209	UTI89_C2209	putative polyketide synthase	-0.56507	5.66934e-14
UTI89_C3062	ygaD	protein YgaD	-0.563933	2.91863e-07
UTI89_C1896	ydiA	hypothetical protein	-0.563295	1.88137e-10
UTI89_C4358	aslB	putative arylsulfatase regulatory protein	-0.563075	4.70846e-13
UTI89_C0273	yafO	conserved hypothetical protein	-0.56248	6.7934e-33
UTI89_C3425	exbD	TonB-dependent enterochelin uptake protein	-0.562412	1.11889e-06
UTI89_C2068	yebC	hypothetical protein	-0.562109	8.12896e-05
UTI89_C1009	ycbP	FMN reductase	-0.561199	0.000889575
UTI89_C4428	yigC	putative oxidoreductase	-0.560102	0.000553052
UTI89_C3080	hycI	hydrogenase 3 maturation protease	-0.559885	6.51258e-10
UTI89_C1936	ydjR	hypothetical protein YdjR	-0.559043	6.99416e-05
UTI89_C1916	pfkB	6-phosphofructokinase II	-0.558153	4.17398e-13
UTI89_C5021	yjiD	hypothetical protein YjiD	-0.557947	1.73214e-08
UTI89_C3994	nikB	nickel transport system permease protein NikB	-0.557821	3.73134e-12
UTI89_C0752	gpmA	phosphoglycerate mutase 1	-0.557732	8.86689e-16
UTI89_C2517	yfaE	hypothetical protein	-0.557323	0.00202786
UTI89_C3870	nirD	nitrite reductase [NAD(P)H] small subunit	-0.556688	5.91595e-05
UTI89_C0542	ybbZ	glycerate kinase 1	-0.556604	9.49086e-18
UTI89_C2291	yefM	hypothetical protein YefM	-0.555782	4.41533e-05
UTI89_C3892	yrfC	hypothetical protein YrfC	-0.552018	4.95142e-09
UTI89_C2571	UTI89_C2571	hypothetical protein	-0.551439	2.49129e-14
UTI89_C4747	ecnB	putative toxin of osmotically regulated toxin-antitoxin system associated with programmed cell death	-0.551051	0.000256475
UTI89_C0260	ykfE	inhibitor of vertebrate lysozyme precursor	-0.550757	2.18908e-09
UTI89_C0298	UTI89_C0298	hypothetical protein	-0.550752	3.15916e-14
UTI89_C3060	oraA	RecA inhibitory protein RecX	-0.550499	1.33552e-06
UTI89_C2355	yegP	hypothetical protein YegP	-0.55025	1.14944e-08
UTI89_C0470	ybaV	hypothetical protein YbaV precursor	-0.547575	2.07986e-11
UTI89_C2938	yfiB	putative lipoprotein YfiB precursor	-0.547333	1.17389e-06
UTI89_C0289	UTI89_C0289	hypothetical protein	-0.54454	4.93592e-12
UTI89_C0838	yliG	hypothetical protein YliG	-0.54368	4.3801e-13
UTI89_C2790	ypfG	hypothetical protein YpfG precursor	-0.543115	1.24351e-09
UTI89_C4678	UTI89_C4678	hypothetical protein	-0.542005	8.44038e-08
UTI89_C1929	celC	CelC subunit of N,N'-diacetylchitobiose PTS permease (previously designated CelABC, the Cellobiose/Arbutin/Salicin PTS permease)	-0.541433	6.2806e-07
UTI89_C2596	purF	amidophosphoribosyltransferase = PRPP amidotransferase	-0.54052	4.7835e-12
UTI89_C0117	nadC	nicotinate-nucleotide pyrophosphorylase (carboxylating)	-0.54045	4.27907e-12
UTI89_C0935	UTI89_C0935	putative capsid completion protein	-0.540371	0.00335628
UTI89_C1795	ydgC	hypothetical protein YdgC	-0.540326	1.68023e-05
UTI89_C0812	glnQ	GlnQ protein, subunit of glutamine ABC transporter	-0.539674	4.61303e-05
UTI89_C2071	yecD	hypothetical protein	-0.539434	0.00383432
UTI89_C3891	yrfB	hypothetical protein YrfB	-0.53943	6.0269e-16
UTI89_C2770	yfeG	putative ARAC-type regulatory protein	-0.539137	0.000539792
UTI89_C5161	nadR	transcriptional regulator NadR	-0.537937	1.3778e-20
UTI89_C5155	deoD	purine nucleoside phosphorylase	-0.535773	6.4525e-09
UTI89_C1389	treA	periplasmic trehalase precursor (alpha, alpha-trehalose glucohydrolase)	-0.533746	2.85266e-12
UTI89_C5035	ibeA	invasion protein IbeA	-0.533607	3.58587e-50
UTI89_C0921	UTI89_C0921	probable tail fiber protein gpH	-0.532096	5.26374e-32
UTI89_C1701	osmC	osmotically inducible protein OsmC	-0.531292	3.75252e-05
UTI89_C2233	UTI89_C2233	hypothetical protein	-0.531048	5.00075e-07
UTI89_C0751	aroG	3-deoxy-D-arabinoheptulosonate-7-phosphate synthase (DAHP synthetase, phenylalanine repressible)	-0.530799	0.00104158
UTI89_C0282	phoE	outer membrane pore protein E precursor	-0.530294	1.09653e-34
UTI89_C1776	ynfG	Fe-S subunit oxidoreductase	-0.5297	0.000568615
UTI89_C4967	UTI89_C4967	hypothetical protein	-0.529691	4.98385e-14
UTI89_C0927	UTI89_C0927	phage baseplate assembly protein	-0.529638	0.014758
UTI89_C4107	xylF	D-xylose-binding periplasmic protein precursor	-0.528337	3.22944e-64
UTI89_C0335	UTI89_C0335	conserved hypothetical protein	-0.528291	1.30718e-20
UTI89_C1407	sirB2	protein sirB2	-0.52693	0.00476618
UTI89_C2479	ccmA	heme exporter protein A	-0.52578	2.39189e-07
UTI89_C3379	gspJ	hypothetical type II secretion protein GspJ	-0.522688	1.38678e-07
UTI89_C4806	UTI89_C4806	putative hexuronate transporter	-0.521782	3.27375e-31
UTI89_C3180	gcvA	positive regulator of gcv operon	-0.520863	2.70413e-06
UTI89_C0731	ybgE	hypothetical protein	-0.520693	0.150784
UTI89_C4399	UTI89_C4399	PTS system, glucose-specific IIBC component	-0.519794	1.96517e-25
UTI89_C2590	hisP	ATP-binding component of histidine transport	-0.519739	7.70071e-06
UTI89_C3285	UTI89_C3285	putative oxidoreductase	-0.519597	0.000235809
UTI89_C0758	modE	transcriptional regulator ModE	-0.519373	4.38626e-11
UTI89_C2562	nuoH	NADH dehydrogenase I chain H	-0.518842	6.58186e-06
UTI89_C2544	menC	O-succinylbenzoate-CoA synthase	-0.517445	6.63503e-15
UTI89_C3705	yhdU	hypothetical protein YhdU	-0.517039	1.65813e-11
UTI89_C4410	UTI89_C4410	putative carboxymethylenebutenolidase	-0.515751	4.69514e-17
UTI89_C2328	wcaF	putative colanic acid biosynthesis acetyltransferase wcaF	-0.514806	4.12014e-15
UTI89_C4937	UTI89_C4937	hypothetical protein	-0.514767	1.62033e-42
UTI89_C0712	nei	endonuclease VIII	-0.513595	1.42483e-05
UTI89_C3726	aroE	shikimate 5-dehydrogenase	-0.513588	5.86307e-21
UTI89_C2878	yfhD	putative periplasmic binding transport protein	-0.512709	3.35251e-15
UTI89_C2102	yecI	ferritin-like protein	-0.511925	2.69351e-06
UTI89_C4875	idnK	thermosensitive gluconokinase	-0.510952	8.33463e-15
UTI89_C3850	slyX	host factor for lysis of phiX174 infection	-0.51091	0.000245671
UTI89_C2150	fliR	flagellar biosynthetic protein FliR	-0.510042	0.00070012
UTI89_C4775	hflC	HflC protein regulator of FtsH protease, subunit of HflK-HflC complex	-0.508983	6.88539e-12
UTI89_C4845	treR	trehalose operon repressor	-0.508793	6.93934e-10
UTI89_C0546	fdrA	putative transport protein FdrA	-0.507748	2.40602e-19
UTI89_C3002	ymfL	hypothetical protein YmfL	-0.50716	3.63581e-06
UTI89_C5074	UTI89_C5074	hypothetical protein	-0.50693	1.27201e-05
UTI89_C3628	yrbC	hypothetical protein	-0.506804	1.4114e-15
UTI89_C0058	ksgA	dimethyladenosine transferase	-0.50606	3.14215e-09
UTI89_C2687	UTI89_C2687	bacteriophage HK97 gp40	-0.505744	4.29299e-11
UTI89_C0762	modB	molybdate transport permease protein	-0.505703	1.92135e-06
UTI89_C2930	UTI89_C2930	hypothetical protein	-0.505532	1.29426e-10
UTI89_C0615	citG	2-(5''-triphosphoribosyl)-3'-dephosphocoenzyme-A synthase	-0.505212	0.000170155
UTI89_C4133	selA	L-seryl-tRNA(Sec) selenium transferase	-0.502653	8.6238e-12
UTI89_C4103	yiaA	hypothetical protein YiaA	-0.502035	1.33622e-28
UTI89_C4994	yeeS2	hypothetical protein	-0.501638	7.28769e-06
UTI89_C4993	UTI89_C4993	hypothetical protein	-0.501632	7.34265e-06
UTI89_C0535	ybbU	putative regulator of allantoin regulon YbbU	-0.500637	0.000126061
UTI89_C3905	ompR	transcriptional regulatory protein OmpR	-0.497918	8.89255e-11
UTI89_C0101	ddlB	D-alanine--D-alanine ligase B	-0.497807	0.000410506
UTI89_C4407	UTI89_C4407	hypothetical protein YahF	-0.497373	9.89532e-17
UTI89_C2563	nuoG	NADH dehydrogenase I chain G	-0.497066	2.45812e-10
UTI89_C0149	yadC	hypothetical fimbrial adhesin YadC precursor	-0.496167	9.96266e-35
UTI89_C4400	UTI89_C4400	transketolase 1	-0.495327	1.20712e-24
UTI89_C3038	proW	high-affinity transport system for glycine betaine and proline	-0.495011	1.65775e-09
UTI89_C1775	ynfF	probable dimethyl sulfoxide reductase chain YnfF precursor	-0.493836	1.55411e-07
UTI89_C0865	artQ	arginine 3rd transport system permease protein	-0.492756	1.68472e-06
UTI89_C2289	UTI89_C2289	protein YeeZ precursor	-0.492631	2.10188e-13
UTI89_C4743	yjeJ	hypothetical protein YjeJ	-0.490725	1.1797e-31
UTI89_C2132	yedK	Hypothetical protein YedK	-0.490263	5.00686e-06
UTI89_C2373	UTI89_C2373	hypothetical protein	-0.490017	0.000806596
UTI89_C1901	nlpC	probable lipoprotein NlpC precursor	-0.490002	0.029713
UTI89_C5082	rimI	30S ribosomal subunit protein S18 acyltransferase	-0.489808	0.000794909
UTI89_C1616	UTI89_C1616	putative conserved protein	-0.489717	2.4097e-10
UTI89_C1892	ydiS	probable electron transfer flavoprotein-quinone oxidoreductase ydiS	-0.48939	3.61593e-05
UTI89_C0659	UTI89_C0659	hypothetical protein	-0.488812	3.30837e-11
UTI89_C3325	speB	agmatinase	-0.488739	4.11038e-13
UTI89_C2441	UTI89_C2441	hypothetical protein	-0.488313	1.90311e-08
UTI89_C3459	UTI89_C3459	putative iron compound-binding protein of ABC transporter family	-0.487237	1.82274e-12
UTI89_C0798	rhlE	putative ATP-dependent RNA helicase RhlE	-0.485161	1.96197e-08
UTI89_C5038	iadA	isoaspartyl dipeptidase	-0.484668	4.6267e-06
UTI89_C2006	UTI89_C2006	hypothetical protein	-0.484183	0.115843
UTI89_C2554	yfbL	putative aminopeptidase	-0.483898	2.28755e-22
UTI89_C2564	nuoF	NADH dehydrogenase I chain F	-0.483383	7.9707e-05
UTI89_C1511	UTI89_C1511	minor tail protein	-0.481051	0.00306018
UTI89_C4553	yjiZ	hypothetical transport protein YjjL	-0.480705	4.01988e-29
UTI89_C2411	UTI89_C2411	putative oxidoreductase	-0.480562	0.000196166
UTI89_C1812	ydgJ	hypothetical oxidoreductase YdgJ	-0.480401	5.14255e-06
UTI89_C2534	ais	Ais protein	-0.480345	1.94497e-15
UTI89_C4626	alr	alanine racemase 1	-0.47982	2.07579e-07
UTI89_C3136	UTI89_C3136	hypothetical protein	-0.479036	5.23797e-14
UTI89_C3627	UTI89_C3627	hypothetical protein	-0.477365	6.00394e-14
UTI89_C2626	UTI89_C2626	putative acyltransferase	-0.476821	1.56392e-08
UTI89_C2175	UTI89_C2175	hypothetical protein	-0.476517	1.25979e-06
UTI89_C3095	UTI89_C3095	potential molybdenum-pterin-binding-protein	-0.476507	0.0270834
UTI89_C4620	UTI89_C4620	putative oxidoreductase	-0.476133	5.71161e-12
UTI89_C3012	UTI89_C3012	hypothetical protein	-0.475488	4.80589e-14
UTI89_C2819	yfgF	hypothetical protein YfgF	-0.474161	5.93657e-13
UTI89_C1710	yddA	hypothetical ABC transporter ATP-binding protein yddA	-0.473724	2.61869e-18
UTI89_C2312	rfbB	RfbB, subunit of dTDP-glucose 4,6-dehydratase	-0.473138	4.92085e-27
UTI89_C1005	ycbE	putative aliphatic sulfonates transport ATP-binding protein ssuB	-0.472496	2.69886e-06
UTI89_C1821	rnfG	electron transport complex protein RnfG	-0.472401	8.09976e-06
UTI89_C2393	yehP	conserved hypothetical protein	-0.471908	9.0964e-09
UTI89_C4195	spoT	guanosine-3',5'-bis(Diphosphate) 3'-pyrophosphohydrolase	-0.471782	2.7529e-10
UTI89_C1820	ydgO	hypothetical protein	-0.470919	0.0122998
UTI89_C1879	ydiJ	hypothetical protein YdiJ	-0.470566	2.75935e-10
UTI89_C5088	UTI89_C5088	conserved hypothetical protein	-0.470383	0.000173041
UTI89_C3953	yrhB	hypothetical protein YrhB	-0.470317	4.55201e-22
UTI89_C0904	lrp	leucine-responsive regulatory protein	-0.46768	8.43358e-06
UTI89_C3641	yhbJ	hypothetical protein	-0.467495	1.80493e-12
UTI89_C1249	ycfZ	hypothetical protein YcfZ	-0.467212	5.62388e-12
UTI89_C2789	tktB	transketolase II	-0.467211	1.07487e-12
UTI89_C0245	UTI89_C0245	hypothetical protein	-0.467056	5.10129e-05
UTI89_C1177	yceE	YceE/MdtG drug MFS transporter	-0.466656	8.4956e-05
UTI89_C1894	ydiD	hypothetical protein YdiD	-0.466624	1.24676e-07
UTI89_C3736	yhdL	putative regulator	-0.465077	4.45212e-06
UTI89_C1927	celF	6-phospho-beta-glucosidase	-0.46467	5.27913e-10
UTI89_C1394	UTI89_C1394	glycerol metabolism operon regulatory protein	-0.462153	1.34083e-09
UTI89_C0567	ybcH	hypothetical protein YbcH precursor	-0.461744	3.27361e-10
UTI89_C1659	ydcS	putative ABC transporter periplasmic binding protein ydcS precursor	-0.460984	1.02714e-07
UTI89_C4710	adiY	AdiY transcriptional regulatory protein	-0.459988	1.91012e-44
UTI89_C2169	UTI89_C2169	hypothetical protein	-0.459752	5.05596e-09
UTI89_C1852	cfa	cyclopropane fatty acyl phospholipid synthase	-0.459457	5.41311e-05
UTI89_C3841	tufA	translation elongation factor EF-Tu	-0.458862	1.52264e-11
UTI89_C4067	yhjR	hypothetical protein YhjR	-0.458073	1.86144e-08
UTI89_C2316	wcaL	putative colanic acid biosynthesis glycosyltransferase	-0.45643	0.00652476
UTI89_C1322	UTI89_C1322	putative tail component of prophage CP-933X	-0.455175	0.00111795
UTI89_C1639	cybB	cytochrome b561	-0.45486	0.0309512
UTI89_C4391	yigM	hypothetical membrane protein YigM	-0.454735	2.70267e-11
UTI89_C0774	bioF	8-amino-7-oxononanoate synthase	-0.453657	0.000181013
UTI89_C0974	pflB	formate acetyltransferase 1	-0.452559	3.08532e-13
UTI89_C3874	yhfS	hypothetical protein YhfS	-0.452348	2.34348e-14
UTI89_C4403	UTI89_C4403	putative permease	-0.452241	1.10026e-12
UTI89_C0327	ykgC	probable pyridine nucleotide-disulfide oxidoreductase ykgC	-0.449827	3.95138e-23
UTI89_C2337	UTI89_C2337	putative transport protein	-0.44746	8.97219e-12
UTI89_C4856	UTI89_C4856	carbamate kinase	-0.447364	4.87036e-07
UTI89_C0912	UTI89_C0912	hypothetical protein	-0.447177	0.00775306
UTI89_C0082	leuL	leu operon leader peptide	-0.445542	3.47878e-06
UTI89_C4081	dppB	dipeptide transport system permease protein 1	-0.445488	2.77146e-05
UTI89_C3106	ygbN	hypothetical permease YgbN	-0.445156	3.22902e-12
UTI89_C3155	ygcA	23S rRNA (uracil-5-)-methyltransferase RumA	-0.444505	1.25538e-09
UTI89_C0165	UTI89_C0165	conserved hypothetical protein	-0.442768	0.0309058
UTI89_C0551	purE	phosphoribosylaminoimidazole carboxylase catalytic subunit	-0.441852	0.00623931
UTI89_C4516	hslU	ATP-dependent hslVU protease ATP-binding subunit hslU	-0.441327	8.29575e-17
UTI89_C4582	UTI89_C4582	hypothetical protein	-0.440294	0.00307205
UTI89_C0768	ybhI	hypothetical protein YbhI	-0.439861	3.23064e-26
UTI89_C3294	pepP	Xaa-Pro aminopeptidase	-0.438751	4.59109e-11
UTI89_C1149	UTI89_C1149	unknown protein encoded within prophage CP-933L	-0.438544	0.00681822
UTI89_C1707	gadB	glutamate decarboxylase beta	-0.437647	1.68478e-11
UTI89_C3005	UTI89_C3005	hypothetical protein	-0.434542	3.68469e-10
UTI89_C0918	UTI89_C0918	putative phage tail protein	-0.434425	1.27956e-11
UTI89_C3328	yqgB	hypothetical protein	-0.43374	0.000278199
UTI89_C3657	sspB	stringent starvation protein B	-0.433677	2.28387e-08
UTI89_C3455	mdaB	modulator of drug activity B	-0.433663	7.56441e-05
UTI89_C0072	UTI89_C0072	hypothetical protein	-0.433407	7.22289e-11
UTI89_C4152	grxC	glutaredoxin 3	-0.433366	0.00216706
UTI89_C2195	amn	AMP nucleosidase	-0.433179	1.4291e-09
UTI89_C2276	yeeS1	hypothetical protein	-0.432816	2.88224e-05
UTI89_C4675	yjcP	putative enzyme	-0.431934	1.22419e-15
UTI89_C4642	yjbQ	hypothetical protein YjbQ	-0.431188	0.00257534
UTI89_C3544	yhaL	hypothetical protein	-0.431118	0.0611174
UTI89_C3371	neuA	acylneuraminate cytidylyltransferase	-0.431103	2.63326e-25
UTI89_C1417	narL	NarL transcriptional dual regulator	-0.431005	0.00213179
UTI89_C0526	ybbM	putative metal resistance protein	-0.430633	4.69389e-13
UTI89_C1227	ycfH	putative deoxyribonuclease YcfH	-0.430605	2.77725e-08
UTI89_C0603	ybdL	hypothetical aminotransferase YbdL	-0.428031	3.36762e-05
UTI89_C2057	yebK	Hex regulon repressor	-0.424374	6.68589e-05
UTI89_C3924	glpG	inner membrane-associated protein of glp regulon	-0.423852	4.30172e-10
UTI89_C4163	kbl	2-amino-3-ketobutyrate coenzyme A ligase	-0.423503	1.75589e-14
UTI89_C4471	yihZ	hypothetical protein	-0.42216	1.66294e-07
UTI89_C4365	cyaA	adenylate cyclase	-0.420655	6.33564e-15
UTI89_C4343	rffD	UDP-N-acetyl-D-mannosamine dehydrogenase	-0.419399	3.84409e-15
UTI89_C3125	UTI89_C3125	hypothetical protein	-0.419104	5.46748e-11
UTI89_C2631	UTI89_C2631	hypothetical protein	-0.418413	0.0503351
UTI89_C4905	UTI89_C4905	putative F17-like fimbrial usher	-0.417789	2.18313e-48
UTI89_C2761	UTI89_C2761	putative PTS system IIBC component YfeV	-0.417155	0.000152115
UTI89_C2039	pphA	serine/threonine protein phosphatase 1	-0.415728	0.00420625
UTI89_C4576	iclR	aceBAK operon repressor	-0.415655	5.27876e-10
UTI89_C2166	hchA	heat shock protein (Hsp) 31, subunit of Hsp31 homodimer	-0.415501	0.000435694
UTI89_C2386	yehE	hypothetical protein YehE precursor	-0.415282	5.77176e-09
UTI89_C0280	yafA	hypothetical protein YafA	-0.414817	4.0495e-06
UTI89_C0674	nagE	N-acetylglucosamine PTS permease	-0.413454	5.62261e-14
UTI89_C2519	glpQ	glycerophosphodiester phosphodiesterase, periplasmic	-0.410488	4.73236e-19
UTI89_C2613	mepA	penicillin-insensitive murein endopeptidase precursor	-0.410276	3.80304e-07
UTI89_C1620	UTI89_C1620	hypothetical protein	-0.408474	1
UTI89_C0354	UTI89_C0354	hypothetical protein	-0.408173	0.000683592
UTI89_C3202	UTI89_C3202	hypothetical protein	-0.408131	1.26056e-10
UTI89_C0108	mutT	mutator MutT protein	-0.407663	1.54802e-07
UTI89_C1813	UTI89_C1813	putative beta-lactam resistance protein	-0.407442	3.15963e-05
UTI89_C0458	yajG	hypothetical lipoprotein YajG precursor	-0.407411	0.0111333
UTI89_C1627	entS	EntS/YbdA MFS transporter	-0.405741	9.32812e-43
UTI89_C2090	cheW	CheW positive regulator of CheA protein activity	-0.404343	0.000221886
UTI89_C4444	mobA	molybdopterin-guanine dinucleotide biosynthesis protein A	-0.403475	2.56822e-08
UTI89_C2937	yfiN	hypothetical protein YfiN	-0.40267	5.90091e-09
UTI89_C4015	yhiP	hypothetical transporter YhiP	-0.402184	6.75762e-18
UTI89_C3678	yhdE	maf-like protein YhdE	-0.401874	1.27416e-07
UTI89_C1556	UTI89_C1556	putative DEOR-type transcriptional regulator	-0.40149	0.0460078
UTI89_C1567	sapF	peptide transport system ATP-binding protein sapF	-0.400664	0.00114116
UTI89_C4308	rbsR	regulator for rbs operon	-0.400569	2.27701e-14
UTI89_C0400	UTI89_C0400	hypothetical protein	-0.399271	1.77866e-07
UTI89_C0349	yahE	hypothetical protein YahE	-0.399242	2.40811e-11
UTI89_C5171	creB	transcriptional regulatory protein CreB	-0.399032	1.59501e-08
UTI89_C3102	ygbJ	hypothetical oxidoreductase YgbJ	-0.399004	0.0133338
UTI89_C2708	ypdI	hypothetical protein YpdI	-0.398948	7.6499e-06
UTI89_C3493	bacA	bacitracin resistance protein BacA	-0.398934	2.41941e-06
UTI89_C1866	ydhY	putative ferredoxin-like protein YdhY	-0.398212	1.04544e-07
UTI89_C2950	recN	DNA repair protein RecN	-0.397638	9.71239e-10
UTI89_C2907	yfiQ	hypothetical protein YfiQ	-0.396224	3.12304e-17
UTI89_C4478	fdhE	formate dehydrogenase-N activity influencing protein fdhE	-0.396033	3.75699e-11
UTI89_C2319	wzxC	lipopolysaccharide biosynthesis protein WzxC	-0.395954	9.24834e-08
UTI89_C2258	UTI89_C2258	putative transposase	-0.39544	6.42166e-07
UTI89_C1540	sohB	possible protease SohB	-0.394795	5.0525e-07
UTI89_C3709	yhdV	hypothetical protein YhdV	-0.394648	1.92717e-09
UTI89_C2460	rsuA	ribosomal small subunit pseudouridine synthase A	-0.393499	1.64993e-07
UTI89_C2246	UTI89_C2246	putative phosphotriesterase-related protein	-0.391802	3.95037e-08
UTI89_C0573	ylcC	conserved hypothetical protein	-0.388812	1.71657e-11
UTI89_C2131	yedF	hypothetical protein	-0.388449	0.0693965
UTI89_C4481	UTI89_C4481	hypothetical protein	-0.387918	4.89274e-06
UTI89_C0719	sdhA	succinate dehydrogenase flavoprotein subunit	-0.387797	7.22842e-05
UTI89_C2101	araF	L-arabinose-binding periplasmic protein precursor	-0.38581	0.00132218
UTI89_C3479	ygiL	putative Yqi fimbriae subunit YgiL precursor	-0.385245	5.49131e-21
UTI89_C2288	yeeY	hypothetical transcriptional regulator YeeY	-0.383284	0.000348726
UTI89_C1963	ansA	L-asparaginase I	-0.38327	0.0195123
UTI89_C0929	UTI89_C0929	predicted tail completion phage protein	-0.38232	0.000352582
UTI89_C2901	yfiD	protein YfiD	-0.380421	0.00805208
UTI89_C0900	aat	leucyl, phenylalanyl-tRNA-protein transferase	-0.380369	2.12686e-08
UTI89_C3458	UTI89_C3458	hypothetical protein	-0.37975	7.98177e-07
UTI89_C4580	yjbB	hypothetical protein YjbB	-0.379264	1.05509e-09
UTI89_C0243	UTI89_C0243	hypothetical protein	-0.379211	2.53018e-07
UTI89_C4199	yicE	putative transport protein	-0.377649	9.7496e-17
UTI89_C0336	UTI89_C0336	conserved hypothetical protein	-0.375677	1.01457e-09
UTI89_C3820	yjaG	hypothetical protein YjaG	-0.372356	0.00114962
UTI89_C4456	hemN	oxygen-independent coproporphyrinogen III oxidase	-0.372196	7.53551e-11
UTI89_C1127	UTI89_C1127	putative transposase	-0.371718	0.0507415
UTI89_C3548	yhaR	TdcF protein	-0.37157	0.000162129
UTI89_C0121	usp	uropathogenic specific protein	-0.371394	1.05621e-14
UTI89_C0842	dacC	penicillin-binding protein 6 precursor	-0.370194	1.838e-06
UTI89_C1854	ydhE	multidrug resistance protein NorM	-0.369312	6.04782e-09
UTI89_C1185	yceP	hypothetical protein YceP	-0.369002	8.73604e-09
UTI89_C1367	ycgN	hypothetical protein YcgN	-0.368144	0.00037878
UTI89_C4727	yjdL	hypothetical transporter YjdL	-0.367996	3.84207e-17
UTI89_C2542	pmrD	Polymyxin B resistance protein PmrD	-0.367542	0.0041901
UTI89_C1269	UTI89_C1269	hypothetical protein	-0.367456	4.34797e-06
UTI89_C2794	aegA	putative oxidoreductase Fe-S subunit	-0.366934	7.00618e-13
UTI89_C3166	UTI89_C3166	hypothetical protein	-0.36581	2.07105e-10
UTI89_C0858	potG	putrescine transport ATP-binding protein PotG	-0.365761	0.000315478
UTI89_C1500	UTI89_C1500	putative capsid assembly protein of prophage	-0.365616	0.000251619
UTI89_C4912	UTI89_C4912	hypothetical protein	-0.365359	0.000473513
UTI89_C1375	dadA	D-amino acid dehydrogenase small subunit	-0.364482	0.00259328
UTI89_C0924	UTI89_C0924	putative phage protein gpH	-0.363818	2.5065e-17
UTI89_C5133	UTI89_C5133	putative tail component of prophage	-0.36184	7.17292e-17
UTI89_C1946	ydjX	hypothetical protein YdjX	-0.358501	5.1519e-06
UTI89_C1546	UTI89_C1546	conserved hypothetical protein	-0.356917	3.29812e-06
UTI89_C1167	UTI89_C1167	conserved hypothetical protein	-0.356623	2.0844e-05
UTI89_C0432	yajD	hypothetical protein YajD	-0.356016	8.97246e-08
UTI89_C0334	UTI89_C0334	hypothetical protein	-0.355216	3.8182e-20
UTI89_C2841	pbpC	penicillin-binding protein 1C	-0.355082	3.40222e-07
UTI89_C5051	hsdM	DNA methylase M	-0.353208	4.79478e-05
UTI89_C0801	UTI89_C0801	putative conserved protein	-0.352799	0.0173983
UTI89_C4887	papG	p pilus adhesin PapG protein	-0.352778	1.0652e-16
UTI89_C4396	UTI89_C4396	hypothetical protein	-0.352215	1.12821e-16
UTI89_C2192	UTI89_C2192	hypothetical protein	-0.352089	1.52052e-07
UTI89_C0843	deoR	DeoR transcriptional repressor	-0.351686	0.00332662
UTI89_C1118	iroN	IroN protein	-0.350983	1.10498e-15
UTI89_C2452	spr	putative lipoprotein	-0.350631	2.50145e-06
UTI89_C4841	nrdG	NrdG subunit of ribonucleoside triphosphate reductase activase	-0.350515	0.0139208
UTI89_C4062	yhjL	cellulose synthase operon protein C	-0.349807	5.74472e-20
UTI89_C3693	UTI89_C3693	ribose transport ATP-binding protein RbsA	-0.348771	1.33692e-18
UTI89_C3653	yhcJ	hypothetical protein YhcJ	-0.348562	2.11751e-06
UTI89_C3039	proX	high-affinity glycine betaine - proline transport system protein	-0.34813	1.59939e-05
UTI89_C0253	UTI89_C0253	hypothetical protein	-0.347954	4.93027e-08
UTI89_C2202	nac	nitrogen assimilation regulatory protein nac	-0.347134	0.00117501
UTI89_C0316	ycjY	hypothetical protein YcjY	-0.345826	3.42322e-17
UTI89_C5098	UTI89_C5098	putative antirepressor	-0.345744	0.000235596
UTI89_C1034	yccW	hypothetical protein YccW	-0.343983	0.000421219
UTI89_C0020	UTI89_C0020	hypothetical protein	-0.343956	3.64435e-30
UTI89_C2961	yfdK	hypothetical protein	-0.343306	5.50068e-14
UTI89_C3156	barA	sensor-regulator, activates OmpR by phophorylation	-0.341923	9.71237e-25
UTI89_C4494	yiiM	hypothetical protein YiiM	-0.341678	3.81174e-09
UTI89_C4807	insBcp3	IS1 protein InsB	-0.340606	0.00220484
UTI89_C2010	sdaA	L-serine dehydratase 1	-0.34059	5.46762e-05
UTI89_C3365	kpsU	3-deoxy-manno-octulosonate cytidylyltransferase	-0.340142	3.98867e-06
UTI89_C4353	yifK	probable transport protein YifK	-0.339958	6.80552e-10
UTI89_C0494	priC	primosomal replication protein N''	-0.339554	0.132763
UTI89_C3412	hybG	hydrogenase-2 operon protein HybG	-0.33904	0.0425156
UTI89_C4301	yieN	hypothetical protein YieN	-0.338908	8.32374e-11
UTI89_C4385	UTI89_C4385	hypothetical protein	-0.337834	0.0749589
UTI89_C0177	degP	periplasmic serine protease DegP	-0.336527	2.23799e-08
UTI89_C4118	yiaL	hypothetical protein YiaL	-0.336382	2.75759e-08
UTI89_C3100	UTI89_C3100	hypothetical protein, 8K	-0.336251	0.00308206
UTI89_C2827	xseA	exodeoxyribonuclease VII large subunit	-0.335816	0.000400717
UTI89_C1223	UTI89_C1223	hypothetical protein	-0.335539	0.257933
UTI89_C2008	pabB	para-aminobenzoate synthase component I	-0.335302	4.67543e-07
UTI89_C1385	UTI89_C1385	hypothetical protein	-0.335004	0.0157406
UTI89_C1270	UTI89_C1270	hypothetical protein	-0.334537	1.91563e-09
UTI89_C3509	yqjI	hypothetical protein YqjI	-0.334326	0.0246834
UTI89_C3549	tdcE	Keto-acid formate acetyltransferase	-0.334173	4.88565e-15
UTI89_C0049	fixC	FixC protein	-0.333684	0.000135135
UTI89_C3099	insBcp5	InsBcp5 protein	-0.33359	0.00280039
UTI89_C2261	UTI89_C2261	hypothetical protein	-0.333542	4.5389e-05
UTI89_C4244	UTI89_C4244	hypothetical protein	-0.333519	4.55321e-06
UTI89_C3476	ygiD	hypothetical protein	-0.333513	4.28822e-06
UTI89_C2896	nadB	L-aspartate oxidase	-0.332859	3.89758e-07
UTI89_C3981	yhhL	conserved hypothetical protein	-0.332647	3.036e-05
UTI89_C2915	UTI89_C2915	putative transposase InsK for insertion sequence element IS150	-0.33078	0.0306573
UTI89_C1569	sapC	peptide transport system permease protein SapC	-0.330487	0.0397808
UTI89_C1345	UTI89_C1345	hypothetical protein	-0.329597	0.0468385
UTI89_C1609	UTI89_C1609	putative secretion protein	-0.329562	2.92722e-08
UTI89_C3262	ygfJ	hypothetical protein YgfJ	-0.329442	5.72099e-12
UTI89_C3733	sun	SUN protein	-0.32921	1.03066e-09
UTI89_C0344	yahA	hypothetical protein YahA	-0.328432	3.15391e-17
UTI89_C2504	atoA	acetate CoA-transferase beta subunit	-0.328369	0.0125772
[truncated: 2,820 more rows]

## Sheet: b. Mouse W
locus_tag	gene_name	function	logFC	q.value			Comments
UTI89_C2304	wbdM	putative glycosyltransferase WbdM	-13.8674	0			Genes shown here are fitness-genes detected from output libray in UTI89_W (representing the single mouse W under study)
UTI89_C5017	fimH	type 1 fimbiral adhesin FimH	-13.7071	0			Genes identified as ambiguous or not fitness-genes are highlighted in grey
UTI89_C2311	rfbD	dTDP-4-dehydrorhamnose reductase, subunit of dTDP-L-rhamnose synthetase	-13.0129	0
UTI89_C2764	yfeX	hypothetical protein YfeX	-12.9514	3.16469e-306
UTI89_C2763	UTI89_C2763	hypothetical protein	-12.9279	2.74595e-303
UTI89_C0997	ycbB	hypothetical protein YcbB	-12.8952	3.70238e-272
UTI89_C0309	matB	MatB precursor	-12.7328	9.56209e-262
UTI89_C1158	csgG	curli production assembly/transport component CsgG precursor	-12.7202	4.37917e-267
UTI89_C4433	yigZ	hypothetical protein	-12.6994	1.83079e-268
UTI89_C2004	UTI89_C2004	hypothetical protein	-12.6812	1.06822e-261
UTI89_C2833	yfgL	hypothetical protein YfgL	-12.6363	3.76838e-257
UTI89_C2418	UTI89_C2418	hypothetical protein	-12.6307	2.99462e-262
UTI89_C0052	yabF	putative NAD(P)H oxidoreductase	-12.6057	8.73003e-257
UTI89_C2630	vacJ	VacJ lipoprotein precursor	-12.5623	4.4406e-251
UTI89_C4602	malG	maltose transport system permease protein MalG	-12.5298	4.4674e-224
UTI89_C4523	metJ	transcriptional repressor	-12.5179	3.4569e-245
UTI89_C3931	aufE	Auf fimbriae minor subunit precursor AufE	-12.4642	4.01678e-238
UTI89_C0348	yahD	putative transcription factor	-12.3986	1.53495e-221
UTI89_C4865	holC	DNA polymerase III, chi subunit	-12.3543	4.97473e-219
UTI89_C1849	purR	purine nucleotide synthesis repressor	-12.3144	2.05228e-217
UTI89_C4796	sgaH	putative hexulose-6-phosphate synthase	-12.2959	2.68337e-207
UTI89_C0735	tolA	membrane spanning protein TolA	-12.2919	1.19779e-213
UTI89_C0060	surA	peptidyl-prolyl cis-trans isomerase	-12.2893	1.61964e-213
UTI89_C4165	rfaF	ADP-heptose--lps heptosyltransferase II involved in lipopolysaccharide core biosynthesis	-12.2891	3.12803e-214
UTI89_C2224	UTI89_C2224	putative transposase	-12.2464	9.28543e-209
UTI89_C2894	rseA	sigma-E factor negative regulatory protein	-12.2427	2.05252e-182
UTI89_C5031	gclR	putative regulatory protein GclR	-12.2205	2.4478e-206
UTI89_C4612	dgkA	diacylglycerol kinase	-12.2037	4.45144e-188
UTI89_C4349	wzxE	putative cytochrome	-12.1404	3.47262e-190
UTI89_C1034	yccW	hypothetical protein YccW	-12.1322	1.49659e-195
UTI89_C0765	ybhE	putative isomerase	-12.0805	6.91178e-191
UTI89_C3666	degS	inner membrane serine protease DegS precursor	-12.068	8.57256e-174
UTI89_C2101	araF	L-arabinose-binding periplasmic protein precursor	-12.0218	1.51048e-183
UTI89_C0930	UTI89_C0930	predicted tail completion phage protein	-12.0199	1.38737e-168
UTI89_C2722	ypeC	hypothetical protein YpeC	-12.0131	3.43131e-165
UTI89_C0709	ybgJ	hypothetical protein YbgJ	-12.0129	1.63603e-179
UTI89_C5016	fimG	type 1 fimbriae minor subunit precursor FimG	-12.0114	8.9341e-159
UTI89_C0914	UTI89_C0914	putative tail sheath protein of prophage CP-933T	-12.0055	4.11584e-166
UTI89_C2725	nupC	Nucleoside permease NupC	-11.9886	6.75295e-177
UTI89_C3223	recC	exodeoxyribonuclease V gamma chain	-11.9708	3.31406e-171
UTI89_C4996	yeeU2	hypothetical protein	-11.9331	3.34497e-176
UTI89_C2171	yedZ	putative inner membrane protein YedZ	-11.8917	2.12508e-141
UTI89_C2399	yehV	putative transcriptional regulator	-11.8786	7.75018e-158
UTI89_C2926	yfiH	hypothetical protein YfiH	-11.8643	1.05143e-165
UTI89_C1493	ydfO	hypothetical protein YdfO	-11.8512	3.79046e-154
UTI89_C0291	UTI89_C0291	hypothetical protein	-11.8409	2.30158e-119
UTI89_C2003	UTI89_C2003	hypothetical protein	-11.8398	4.95969e-167
UTI89_C1987	UTI89_C1987	putative amino acid/amine transport protein	-11.8137	1.4711e-161
UTI89_C0014	yaaI	hypothetical protein YaaI	-11.8086	3.45963e-164
UTI89_C0958	UTI89_C0958	hypothetical protein	-11.806	7.21769e-161
UTI89_C3820	yjaG	hypothetical protein YjaG	-11.8032	6.27251e-154
UTI89_C5074	UTI89_C5074	hypothetical protein	-11.8031	6.99189e-161
UTI89_C3703	fis	site-specific DNA inversion stimulation factor; DNA-binding protein; a trans activator for transcription	-11.8002	8.11287e-157
UTI89_C1840	ydhM	hypothetical protein	-11.784	2.88849e-144
UTI89_C3425	exbD	TonB-dependent enterochelin uptake protein	-11.7482	3.73331e-159
UTI89_C2503	atoD	acetate CoA-transferase alpha subunit	-11.7386	2.10639e-156
UTI89_C0086	ilvH	acetolactate synthase III, valine sensitive, small subunit	-11.7258	7.07551e-154
UTI89_C1105	UTI89_C1105	hypothetical protein	-11.7064	1.58509e-137
UTI89_C2164	UTI89_C2164	hypothetical protein	-11.6892	6.898e-137
UTI89_C1767	rspB	starvation sensing protein RspB	-11.68	4.98807e-132
UTI89_C0691	ybfF	putative esterase/lipase YbfF	-11.6673	9.87205e-145
UTI89_C4283	UTI89_C4283	hypothetical protein	-11.6624	6.53798e-149
UTI89_C2260	UTI89_C2260	hypothetical protein	-11.6533	5.67529e-149
UTI89_C0320	UTI89_C0320	2,5-diketo-D-gluconic acid reductase A	-11.6403	1.3085e-149
UTI89_C4841	nrdG	NrdG subunit of ribonucleoside triphosphate reductase activase	-11.6226	1.46374e-147
UTI89_C0747	nadA	quinolinate synthetase A	-11.6172	7.47502e-133
UTI89_C1390	UTI89_C1390	hypothetical protein	-11.5988	2.61476e-146
UTI89_C2298	hisF	imidazole glycerol phosphate synthase subunit hisF	-11.5882	2.02287e-142
UTI89_C3334	endA	endonuclease I precursor	-11.5822	1.83299e-145
UTI89_C0452	cyoD	cytochrome O ubiquinol oxidase protein CyoD	-11.5802	2.77278e-128
UTI89_C4500	UTI89_C4500	hypothetical protein	-11.5764	3.05707e-145
UTI89_C0091	mraW	S-adenosyl-dependent methyltransferase MraW	-11.5275	1.07444e-135
UTI89_C0193	hlpA	histone-like protein, located in outer membrane or nucleoid	-11.5268	9.47553e-141
UTI89_C1033	yccV	hypothetical protein	-11.5253	4.37037e-137
UTI89_C4642	yjbQ	hypothetical protein YjbQ	-11.5245	1.95785e-110
UTI89_C2540	UTI89_C2540	conserved hypothetical protein	-11.5123	1.31543e-139
UTI89_C2980	UTI89_C2980	hypothetical protein	-11.5017	6.34966e-139
UTI89_C1795	ydgC	hypothetical protein YdgC	-11.4953	3.27954e-136
UTI89_C2278	yeeU1	hypothetical protein YeeU	-11.492	5.74731e-136
UTI89_C1785	UTI89_C1785	putative acid shock protein	-11.4883	1.74761e-120
UTI89_C3978	ftsE	cell division ATP-binding membraine protein ftsE	-11.4864	2.7483e-122
UTI89_C2627	yfcZ	hypothetical protein	-11.4651	1.95078e-114
UTI89_C0395	yaiY	hypothetical protein	-11.4488	1.50747e-134
UTI89_C4166	rfaC	Lipopolysaccharide heptosyltransferase-1	-11.4289	7.38076e-130
UTI89_C3380	gspI	hypothetical type II secretion protein GspI	-11.4276	1.60987e-132
UTI89_C1123	UTI89_C1123	hypothetical protein	-11.4189	2.0514e-133
UTI89_C1490	UTI89_C1490	putative phage lysozyme	-11.4075	6.12951e-113
UTI89_C3971	UTI89_C3971	putative phosphotransferase system protein	-11.3957	1.83112e-131
UTI89_C0583	entD	4'-phosphopantetheinyl transferase EntD	-11.3917	9.43714e-131
UTI89_C1792	UTI89_C1792	hypothetical protein	-11.387	1.15886e-129
UTI89_C2332	wcaB	putative transferase	-11.3846	4.35677e-130
UTI89_C1538	btuR	cob(I)alamin adenolsyltransferase	-11.3774	2.81933e-129
UTI89_C1667	ydcZ	hypothetical protein YdcZ	-11.3753	1.48634e-129
UTI89_C1847	sodB	superoxide dismutase, iron	-11.3692	1.02389e-126
UTI89_C0551	purE	phosphoribosylaminoimidazole carboxylase catalytic subunit	-11.3692	7.2677e-115
UTI89_C4803	rplI	50S ribosomal subunit protein L9	-11.3661	5.82225e-92
UTI89_C0821	mntR	transcriptional regulator MntR	-11.342	3.37082e-119
UTI89_C2674	UTI89_C2674	hypothetical protein	-11.3024	1.67918e-123
UTI89_C2971	UTI89_C2971	hypothetical protein	-11.2975	4.59018e-117
UTI89_C4598	UTI89_C4598	hypothetical protein	-11.2971	5.07099e-124
UTI89_C1784	UTI89_C1784	hypothetical protein	-11.2921	4.69455e-102
UTI89_C0453	UTI89_C0453	hypothetical protein	-11.2906	3.94631e-114
UTI89_C1721	UTI89_C1721	hypothetical protein	-11.2817	3.36258e-120
UTI89_C2681	UTI89_C2681	enterobacteria phage Sf6 gene 34 protein	-11.2614	2.9758e-109
UTI89_C2730	yfeD	hypothetical protein	-11.2558	2.07543e-118
UTI89_C3031	UTI89_C3031	hypothetical protein	-11.2419	4.65614e-109
UTI89_C3600	nusA	transcription pausing; L factor	-11.237	8.05938e-119
UTI89_C2308	rfbE	putative O-antigen transporter	-11.2355	7.64816e-118
UTI89_C4286	atpG	membrane-bound ATP synthase F1 sector gamma-subunit	-11.2233	3.08404e-116
UTI89_C1134	UTI89_C1134	hypothetical protein	-11.2228	5.74308e-78
UTI89_C0517	ybaT	hypothetical transport protein YbaT	-11.2077	2.73045e-108
UTI89_C2295	hisB	histidine biosynthesis bifunctional protein hisB	-11.204	9.77589e-109
UTI89_C1827	pdxY	pyridoxamine kinase	-11.2029	2.35874e-115
UTI89_C0582	UTI89_C0582	hypothetical protein	-11.2022	6.69335e-109
UTI89_C3498	ttdB	L-tartrate dehydratase subunit B	-11.2014	2.70989e-106
UTI89_C0970	ycaC	protein YcaC	-11.2012	1.88095e-101
UTI89_C1469	UTI89_C1469	hypothetical protein	-11.1967	7.93638e-80
UTI89_C0734	tolR	putative inner membrane protein TolR	-11.1956	1.46402e-114
UTI89_C4609	ubiC	chorismate pyruvate lyase	-11.1927	1.11958e-114
UTI89_C4976	UTI89_C4976	hypothetical protein	-11.1921	6.12332e-114
UTI89_C3390	UTI89_C3390	hypothetical protein	-11.1894	3.48491e-114
UTI89_C0015	UTI89_C0015	putative glutamate dehydrogenase	-11.1867	4.86381e-114
UTI89_C1621	UTI89_C1621	hypothetical protein	-11.1754	1.52998e-106
UTI89_C0737	UTI89_C0737	hypothetical protein	-11.175	4.08316e-108
UTI89_C4332	rep	rep helicase, a single-stranded DNA dependent ATPase	-11.1734	7.26613e-87
UTI89_C0101	ddlB	D-alanine--D-alanine ligase B	-11.1719	1.9565e-106
UTI89_C4174	rfaG	lipopolysaccharide core biosynthesis glucosyltransferase I	-11.1562	0
UTI89_C0738	pal	peptidoglycan-associated lipoprotein precursor	-11.1199	2.29625e-106
UTI89_C2284	sbmC	DNA gyrase inhibitory protein	-11.1182	4.81357e-105
UTI89_C4902	UTI89_C4902	hypothetical protein	-11.1159	2.21277e-106
UTI89_C0606	ybdO	hypothetical transcriptional regulator YbdO	-11.1068	1.22592e-85
UTI89_C0809	ybiM	hypothetical protein YbiM	-11.099	1.60478e-91
UTI89_C3970	UTI89_C3970	putative phosphotransferase system protein	-11.0986	3.21671e-106
UTI89_C2092	motB	chemotaxis MotB protein	-11.0967	7.34485e-86
UTI89_C2354	baeR	transcriptional response regulatory protein BaeR	-11.0768	2.56539e-106
UTI89_C1417	narL	NarL transcriptional dual regulator	-11.0722	1.08316e-103
UTI89_C1322	UTI89_C1322	putative tail component of prophage CP-933X	-11.0578	5.06938e-104
UTI89_C1871	sufE	subunit of SufE homodimer, sulfur acceptor that activates SufS cysteine desulfurase	-11.0559	4.57986e-98
UTI89_C3685	UTI89_C3685	hypothetical protein	-11.0557	2.01128e-92
UTI89_C1798	tus	DNA replication terminus site-binding protein	-11.0312	3.38611e-94
UTI89_C0711	ybgL	protein YbgL	-11.0256	2.82982e-103
UTI89_C2849	hscB	hsc20 molecular co-chaperone	-11.0208	2.8603e-100
UTI89_C0458	yajG	hypothetical lipoprotein YajG precursor	-11.0072	5.29874e-92
UTI89_C1622	hslJ	heat shock protein HslJ	-11.0046	1.25803e-99
UTI89_C2716	ypdE	hypothetical protein YpdE	-11.0035	1.35801e-93
UTI89_C1905	himA	integration host factor (IHF), alpha subunit	-11.0032	6.30437e-81
UTI89_C1248	cobB	CobB protein	-10.9977	5.29207e-99
UTI89_C1365	ycgL	hypothetical protein	-10.9977	4.83813e-99
UTI89_C3196	UTI89_C3196	Secreted protein Hcp	-10.9934	4.9563e-72
UTI89_C2067	ruvC	RuvC protein, Holliday junction nuclease	-10.9734	1.56907e-101
UTI89_C2954	smpB	SsrA-binding protein	-10.9536	1.66945e-87
UTI89_C0885	cspD	cold shock-like protein CspD	-10.9418	2.82723e-97
UTI89_C3201	UTI89_C3201	hypothetical protein	-10.9409	4.39833e-99
UTI89_C4276	phoU	phosphate transport system protein PhoU	-10.9394	3.10592e-98
UTI89_C1295	ninE1	NinE protein (phage 82- and lambda-like) proteins	-10.922	4.61865e-82
UTI89_C2382	yehA	putative Yeh fimbiral adhesin YehA precursor	-10.9155	3.64215e-80
UTI89_C0388	hemB	delta-aminolevulinic acid dehydratase	-10.9078	2.54535e-97
UTI89_C2825	guaA	glutamine-hydrolyzing amonia dependent GMP synthetase	-10.9061	3.11846e-97
UTI89_C3589	UTI89_C3589	hypothetical protein	-10.8913	4.78507e-87
UTI89_C2013	UTI89_C2013	hypothetical protein	-10.8764	1.04068e-76
UTI89_C5175	yjjY	hypothetical protein YjjY	-10.8704	7.65178e-91
UTI89_C4284	atpC	membrane-bound ATP synthase F1 sector epsilon-subunit	-10.8701	1.45753e-78
UTI89_C0925	UTI89_C0925	putative phage protein gpI	-10.8669	1.39151e-94
UTI89_C5015	fimF	type 1 fimbriae minor subunit precursor FimF	-10.8666	2.36383e-94
UTI89_C4979	UTI89_C4979	hypothetical protein	-10.8625	6.23047e-91
UTI89_C4649	soxR	redox-sensitive transcriptional activator SoxR	-10.8595	4.8424e-94
UTI89_C1379	UTI89_C1379	hypothetical protein	-10.8315	3.90596e-93
UTI89_C4379	corA	magnesium, cobalt and nickle transporter	-10.8307	0
UTI89_C1683	narV	respiratory nitrate reductase 2 gamma chain	-10.8193	6.18525e-83
UTI89_C3434	yqhH	hypothetical lipoprotein YqhH precursor	-10.8093	3.71939e-91
UTI89_C1366	ycgM	putative isomerase	-10.8038	2.52144e-92
UTI89_C3216	UTI89_C3216	antiterminator	-10.8033	3.03427e-86
UTI89_C1904	btuC	vitamin B12 transport permease protein	-10.8031	8.23039e-81
UTI89_C2037	yebV	hypothetical protein	-10.7968	2.94737e-91
UTI89_C3412	hybG	hydrogenase-2 operon protein HybG	-10.7954	3.08793e-77
UTI89_C1669	UTI89_C1669	putative conserved protein	-10.7947	1.31835e-79
UTI89_C2039	pphA	serine/threonine protein phosphatase 1	-10.7884	4.04249e-88
UTI89_C1345	UTI89_C1345	hypothetical protein	-10.7806	1.9874e-82
UTI89_C1692	fdnI	formate dehydrogenase-N gamma subunit	-10.7767	3.99362e-76
UTI89_C1186	UTI89_C1186	hypothetical protein	-10.7766	1.54334e-79
UTI89_C2862	UTI89_C2862	hypothetical protein	-10.7692	2.7787e-87
UTI89_C2232	UTI89_C2232	hypothetical protein	-10.7577	1.65218e-71
UTI89_C0374	UTI89_C0374	hypothetical protein	-10.7508	1.7075e-88
UTI89_C0613	rna	ribonuclease I precursor	-10.7384	1.81043e-78
UTI89_C1630	ynbA	hypothetical protein YnbA	-10.722	3.1216e-78
UTI89_C3624	yrbA	hypothetical protein	-10.7095	7.1087e-86
UTI89_C5129	UTI89_C5129	putative minor tail protein	-10.7086	2.80784e-77
UTI89_C0057	apaG	hypothetical protein ApaG	-10.7064	3.54871e-83
UTI89_C1073	ycdK	hypothetical protein	-10.6922	7.31685e-74
UTI89_C1751	marB	multiple antibiotic resistance protein MarB	-10.6892	3.98491e-66
UTI89_C3233	UTI89_C3233	hypothetical protein	-10.6771	5.59054e-84
UTI89_C2309	rfbC	dTDP-4-dehydrorhamnose 3,5-epimerase (dTDP-4-keto-6-deoxyglucose 3,5-epimerase) (dTDP-L-rhamnose synthetase)	-10.6754	1.58517e-73
UTI89_C3925	glpE	thiosulfate sulfurtransferase GlpE	-10.6747	1.03466e-83
UTI89_C1108	sfaB	putative S fimbrial switch regulatory protein	-10.665	8.28433e-71
UTI89_C3353	yggX	hypothetical protein	-10.6634	7.72683e-83
UTI89_C3163	syd	Syd	-10.6609	5.02461e-83
UTI89_C1643	ydcI	hypothetical transcriptional regulator YdcI	-10.6418	3.09954e-82
UTI89_C0563	UTI89_C0563	prophage DLP12 integrase	-10.6329	2.41479e-77
UTI89_C3001	ymfM	hypothetical protein	-10.628	3.44988e-75
UTI89_C3049	luxS	S-ribosylhomocysteinase	-10.6234	1.40698e-61
UTI89_C4321	yifE	hypothetical protein	-10.6193	6.47192e-74
UTI89_C0016	dnaK	chaperone Hsp70; DNA biosynthesis; autoregulated heat shock proteins	-10.6143	7.38589e-80
UTI89_C0406	yaiI	hypothetical protein	-10.6102	3.4996e-81
UTI89_C1009	ycbP	FMN reductase	-10.6053	6.25256e-68
UTI89_C0591	fepG	ferric enterobactin transport system permease protein fepG	-10.5992	6.26761e-79
UTI89_C2009	yeaB	hypothetical protein	-10.5983	1.34268e-77
UTI89_C2294	hisC	histidinol-phosphate aminotransferase	-10.5925	2.44203e-80
UTI89_C0957	UTI89_C0957	hypothetical protein	-10.5702	1.74529e-75
UTI89_C1776	ynfG	Fe-S subunit oxidoreductase	-10.5639	9.42326e-79
UTI89_C5000	UTI89_C5000	hypothetical protein	-10.56	5.48786e-74
UTI89_C0943	UTI89_C0943	prophage CP-933R unknown protein	-10.5539	1.75104e-75
UTI89_C2016	UTI89_C2016	hypothetical protein	-10.5525	6.18604e-77
UTI89_C1535	yciO	hypothetical protein	-10.552	4.31638e-72
UTI89_C2021	cspC	cold shock protein CspC	-10.5472	2.17536e-78
UTI89_C1671	yncE	hypothetical protein YncE precursor	-10.538	1.85857e-69
UTI89_C1955	ynjG	CTP pyrophosphohydrolase	-10.5367	4.41933e-78
UTI89_C2391	UTI89_C2391	hypothetical protein	-10.5287	2.76539e-77
UTI89_C2517	yfaE	hypothetical protein	-10.5231	5.29828e-61
UTI89_C4097	cspA	cold shock protein 7.4, transcriptional activator of hns	-10.5156	3.91397e-73
UTI89_C2015	manY	PTS enzyme IIC, mannose-specific	-10.5127	4.31513e-74
UTI89_C1639	cybB	cytochrome b561	-10.5075	1.08475e-56
UTI89_C1862	ydhU	YdhU (PhsC)-like protein	-10.5056	6.30598e-62
UTI89_C1135	UTI89_C1135	hypothetical protein	-10.5043	3.68758e-76
UTI89_C0175	mtn	methylthioadenosine nucleosidase	-10.4812	1.03811e-62
UTI89_C4293	atpB	membrane-bound ATP synthase F0 sector subunit a	-10.4633	1.56436e-63
UTI89_C0654	UTI89_C0654	hypothetical protein	-10.4605	9.98475e-67
UTI89_C4277	pstB	ATP-binding component of high-affinity phosphate-specific ABC transport system	-10.4496	6.72961e-73
UTI89_C3040	UTI89_C3040	hypothetical protein	-10.4451	4.85668e-72
UTI89_C0944	UTI89_C0944	conserved hypothetical protein	-10.4448	3.31724e-64
UTI89_C1434	hns	Hns transcriptional dual regulator	-10.4418	2.1313e-64
UTI89_C4650	UTI89_C4650	hypothetical protein	-10.4339	3.20384e-72
UTI89_C4945	UTI89_C4945	hypothetical protein	-10.4291	9.98377e-54
UTI89_C1149	UTI89_C1149	unknown protein encoded within prophage CP-933L	-10.4062	9.33509e-69
UTI89_C0717	sdhC	succinate dehydrogenase cytochrome b-556 subunit	-10.4024	1.77083e-71
UTI89_C2161	vsr	DNA mismatch endonuclease, patch repair protein	-10.3974	2.34822e-49
UTI89_C4451	UTI89_C4451	hypothetical protein	-10.3931	4.61521e-69
UTI89_C0912	UTI89_C0912	hypothetical protein	-10.3924	3.22009e-71
UTI89_C2470	UTI89_C2470	hypothetical protein	-10.3816	5.22316e-60
UTI89_C0629	ybeM	putative amidase	-10.3801	1.25694e-67
UTI89_C1653	ydcN	hypothetical protein YdcN	-10.3787	4.94299e-65
UTI89_C1323	UTI89_C1323	putative tail component of prophage	-10.3608	3.28912e-68
UTI89_C0983	himD	beta subunit of IHF transcriptional dual regulator	-10.3336	8.23857e-65
UTI89_C2669	ninE2	bacteriophage lambda nin 60-like protein	-10.3226	3.89339e-61
UTI89_C3611	ftsJ	cell division protein	-10.3158	7.09955e-64
UTI89_C0170	hemL	glutamate-1-semialdehyde 2,1-aminomutase	-10.3101	5.49753e-65
UTI89_C0030	slpA	probable FKBX-type 16kD peptidyl-prolyl cis-trans isomerase (a rotamase)	-10.3077	7.88764e-64
UTI89_C2682	UTI89_C2682	putative host FtsH protease inhibitor of enterobacteria phage Sf6	-10.2996	4.91113e-64
UTI89_C3352	UTI89_C3352	hypothetical protein	-10.2966	2.53783e-66
UTI89_C0386	tauC	taurine transport system permease protein TauC	-10.2703	6.91555e-65
UTI89_C2093	motA	chemotaxis MotA protein	-10.2487	8.07303e-65
UTI89_C0739	ybgF	hypothetical protein	-10.2398	1.65179e-63
UTI89_C4428	yigC	putative oxidoreductase	-10.2321	6.97788e-64
UTI89_C1054	UTI89_C1054	hypothetical protein	-10.215	2.13629e-52
UTI89_C1053	gnsB	protein that affects unsaturated fatty acid abundance	-10.215	2.29292e-52
UTI89_C1213	yceD	hypothetical protein	-10.1848	7.9378e-62
UTI89_C4275	UTI89_C4275	hypothetical protein	-10.1831	2.3537e-59
UTI89_C4587	UTI89_C4587	putative sorbose PTS component	-10.1831	2.12898e-59
UTI89_C1155	ycdX	hypothetical protein	-10.1749	2.97931e-62
UTI89_C0926	UTI89_C0926	phage baseplate assembly protein	-10.1739	7.56414e-56
UTI89_C0624	dpiA	transcriptional regulatory protein DpiA	-10.1535	1.30194e-239
UTI89_C1974	msrB	methionine sulfoxide reductase B; protein-methionine-S-oxide reductase	-10.153	1.14609e-61
UTI89_C4761	yjeQ	hypothetical protein YjeQ	-10.1383	2.22867e-60
UTI89_C3977	ftsX	cell division membrane protein	-10.1375	1.9433e-57
UTI89_C0841	yliJ	hypothetical GST-like protein YliJ	-10.1149	7.11953e-273
UTI89_C2256	UTI89_C2256	hypothetical protein	-10.0992	3.84248e-59
UTI89_C4940	UTI89_C4940	hypothetical protein	-10.0864	2.9213e-55
UTI89_C4257	yidD	hypothetical protein	-10.0857	7.683e-56
UTI89_C3847	yheN	hypothetical protein YheN	-10.0812	4.67132e-44
UTI89_C4164	rfaD	ADP-L-glycero-D-mannoheptose-6-epimerase	-10.0803	1.02542e-53
UTI89_C2916	UTI89_C2916	hypothetical protein	-10.0715	2.79293e-58
UTI89_C4901	UTI89_C4901	hypothetical protein	-10.0691	2.27727e-57
UTI89_C0941	UTI89_C0941	hypothetical protein	-10.0668	1.50591e-53
UTI89_C4734	cutA	divalent cation tolerance protein	-10.0631	6.20508e-58
UTI89_C1468	UTI89_C1468	unknown protein encoded by cryptic prophage	-10.0536	1.88975e-52
UTI89_C1655	yncJ	hypothetical protein YncJ precursor	-10.05	1.90889e-57
UTI89_C2526	UTI89_C2526	hypothetical protein YfaD	-10.0459	1.96388e-54
UTI89_C4253	UTI89_C4253	hypothetical protein	-10.041	4.92943e-57
UTI89_C0927	UTI89_C0927	phage baseplate assembly protein	-10.0319	3.67911e-41
UTI89_C1820	ydgO	hypothetical protein	-10.0295	4.47802e-50
UTI89_C0932	UTI89_C0932	putative endolysin	-10.0288	2.00071e-53
UTI89_C1104	UTI89_C1104	conserved hypothetical protein	-10.0244	2.11469e-217
UTI89_C2748	UTI89_C2748	hypothetical protein K	-10.0173	8.36249e-52
UTI89_C1698	rpsV	30S ribosomal subunit protein S22	-10.0162	6.16034e-50
UTI89_C0982	rpsA	30S ribosomal subunit protein S1	-10.0132	8.0607e-54
UTI89_C1858	UTI89_C1858	hypothetical protein	-10.0037	8.16269e-54
UTI89_C1006	ycbM	putative aliphatic sulfonates transport permease protein ssuC	-9.99327	4.10008e-53
UTI89_C2749	ptsH	heat stable histidyl phosphorylatable protein	-9.98598	9.85249e-50
UTI89_C2000	yeaY	putative outer membrane protein	-9.97775	2.2479e-54
UTI89_C2059	msbB	myristoyl acyltransferase; (KDO)2-(lauroyl)-lipid IVA acyltransferase	-9.97726	1.7092e-54
UTI89_C1994	yoaG	hypothetical protein YoaG	-9.97436	1.63861e-53
UTI89_C1874	sufC	ATPase component of SufB-SufC-SufD cysteine desulfurase (SufS) activator complex	-9.96244	4.36732e-46
UTI89_C0145	UTI89_C0145	conserved hypothetical protein	-9.95932	2.3906e-47
UTI89_C4688	phnO	putative regulator, phn operon	-9.95676	2.39444e-52
UTI89_C4631	UTI89_C4631	hypothetical protein	-9.9545	1.37894e-50
UTI89_C1380	mltE	murein transglycosylase E	-9.94919	5.49542e-243
UTI89_C4380	UTI89_C4380	conserved hypothetical protein	-9.9436	1.44446e-237
UTI89_C1920	yniB	hypothetical protein YniB	-9.943	1.0162e-245
UTI89_C1168	ymdB	hypothetical protein YmdB	-9.93196	7.49827e-53
UTI89_C2384	yehC	putative periplasmic chaperone YehC precursor	-9.92508	1.49768e-52
UTI89_C4918	UTI89_C4918	conserved hypothetical protein	-9.92361	1.32683e-52
UTI89_C1859	UTI89_C1859	hypothetical protein	-9.915	1.63647e-50
UTI89_C0468	hupB	DNA-binding protein HU-beta, NS1 (HU-1)	-9.91389	1.96779e-47
UTI89_C5118	UTI89_C5118	hypothetical protein	-9.90959	6.10729e-52
UTI89_C1076	ycdC	hypothetical transcriptional regulator YcdC	-9.90366	4.39895e-51
UTI89_C1526	yciE	hypothetical protein	-9.90338	1.01815e-51
UTI89_C1834	ydhI	hypothetical protein YdhI	-9.88916	2.44269e-51
UTI89_C0638	ybeA	hypothetical protein	-9.87909	3.87535e-52
UTI89_C5127	UTI89_C5127	putative minor tail protein	-9.87269	4.9815e-47
UTI89_C4394	UTI89_C4394	hypothetical protein	-9.85933	8.02482e-237
UTI89_C4364	hemC	porphobilinogen deaminase	-9.85596	5.01699e-51
UTI89_C1837	sodC	superoxide dismutase [Cu-Zn] precursor	-9.83643	1.24295e-49
UTI89_C3097	UTI89_C3097	hypothetical protein	-9.80671	2.96214e-47
UTI89_C4745	efp	elongation factor P (EF-P)	-9.80353	1.23313e-43
UTI89_C1330	UTI89_C1330	putative tail component of prophage	-9.79591	3.07109e-49
UTI89_C4385	UTI89_C4385	hypothetical protein	-9.79274	6.484e-46
UTI89_C2248	UTI89_C2248	hypothetical protein	-9.79076	1.31117e-30
UTI89_C4031	UTI89_C4031	hypothetical protein	-9.78374	2.37417e-44
UTI89_C2178	ybtS	putative salicylate synthetase	-9.77857	6.90936e-38
UTI89_C1787	ydgE	YdgE SMR protein, subunit of YdgEF complex	-9.77326	4.80859e-48
UTI89_C3282	ygfY	hypothetical protein	-9.72489	1.25464e-46
UTI89_C4418	UTI89_C4418	hypothetical protein	-9.71901	5.51936e-45
UTI89_C0973	pflA	pyruvate formate lyase activating enzyme 1	-9.71621	3.83594e-37
UTI89_C0054	folA	dihydrofolate reductase	-9.70169	4.86928e-46
UTI89_C4193	gmk	guanylate kinase	-9.70112	7.27976e-46
UTI89_C2892	rseC	sigma-E factor regulatory protein RseC	-9.69948	7.60049e-44
UTI89_C1577	pspD	phage shock protein D	-9.69789	6.66525e-46
UTI89_C0952	UTI89_C0952	hypothetical protein	-9.67783	1.05927e-38
UTI89_C1525	UTI89_C1525	hypothetical phage protein	-9.67195	1.4992e-44
UTI89_C1832	slyB	outer membrane lipoprotein SlyB precursor	-9.66839	2.01698e-205
UTI89_C1875	sufB	component of SufB-SufC-SufD cysteine desulfurase (SufS) activator complex	-9.66678	7.15578e-44
UTI89_C3111	rpoS	sigma factor RpoS	-9.66472	2.71e-205
UTI89_C0403	psiF	phosphate starvation-induced protein	-9.66022	2.51365e-42
UTI89_C1933	osmE	osmotically inducible lipoprotein E precursor	-9.65157	3.10178e-40
UTI89_C1550	yciS	hypothetical protein YciS	-9.65077	1.66256e-44
UTI89_C0088	UTI89_C0088	hypothetical protein	-9.65021	3.06103e-44
UTI89_C1358	UTI89_C1358	hypothetical protein	-9.63535	6.88082e-42
UTI89_C0405	proC	pyrroline-5-carboxylate reductase	-9.63276	1.54629e-42
UTI89_C0592	fepD	ferric enterobactin transport system permease protein fepD	-9.62747	1.45794e-43
UTI89_C2929	UTI89_C2929	hypothetical protein	-9.62552	1.9118e-42
UTI89_C1448	UTI89_C1448	hypothetical protein	-9.61812	1.38402e-42
UTI89_C2107	yecH	hypothetical protein	-9.61538	7.81106e-39
UTI89_C1260	purB	adenylosuccinate lyase	-9.60903	5.45395e-43
UTI89_C0262	lpcA	phosphoheptose isomerase	-9.60309	2.81436e-38
UTI89_C3852	yheV	hypothetical protein	-9.60279	1.45387e-41
UTI89_C0750	UTI89_C0750	putative homeobox protein	-9.59981	9.3826e-40
UTI89_C1770	ynfB	hypothetical protein YnfB precursor	-9.59368	1.03612e-36
UTI89_C1484	UTI89_C1484	hypothetical protein	-9.58164	1.20728e-42
UTI89_C2839	UTI89_C2839	hypothetical protein	-9.57857	1.80684e-35
UTI89_C2840	ndk	nucleoside diphosphate kinase	-9.57857	1.79758e-35
UTI89_C2366	gatB	galactitol-specific enzyme IIB of phosphotransferase system	-9.56806	1.15212e-41
UTI89_C1498	UTI89_C1498	putative DNA packaging protein of prophage	-9.56237	1.93015e-38
UTI89_C0886	UTI89_C0886	hypothetical protein	-9.56033	5.71087e-37
UTI89_C2650	UTI89_C2650	hypothetical protein	-9.54764	1.80157e-34
UTI89_C2605	pdxB	erythronate-4-phosphate dehydrogenase	-9.53496	4.41471e-195
UTI89_C4083	UTI89_C4083	hypothetical protein	-9.53071	9.90316e-41
UTI89_C4095	yiaG	hypothetical protein	-9.52463	1.2759e-40
UTI89_C1262	UTI89_C1262	probable ATPase YcfB	-9.51165	2.30523e-40
UTI89_C0689	fldA	flavodoxin 1	-9.50253	4.93835e-41
UTI89_C0640	UTI89_C0640	hypothetical protein	-9.49646	1.00745e-35
UTI89_C0181	glnD	[protein-PII] uridylyltransferase	-9.49493	2.53427e-39
UTI89_C0696	UTI89_C0696	hypothetical protein	-9.49453	8.78118e-31
UTI89_C3548	yhaR	TdcF protein	-9.49448	9.91655e-192
UTI89_C4778	yjeB	hypothetical protein	-9.49407	3.80469e-171
UTI89_C1027	yccF	hypothetical protein YccF	-9.48997	1.51776e-40
UTI89_C1268	UTI89_C1268	excisionase	-9.47011	1.08189e-189
UTI89_C0673	UTI89_C0673	hypothetical protein	-9.45369	1.33403e-35
UTI89_C0165	UTI89_C0165	conserved hypothetical protein	-9.43931	1.07191e-38
UTI89_C0070	UTI89_C0070	hypothetical protein	-9.43417	6.8842e-39
UTI89_C3207	UTI89_C3207	hypothetical protein	-9.42746	3.06183e-36
UTI89_C3446	parC	topoisomerase IV subunit A	-9.40385	4.36022e-33
UTI89_C3095	UTI89_C3095	potential molybdenum-pterin-binding-protein	-9.39675	3.63844e-35
UTI89_C1738	tam	putative trans-aconitate 2-methyltransferase	-9.39504	2.48612e-36
UTI89_C1726	UTI89_C1726	putative phage-related membrane protein	-9.39364	4.17466e-38
UTI89_C1700	UTI89_C1700	hypothetical protein	-9.39301	6.98572e-38
UTI89_C0639	ybeB	hypothetical protein YbeB	-9.39132	5.67515e-32
UTI89_C1410	UTI89_C1410	hypothetical protein	-9.38968	1.07032e-32
UTI89_C1450	yciI	hypothetical protein	-9.38751	6.54231e-38
UTI89_C0026	yaaY	hypothetical protein YaaY	-9.38083	7.32246e-36
UTI89_C1722	UTI89_C1722	hypothetical protein	-9.37701	1.29882e-31
UTI89_C2056	UTI89_C2056	hypothetical protein	-9.37162	4.50481e-36
UTI89_C2924	UTI89_C2924	hypothetical protein	-9.36702	2.50735e-37
UTI89_C0585	UTI89_C0585	hypothetical protein	-9.34719	4.06697e-26
UTI89_C1574	pspA	phage shock protein A	-9.34447	8.05693e-35
UTI89_C3660	rpsI	30S ribosomal subunit protein S9	-9.33629	7.52325e-33
UTI89_C2631	UTI89_C2631	hypothetical protein	-9.33142	3.61057e-35
UTI89_C0726	UTI89_C0726	hypothetical protein	-9.31419	6.60029e-166
UTI89_C1467	UTI89_C1467	unknown protein encoded within prophage CP-933O	-9.31274	8.98586e-36
UTI89_C0839	yliH	hypothetical protein YliH	-9.30101	1.11258e-35
UTI89_C3286	yqfB	hypothetical protein YqfB	-9.28101	1.13452e-34
UTI89_C0087	fruL	FruR leader peptide	-9.27855	3.5272e-35
UTI89_C0268	UTI89_C0268	hypothetical protein	-9.27723	2.99635e-35
UTI89_C2948	yfjC	hypothetical protein	-9.27603	1.09051e-33
UTI89_C3008	UTI89_C3008	hypothetical protein	-9.27346	2.08886e-34
UTI89_C0357	UTI89_C0357	putative permease component of transport system, probably ribose specific	-9.26819	6.77298e-169
UTI89_C0256	UTI89_C0256	hypothetical protein	-9.25502	3.5985e-26
UTI89_C3113	UTI89_C3113	hypothetical protein	-9.24153	5.29216e-34
UTI89_C0564	tfaQ	lambdoid prophage Qin tail fiber assembly protein-like protein	-9.24058	5.35049e-31
UTI89_C1021	ycbG	hypothetical protein YcbG	-9.22559	3.84097e-32
UTI89_C2338	UTI89_C2338	hypothetical protein	-9.225	4.11939e-29
UTI89_C0073	yabI	putative integral membrane protein YabI	-9.22218	3.45329e-164
UTI89_C1199	flgC	flagellar biosynthesis, cell-proximal portion of basal-body rod	-9.21311	4.29632e-32
UTI89_C0157	pcnB	poly(A) polymerase	-9.21196	8.63183e-253
UTI89_C5097	UTI89_C5097	hypothetical protein	-9.20946	1.47137e-163
UTI89_C1748	marC	multiple antibiotic resistance protein MarC	-9.20557	2.20974e-33
UTI89_C0791	ybhP	putative DNase	-9.20156	2.11805e-33
UTI89_C0721	sucA	2-oxoglutarate dehydrogenase decarboxylase component	-9.20128	3.13973e-30
UTI89_C3275	lysS	lysine tRNA synthetase	-9.19189	1.19203e-32
UTI89_C0511	ybaK	hypothetical protein YbaK	-9.18938	6.82859e-33
UTI89_C3276	UTI89_C3276	hypothetical protein	-9.17658	1.71903e-32
UTI89_C3523	ygjP	hypothetical protein	-9.1559	7.99016e-258
UTI89_C1433	UTI89_C1433	hypothetical protein	-9.15329	1.85101e-29
UTI89_C4291	atpF	membrane-bound ATP synthase F0 sector subunit b	-9.12389	2.04203e-30
UTI89_C1371	dsbB	disulfide bond formation protein B	-9.11599	1.58042e-32
UTI89_C3831	rpoC	RNA polymerase, beta prime subunit	-9.10779	2.3904e-30
UTI89_C4799	yjfY	hypothetical protein	-9.09653	1.02014e-154
UTI89_C1462	UTI89_C1462	hypothetical protein	-9.08795	1.09383e-30
UTI89_C5136	UTI89_C5136	hypothetical protein	-9.08093	3.69833e-30
UTI89_C0257	UTI89_C0257	hypothetical protein	-9.07671	4.31457e-31
UTI89_C2373	UTI89_C2373	hypothetical protein	-9.07525	3.67702e-119
UTI89_C2781	eutM	detox protein	-9.07198	6.79252e-152
UTI89_C2524	UTI89_C2524	hypothetical protein	-9.03809	7.57288e-29
UTI89_C4608	UTI89_C4608	hypothetical protein	-9.02848	1.14567e-25
UTI89_C3184	ygdK	hypothetical protein YgdK	-9.02696	3.17875e-29
UTI89_C2032	proQ	ProQ protein	-9.02626	2.25029e-30
UTI89_C0712	nei	endonuclease VIII	-9.02422	9.44589e-147
UTI89_C0396	UTI89_C0396	hypothetical protein	-9.0223	1.52827e-26
UTI89_C1509	UTI89_C1509	putative tail component of prophage CP-933O	-9.01903	2.27209e-28
UTI89_C2472	ccmH	cytochrome c-type biogenesis protein CcmH precursor	-9.0041	0
UTI89_C1264	rluE	23S rRNA pseudouridine synthase	-8.99746	4.29067e-29
UTI89_C3859	yhfA	hypothetical protein	-8.99362	5.71442e-236
UTI89_C3544	yhaL	hypothetical protein	-8.98764	2.63186e-29
UTI89_C3601	yhbC	conserved hypothetical protein	-8.9866	3.23395e-29
UTI89_C4265	yieE	hypothetical protein	-8.98186	4.02247e-216
UTI89_C2583	UTI89_C2583	putative regulator	-8.95523	3.99544e-143
UTI89_C2476	ccmD	heme exporter protein C	-8.95375	4.87887e-29
UTI89_C2852	iscS	cysteine desulfurase	-8.93956	3.43117e-28
UTI89_C0445	xseB	exonuclease VII, small subunit	-8.92706	1.55892e-25
UTI89_C0965	UTI89_C0965	bacteriophage WPhi putative phage protein C	-8.92583	1.54638e-28
UTI89_C0483	ybaA	hypothetical protein YbaA	-8.90567	1.81385e-24
UTI89_C2044	holE	DNA polymerase III theta subunit	-8.89924	4.7013e-25
UTI89_C0846	ybjH	hypothetical protein	-8.89794	1.18007e-26
UTI89_C5052	UTI89_C5052	hypothetical protein	-8.8974	1.50632e-25
UTI89_C3846	yheM	hypothetical protein YheM	-8.8966	8.31593e-28
UTI89_C1090	UTI89_C1090	hypothetical protein	-8.8927	1.29815e-27
UTI89_C0648	gltL	ATP-binding protein of glutamate/aspartate transport system	-8.88481	2.97318e-138
UTI89_C1990	yoaF	hypothetical protein YoaF	-8.88023	1.0866e-26
UTI89_C4029	UTI89_C4029	hypothetical protein	-8.87166	5.53819e-27
UTI89_C0308	yagY	hypothetical protein YagY precursor	-8.86716	1.64831e-135
UTI89_C1230	UTI89_C1230	hypothetical protein	-8.85959	1.08586e-26
UTI89_C3828	UTI89_C3828	hypothetical protein	-8.85672	5.77681e-25
UTI89_C2754	cysM	cysteine synthase B	-8.85216	1.19081e-26
UTI89_C1739	yneE	hypothetical protein	-8.8464	3.11553e-25
UTI89_C0945	UTI89_C0945	hypothetical protein	-8.84639	3.17693e-25
UTI89_C2361	UTI89_C2361	hypothetical protein	-8.84626	7.86906e-27
UTI89_C1718	fmlB	periplasmic chaperone FmlB protein	-8.84217	9.32536e-133
UTI89_C0272	yafN	hypothetical protein YafN	-8.83673	2.35834e-25
UTI89_C2158	UTI89_C2158	hypothetical protein	-8.83159	7.31087e-24
UTI89_C2620	yfcR	putative Yfc fimbriae subunit YfcR precursor	-8.82914	9.53789e-127
UTI89_C4989	ykfF	hypothetical protein YkfF	-8.82152	2.71066e-25
UTI89_C2081	flhE	flagellar protein FlhE precursor	-8.82051	4.67252e-26
UTI89_C5078	UTI89_C5078	hypothetical protein	-8.81946	1.4553e-21
UTI89_C1713	UTI89_C1713	putative ARAC-type regulatory protein	-8.81316	8.7797e-25
UTI89_C0129	lpdA	dihydrolipoamide dehydrogenase	-8.78578	8.90226e-25
UTI89_C4290	UTI89_C4290	hypothetical protein	-8.78215	1.1237e-25
UTI89_C1481	UTI89_C1481	putative DNA adenine methyltransferase encoded by prophage CP-933O	-8.77252	2.09668e-25
UTI89_C3608	mrsA	protein MrsA	-8.77092	1.82765e-25
UTI89_C1839	ydhL	hypothetical protein YdhL precursor	-8.77092	1.82975e-25
UTI89_C2798	dapE	succinyl-diaminopimelate desuccinylase	-8.75548	1.60598e-24
UTI89_C3598	infB	translation initiation factor IF2-alpha	-8.74901	3.26015e-25
UTI89_C2895	rpoE	RNA polymerase sigma E	-8.74056	1.68768e-23
UTI89_C2575	yfbT	protein YfbT	-8.73695	5.30202e-101
UTI89_C4573	aceB	malate synthase A	-8.71517	5.00337e-276
UTI89_C0892	UTI89_C0892	conserved hypothetical protein	-8.70187	4.52249e-121
UTI89_C2905	trxC	putative thioredoxin-like protein	-8.69922	1.16728e-123
UTI89_C1501	UTI89_C1501	putative capsid protein small subunit of prophage CP-933O	-8.69479	3.15526e-24
UTI89_C0459	UTI89_C0459	hypothetical protein	-8.67859	1.39101e-23
UTI89_C3119	ygbQ	hypothetical protein YgbQ	-8.66882	1.51881e-23
UTI89_C3273	UTI89_C3273	hypothetical protein	-8.66489	8.41716e-102
UTI89_C0083	UTI89_C0083	hypothetical protein	-8.66348	2.57227e-21
UTI89_C4360	UTI89_C4360	hypothetical protein	-8.65959	1.64201e-114
UTI89_C1750	marA	multiple antibiotic resistance protein MarA	-8.6542	5.84907e-23
UTI89_C1779	ynfJ	putative chloride channel protein EriC-like	-8.65294	6.12951e-113
UTI89_C1520	UTI89_C1520	hypothetical protein	-8.6515	8.44499e-22
UTI89_C1543	topA	DNA topoisomerase I	-8.63577	6.6514e-20
UTI89_C3160	yqcA	hypothetical protein YqcA	-8.62446	4.00131e-187
UTI89_C3504	UTI89_C3504	hypothetical protein	-8.62051	1.53986e-21
UTI89_C4112	UTI89_C4112	hypothetical protein	-8.61011	7.98573e-23
UTI89_C0429	yajC	hypothetical protein YajC	-8.60924	1.55445e-22
UTI89_C3369	neuE	NeuE protein	-8.6022	0
UTI89_C1475	UTI89_C1475	hypothetical protein	-8.59658	1.1965e-23
UTI89_C1596	ycjG	hypothetical protein YcjG	-8.59656	1.59733e-22
UTI89_C2051	yebG	hypothetical protein	-8.59561	2.63551e-23
UTI89_C3901	UTI89_C3901	hypothetical protein	-8.58729	2.09708e-22
UTI89_C0947	UTI89_C0947	prophage CP-933T putative stability/partitioning protein	-8.58475	1.77327e-23
UTI89_C2846	yfhJ	hypothetical protein	-8.57532	2.7733e-23
UTI89_C3986	sira	possible RNA-binding protein required for wild-type FtsZ ring formation on rich media	-8.57447	2.67414e-23
UTI89_C3580	yhbO	conserved hypothetical protein	-8.57163	3.61402e-110
UTI89_C1979	yeaG	hypothetical protein	-8.56883	4.43091e-111
UTI89_C0934	UTI89_C0934	putative phage tail protein	-8.56613	5.5663e-23
UTI89_C3686	UTI89_C3686	hypothetical protein	-8.56242	7.7037e-19
UTI89_C3066	srlB	PTS system, glucitol/sorbitol-specific IIA component	-8.56003	2.47239e-111
UTI89_C2369	gatY	tagatose-bisphosphate aldolase GatY	-8.54461	1.90047e-22
UTI89_C1716	fmlD	putative Fml fimbrial adhesin FmlD precursor	-8.52643	1.89566e-22
UTI89_C4289	atpH	membrane-bound ATP synthase F1 sector delta-subunit	-8.51975	7.36405e-20
UTI89_C3865	yhfG	hypothetical protein YhfG	-8.51793	2.29081e-108
UTI89_C4338	rho	transcription termination factor rho	-8.51713	1.20716e-106
UTI89_C0195	fabZ	(3R)-hydroxymyristol acyl carrier protein dehydratase	-8.51501	2.76911e-22
UTI89_C2269	UTI89_C2269	conserved hypothetical protein	-8.51309	3.6211e-107
UTI89_C4292	atpE	membrane-bound ATP synthase F0 sector subunit c	-8.51212	2.80145e-22
UTI89_C2190	UTI89_C2190	hypothetical protein	-8.50848	4.65587e-21
UTI89_C1634	acpD	acyl carrier protein phosphodiesterase	-8.49686	3.27519e-107
UTI89_C0450	yajR	hypothetical transport protein YajR	-8.48802	2.32351e-103
UTI89_C2891	lepA	GTP-binding elongation factor LepA	-8.48708	9.00208e-176
UTI89_C1210	UTI89_C1210	conserved hypothetical protein	-8.48199	1.23484e-20
UTI89_C1406	hemK	protein methyltransferase HemK	-8.47188	1.59115e-17
UTI89_C1984	UTI89_C1984	conserved hypothetical protein	-8.46484	5.62259e-21
UTI89_C5011	fimA	type 1 fimbriae major subunit FimA	-8.46411	2.59075e-219
UTI89_C1321	UTI89_C1321	putative tail component of prophage	-8.46145	4.75927e-96
UTI89_C2293	hisD	histidinol dehydrogenase	-8.42803	1.78298e-94
UTI89_C4503	tpiA	triosephosphate isomerase	-8.42601	9.50304e-21
UTI89_C4952	UTI89_C4952	hypothetical protein	-8.40945	2.22261e-20
UTI89_C2768	amiA	probable N-acetylmuramoyl-L-alanine amidase AmiA precursor	-8.40743	6.05303e-100
UTI89_C3800	UTI89_C3800	hypothetical protein	-8.40422	4.26102e-19
UTI89_C2915	UTI89_C2915	putative transposase InsK for insertion sequence element IS150	-8.40355	4.64469e-91
UTI89_C2953	yfjG	hypothetical protein YfjG	-8.37739	8.04551e-97
UTI89_C5096	UTI89_C5096	hypothetical protein	-8.36667	5.81966e-17
UTI89_C0697	UTI89_C0697	conserved hypothetical protein	-8.36188	4.06721e-20
UTI89_C0675	UTI89_C0675	hypothetical protein	-8.36098	3.92518e-20
UTI89_C3681	mreB	regulator of FtsI	-8.35373	1.61165e-19
UTI89_C3890	yrfA	hypothetical protein YrfA	-8.35141	1.08992e-274
UTI89_C5163	UTI89_C5163	hypothetical protein	-8.34784	7.61043e-20
UTI89_C4535	UTI89_C4535	hypothetical protein	-8.34692	7.13685e-20
UTI89_C4554	oxyR	hydrogen peroxide-inducible genes activator	-8.34508	0
UTI89_C3284	ygfZ	2D-phage unknown protein	-8.3439	1.19962e-17
UTI89_C1276	bet	putative recombination protein Bet of prophage	-8.33656	1.49699e-162
UTI89_C0438	UTI89_C0438	hypothetical protein	-8.33555	1.49808e-18
UTI89_C3330	yqgD	hypothetical protein YqgD	-8.33458	1.90864e-16
UTI89_C2251	UTI89_C2251	hypothetical protein	-8.32666	2.66245e-19
UTI89_C1029	mgsA	methylglyoxal synthase	-8.32283	3.10205e-19
UTI89_C2561	nuoI	NADH dehydrogenase I chain I	-8.31936	1.49948e-19
UTI89_C3044	mprA	regulator of plasmid McrB operon	-8.31577	2.39641e-96
UTI89_C2105	yecR	hypothetical protein YecR	-8.30776	2.46931e-90
UTI89_C1641	hok	hypothetical protein Hok	-8.30598	3.33492e-19
UTI89_C1642	UTI89_C1642	putative conserved protein	-8.30597	3.28907e-19
UTI89_C3857	yheU	hypothetical protein	-8.30437	2.57204e-153
UTI89_C0071	UTI89_C0071	hypothetical protein	-8.30396	9.74205e-208
UTI89_C5014	fimD	outer membrane usher protein FimD precursor	-8.30276	0
UTI89_C1572	ymjA	hypothetical protein	-8.28069	4.51167e-15
UTI89_C3057	csrA	carbon storage regulator; controls glycogen synthesis, gluconeogenesis, cell size and surface properties	-8.27979	1.65842e-18
UTI89_C3514	UTI89_C3514	hypothetical protein	-8.27254	8.36261e-73
UTI89_C2283	yeeA	Hypothetical protein YeeA	-8.27078	1.48304e-91
UTI89_C2709	yfdY	hypothetical protein YfdY	-8.26975	7.93915e-19
UTI89_C3840	secE	inner membrane preprotein translocase	-8.25762	1.27451e-18
UTI89_C0716	UTI89_C0716	hypothetical protein	-8.23902	6.46434e-89
UTI89_C4167	waaL	putative lipid A-core surface polymer ligase	-8.23787	0
UTI89_C4323	UTI89_C4323	hypothetical protein	-8.22942	3.42147e-18
UTI89_C1657	UTI89_C1657	hypothetical protein	-8.22123	5.81011e-18
UTI89_C1067	wrbA	trp repressor binding protein	-8.20085	1.44874e-88
UTI89_C2041	yebY	hypothetical protein YebY precursor	-8.18465	2.23999e-17
UTI89_C2569	UTI89_C2569	hypothetical protein	-8.18457	6.84893e-88
UTI89_C3595	rpsO	30S ribosomal subunit protein S15	-8.16899	7.49231e-17
UTI89_C4742	yjeI	conserved hypothetical protein	-8.15962	1.51603e-84
UTI89_C3033	nrdH	glutaredoxin-like protein; hydrogen donor	-8.14985	4.25405e-17
UTI89_C3032	UTI89_C3032	hypothetical protein	-8.14984	4.20434e-17
UTI89_C1878	ydiI	hypothetical protein YdiI	-8.14544	4.33813e-86
UTI89_C3802	coaA	pantothenate kinase	-8.1452	2.08462e-17
UTI89_C5013	fimC	periplasmic chaperone protein FimC precursor	-8.13743	0
UTI89_C2987	UTI89_C2987	hypothetical protein	-8.13681	2.59604e-140
UTI89_C2808	perM	putative permease PerM	-8.12385	1.26098e-178
UTI89_C4521	UTI89_C4521	hypothetical protein	-8.11401	1.21467e-80
UTI89_C1223	UTI89_C1223	hypothetical protein	-8.11336	7.99659e-17
UTI89_C1549	pgpB	non-essential phosphatidylglycerophosphate phosphatase, membrane bound	-8.10961	1.72556e-74
UTI89_C2974	UTI89_C2974	hypothetical protein	-8.1048	2.04397e-16
UTI89_C1796	rstA	transcriptional regulatory protein RstA	-8.10161	5.57783e-84
UTI89_C3591	UTI89_C3591	hypothetical protein	-8.0967	1.56961e-16
UTI89_C3470	ygiA	hypothetical protein	-8.07653	2.07553e-16
UTI89_C0820	UTI89_C0820	hypothetical protein	-8.07555	2.05548e-16
UTI89_C1495	UTI89_C1495	hypothetical protein	-8.06041	2.41988e-16
UTI89_C0910	UTI89_C0910	hypothetical protein	-8.05835	3.69812e-16
UTI89_C5068	dnaT	primosomal protein I	-8.04336	1.22515e-11
UTI89_C0210	proS	prolyl-tRNA synthetase	-8.00547	1.24236e-15
UTI89_C4611	plsB	glycerol-3-phosphate acyltransferase	-7.99357	8.88126e-15
UTI89_C1284	UTI89_C1284	N protein	-7.98985	3.10112e-15
UTI89_C2095	flhD	flagellar transcriptional activator FlhD	-7.97461	2.3078e-125
UTI89_C1675	UTI89_C1675	hypothetical protein	-7.96283	4.73844e-14
UTI89_C1320	UTI89_C1320	putative tail fiber component Z of prophage	-7.9614	5.51256e-15
UTI89_C4772	hfq	Hfq subunit of RNA-binding homohexamer that affects many cellular processes	-7.94797	4.3008e-213
UTI89_C0631	lipA	lipoate synthesis protein	-7.92649	1.18555e-14
UTI89_C3172	UTI89_C3172	hypothetical protein	-7.92358	1.14454e-11
UTI89_C1309	UTI89_C1309	hypothetical protein	-7.91445	2.02053e-14
UTI89_C1058	torT	periplasmic protein TorT	-7.90025	1.64619e-127
UTI89_C2859	UTI89_C2859	hypothetical protein	-7.88848	7.89491e-14
UTI89_C2355	yegP	hypothetical protein YegP	-7.88461	3.28659e-200
UTI89_C1703	UTI89_C1703	putative conserved protein	-7.88404	1.68578e-14
UTI89_C2504	atoA	acetate CoA-transferase beta subunit	-7.86979	4.07367e-122
UTI89_C0419	UTI89_C0419	hypothetical protein	-7.86369	5.34558e-14
UTI89_C1606	ogt	O-6-alkylguanine-DNA/cysteine-protein methyltransferase	-7.85281	1.1808e-67
UTI89_C1147	UTI89_C1147	hypothetical protein	-7.84404	7.78008e-72
UTI89_C0571	ylcA	putative 2-component transcriptional regulator	-7.841	9.6777e-11
UTI89_C1382	ymgE	transglycosylase associated protein	-7.82828	1.16124e-13
UTI89_C1176	msyB	acidic protein MsyB	-7.82722	1.16124e-13
UTI89_C4995	yeeT2	hypothetical protein YeeT	-7.81409	7.11158e-97
UTI89_C3860	crp	CRP-cAMP transcriptional dual regulator	-7.81116	8.44382e-54
UTI89_C1727	UTI89_C1727	hypothetical protein	-7.79268	3.1961e-14
UTI89_C2348	yegL	hypothetical protein YegL	-7.75376	1.66582e-67
UTI89_C0579	ybdF	hypothetical protein YbdF	-7.75259	9.88331e-143
UTI89_C2771	eutK	ethanolamine utilization protein EutK	-7.74728	7.60733e-14
UTI89_C0376	adhC	alcohol dehydrogenase class III; formaldehyde dehydrogenase, glutathione-dependent	-7.74159	3.25192e-153
UTI89_C2262	UTI89_C2262	hypothetical protein	-7.7303	1.83446e-62
UTI89_C4658	yjcH	hypothetical protein YjcH	-7.72161	9.82216e-14
UTI89_C0760	UTI89_C0760	hypothetical protein	-7.71939	9.28996e-14
UTI89_C1582	ycjO	putative binding-protein dependent transport protein	-7.71717	9.87156e-14
UTI89_C0971	UTI89_C0971	hypothetical protein	-7.70403	1.68678e-13
UTI89_C1914	UTI89_C1914	putative conserved protein	-7.69251	2.136e-13
UTI89_C3896	yrfF	putative protein IgaA-like membrane	-7.68917	3.20098e-13
UTI89_C2713	ypdB	hypothetical protein YpdB	-7.67958	2.04072e-151
UTI89_C5114	UTI89_C5114	hypothetical protein	-7.67815	3.56866e-65
UTI89_C1232	ycfL	hypothetical protein YcfL	-7.66161	1.62264e-53
UTI89_C4512	yiiU	conserved hypothetical protein	-7.65279	5.33421e-173
UTI89_C0440	thiL	thiamin-monophosphate kinase	-7.64003	1.50243e-12
UTI89_C1677	UTI89_C1677	hypothetical protein	-7.61363	1.3642e-10
UTI89_C5113	UTI89_C5113	putative endopeptidase protein Rz of prophage CP-933K	-7.59745	5.86161e-61
UTI89_C2379	yohL	hypothetical protein	-7.58448	5.14638e-53
UTI89_C1407	sirB2	protein sirB2	-7.56665	1.13669e-56
UTI89_C1704	UTI89_C1704	hypothetical protein	-7.56	2.84587e-12
UTI89_C0392	UTI89_C0392	hypothetical protein	-7.55827	2.37448e-12
UTI89_C3648	UTI89_C3648	hypothetical protein	-7.54633	5.19547e-12
UTI89_C1893	ydiT	ferredoxin-like protein YdiT	-7.533	5.46977e-11
UTI89_C3357	UTI89_C3357	hypothetical protein	-7.51356	1.60934e-11
UTI89_C1222	pabC	4-amino-4-deoxychorismate lyase	-7.48425	2.48258e-136
UTI89_C4689	phnN	ATP-binding component of phosphonate transport	-7.47202	2.04123e-134
UTI89_C2665	rus	holiday-junction resolvase	-7.46568	2.72319e-56
UTI89_C1488	ydfR	hypothetical protein YdfR	-7.46429	4.89087e-11
UTI89_C3952	yrhA	hypothetical protein YrhA	-7.46028	2.76578e-11
UTI89_C4610	ubiA	4-hydroxybenzoate-octaprenyltransferase	-7.45602	1.41431e-10
UTI89_C0172	yadR	conserved hypothetical protein YadR	-7.45542	1.6027e-11
UTI89_C3146	UTI89_C3146	hypothetical protein	-7.44686	3.2626e-91
UTI89_C3152	UTI89_C3152	hypothetical protein	-7.4229	3.65187e-11
UTI89_C3153	chpR	suppressor of inhibitory function of ChpA, PemI-like, autoregulated	-7.42289	3.64128e-11
UTI89_C0373	UTI89_C0373	putative AraC-like transcriptional regulator	-7.41239	6.69761e-11
UTI89_C3283	UTI89_C3283	hypothetical protein	-7.40511	8.56129e-11
UTI89_C1452	UTI89_C1452	hypothetical protein	-7.38546	1.09104e-10
UTI89_C1575	pspB	phage shock protein B, putative inner membrane protein	-7.36921	7.65751e-11
UTI89_C1830	ydhA	hypothetical protein YdhA	-7.36412	1.22905e-10
UTI89_C2724	mntH	high affinity NRAMP family manganese transporter	-7.35693	3.82188e-115
UTI89_C2339	UTI89_C2339	hypothetical protein	-7.34212	1.74505e-09
UTI89_C3616	yhbZ	putative GTP-binding factor	-7.33689	1.23525e-10
UTI89_C2542	pmrD	Polymyxin B resistance protein PmrD	-7.33007	1.15791e-145
UTI89_C2799	UTI89_C2799	conserved hypothetical protein	-7.32465	4.89816e-10
UTI89_C2911	UTI89_C2911	hypothetical protein	-7.3199	3.2237e-10
UTI89_C3228	UTI89_C3228	hypothetical protein	-7.31949	6.28872e-51
UTI89_C1057	UTI89_C1057	hypothetical protein	-7.30268	2.55189e-10
UTI89_C1876	sufA	SufA scaffold protein for iron-sulfur cluster assembly	-7.30099	5.13936e-10
UTI89_C3597	rbfA	ribosome-binding factor A	-7.29284	1.07596e-09
UTI89_C0630	UTI89_C0630	hypothetical protein	-7.27577	4.14083e-10
UTI89_C1319	UTI89_C1319	putative head-tail joining protein of prophage	-7.26954	2.99058e-09
UTI89_C0728	UTI89_C0728	hypothetical protein	-7.2672	1.2401e-09
UTI89_C0250	UTI89_C0250	hypothetical protein	-7.26008	1.52641e-128
UTI89_C3837	UTI89_C3837	hypothetical protein	-7.2515	2.1589e-08
UTI89_C1544	cysB	positive transcriptional regulator for cysteine regulon	-7.24136	8.6578e-10
UTI89_C3488	UTI89_C3488	ADP-heptose synthase	-7.22693	1.33309e-46
UTI89_C2595	ubiX	3-octaprenyl-4-hydroxybenzoate carboxy-lyase	-7.22282	1.17188e-09
UTI89_C0729	cydB	cytochrome d terminal oxidase polypeptide subunit II	-7.20077	3.19236e-09
UTI89_C0955	UTI89_C0955	hypothetical protein	-7.19609	2.03728e-113
UTI89_C1293	ninB1	putative NinB protein encoded within prophage	-7.18391	1.6458e-43
UTI89_C1161	csgD	putative 2-component transcriptional regulator for 2nd curli operon	-7.17888	6.22163e-236
UTI89_C3836	rplA	50S ribosomal subunit protein L1	-7.17764	1.35586e-08
UTI89_C0954	UTI89_C0954	hypothetical protein	-7.16697	1.05396e-109
UTI89_C1066	yccJ	hypothetical protein	-7.10589	1.2717e-08
UTI89_C4724	UTI89_C4724	hypothetical protein YdcX	-7.09174	2.32172267018446e-317
UTI89_C4248	yidB	hypothetical protein YidB	-7.08573	2.79348e-244
UTI89_C0790	ybhO	hypothetical protein YbhO	-7.07671	2.65998e-227
UTI89_C2494	UTI89_C2494	hypothetical protein	-7.07245	1.18944e-08
UTI89_C2742	UTI89_C2742	hypothetical protein	-7.07028	3.19626e-60
UTI89_C1746	yneK	hypothetical protein	-7.06264	2.77815e-69
UTI89_C0810	ybiN	hypothetical protein YbiN	-7.05089	2.65605e-68
UTI89_C2874	yfhG	hypothetical protein YfhG	-7.01368	7.15503e-99
UTI89_C4148	cysE	serine acetyltransferase	-7.01181	1.55739e-08
UTI89_C2826	guaB	inosine-5'-monophosphate dehydrogenase	-7.00573	2.41255e-96
UTI89_C0560	UTI89_C0560	hypothetical protein	-6.96662	5.68191e-08
UTI89_C5043	UTI89_C5043	hypothetical protein	-6.96388	8.24252e-31
UTI89_C1650	tehB	tellurite resistance protein TehB	-6.94214	5.82933e-93
UTI89_C3794	UTI89_C3794	hypothetical protein	-6.93547	1.33289e-203
UTI89_C2098	otsB	trehalose phosphatase	-6.93542	3.83033e-39
UTI89_C0587	UTI89_C0587	conserved hypothetical protein	-6.93228	5.03912e-08
UTI89_C3089	hypA	HypA protein	-6.93087	6.278e-94
UTI89_C1916	pfkB	6-phosphofructokinase II	-6.88599	4.97407e-303
UTI89_C0035	UTI89_C0035	hypothetical protein	-6.8582	1.75998e-07
UTI89_C1924	cedA	cell division regulatory protein CedA	-6.85258	1.69139e-07
UTI89_C1404	hemA	glutamyl-tRNA reductase	-6.84068	5.054e-07
UTI89_C1742	yneG	hypothetical protein YneG	-6.83509	4.21236e-37
UTI89_C1431	rssB	RssB/Hnr protein	-6.82983	1.9936e-164
UTI89_C4625	dnaB	replicative DNA helicase	-6.81441	1.25386e-36
UTI89_C0860	potI	putrescine transport system permease protein potI	-6.80953	7.13557e-62
UTI89_C2640	UTI89_C2640	hypothetical protein	-6.78094	8.25482e-106
UTI89_C1515	UTI89_C1515	putative tail component of prophage CP-933K	-6.77947	4.47105e-85
UTI89_C1527	yciF	putative structural proteins	-6.73232	1.65274e-80
UTI89_C1396	UTI89_C1396	hypothetical protein	-6.72487	5.63906e-07
UTI89_C1359	minE	cell division topological specificity factor MinE	-6.71053	7.25903e-34
UTI89_C0800	UTI89_C0800	hypothetical protein	-6.70756	2.0377e-06
UTI89_C2119	yecS	putative transport system permease protein	-6.66596	5.9009e-121
UTI89_C4256	UTI89_C4256	hypothetical protein	-6.64299	2.28734e-06
UTI89_C2683	kil2	kil protein of bacteriophage HK97	-6.63924	6.62993e-96
UTI89_C1551	yciM	putative heat shock protein	-6.63246	1.89807e-06
UTI89_C1972	ydjL	putative oxidoreductase	-6.58525	9.52473e-74
UTI89_C1240	ycfR	hypothetical protein	-6.58155	3.59861e-06
UTI89_C2038	yebW	hypothetical protein YebW	-6.58152	3.61237e-06
UTI89_C4168	waaV	putative beta1,3-glucosyltransferase	-6.54282	0
UTI89_C1917	UTI89_C1917	hypothetical protein	-6.54057	4.45463e-31
UTI89_C1528	yciG	hypothetical protein	-6.53976	3.59064e-06
UTI89_C3492	cca	tRNA nucleotidyl transferase	-6.53221	6.42304e-06
UTI89_C4459	glnA	glutamine synthetase	-6.52501	7.8502e-06
UTI89_C2086	cheY	chemotaxis protein CheY	-6.5203	9.35872e-06
UTI89_C1310	UTI89_C1310	hypothetical protein	-6.5009	4.55604e-41
UTI89_C0879	UTI89_C0879	hypothetical protein	-6.49667	9.95386e-30
UTI89_C0414	rdgC	nonspecific DNA binding protein; nucleoid component	-6.48968	2.1306e-124
UTI89_C0851	ybjM	hypothetical protein YbjM	-6.48031	6.66844e-45
UTI89_C1926	ydjC	hypothetical protein YdjC	-6.46629	4.77611e-70
UTI89_C3659	UTI89_C3659	hypothetical protein	-6.45875	8.33108e-69
UTI89_C2024	UTI89_C2024	hypothetical protein	-6.44536	3.64166e-86
UTI89_C2656	hkbM	hypothetical protein	-6.43841	1.31979e-05
UTI89_C2692	UTI89_C2692	hypothetical protein	-6.43032	4.09333e-190
UTI89_C2691	UTI89_C2691	hypothetical protein	-6.43032	2.71203e-190
UTI89_C1842	gloA	lactoylglutathione lyase	-6.41376	9.31725e-96
UTI89_C4288	UTI89_C4288	hypothetical protein	-6.40811	5.14254e-200
UTI89_C3279	xerD	site-specific recombinase	-6.40426	1.56714e-228
UTI89_C1272	UTI89_C1272	putative C4-type zinc finger protein	-6.34351	2.23643e-97
UTI89_C2411	UTI89_C2411	putative oxidoreductase	-6.31708	5.76364e-113
UTI89_C1973	yeaC	hypothetical protein YeaC	-6.29527	1.3323e-25
UTI89_C2624	UTI89_C2624	phosphohistidine phosphatase SixA	-6.28953	5.79084e-27
UTI89_C4337	rhoL	rho operon leader peptide	-6.28312	4.88141e-45
UTI89_C4287	atpA	membrane-bound ATP synthase F1 sector alpha-subunit	-6.27146	2.38178e-178
UTI89_C0462	UTI89_C0462	hypothetical protein	-6.26475	2.75441e-94
UTI89_C0094	murE	UDP-N-acetylmuramoylalanyl-D-glutamate--2, 6-diaminopimelate ligase	-6.26215	4.16743e-05
UTI89_C5140	UTI89_C5140	hypothetical protein	-6.25643	9.07199e-257
UTI89_C1665	ydcX	hypothetical protein	-6.25197	7.12643e-05
UTI89_C1157	ycdZ	hypothetical protein YcdZ	-6.22586	5.75003e-258
UTI89_C4351	wzyE	4-alpha-L-fucosyltransferase	-6.20584	0
UTI89_C1444	oppD	oligopeptide transport ATP-binding protein OppD	-6.20434	1.13524e-42
UTI89_C1019	fabA	3-hydroxydecanoyl-[acyl-carrier-protein] dehydratase	-6.19396	0.000128598
UTI89_C4422	ubiB	2-octaprenylphenol hydroxylase	-6.18939	0.000129177
UTI89_C3902	UTI89_C3902	conserved hypothetical protein	-6.18547	0.00013596
UTI89_C4534	yijF	hypothetical protein YijF precursor	-6.16111	8.88985e-129
UTI89_C0179	yaeH	putative structural protein	-6.15553	5.424e-211
UTI89_C1052	sfa	Sfa protein	-6.13949	5.29313e-128
UTI89_C3337	yqgE	hypothetical protein	-6.12721	1.01568e-97
UTI89_C4448	UTI89_C4448	hypothetical protein	-6.12694	0.000128587
UTI89_C0156	folK	2-amino-4-hydroxy-6- hydroxymethyldihydropteridine pyrophosphokinase	-6.1202	0.000243566
UTI89_C5151	UTI89_C5151	hypothetical protein	-6.11878	5.52267e-23
UTI89_C2532	yfaZ	hypothetical protein YfaZ precursor	-6.11381	9.32363e-173
UTI89_C3338	UTI89_C3338	hypothetical protein	-6.10778	3.57379e-05
UTI89_C3308	fba	fructose-bisphosphate aldolase class II	-6.08477	6.97604e-23
UTI89_C2400	UTI89_C2400	putative membrane protein	-6.06418	6.18877e-52
UTI89_C0657	ybeY	hypothetical protein	-6.05831	2.63853e-05
UTI89_C2662	UTI89_C2662	hypothetical protein	-6.0583	2.63434e-05
UTI89_C3609	folP	7,8-dihydropteroate synthase	-6.05167	5.1874e-05
UTI89_C1051	cspG	cold shock-like protein G	-6.04426	1.3273e-20
UTI89_C2791	UTI89_C2791	hypothetical protein	-6.01356	1.74745e-26
UTI89_C2792	UTI89_C2792	hypothetical protein	-6.01355	1.68933e-26
UTI89_C0313	UTI89_C0313	50S ribosomal subunit protein X	-6.00801	8.39723e-104
UTI89_C1255	UTI89_C1255	hypothetical protein	-6.00242	1.64179e-36
UTI89_C1711	ydeM	hypothetical protein YdeM	-6.00075	1.78067e-53
UTI89_C1159	csgF	curli production assembly/transport component CsgF precursor	-5.98862	3.10348e-146
UTI89_C3731	def	peptide deformylase	-5.98457	5.04476e-05
UTI89_C0152	yadM	putative fimbrial subunit YadM precursor	-5.98078	0
UTI89_C1504	UTI89_C1504	putative head-tail joining protein of prophage	-5.95284	2.15064e-20
UTI89_C2628	UTI89_C2628	hypothetical protein	-5.94968	7.88366e-21
UTI89_C4279	pstC	cytoplasmic membrane component of high-affinity phosphate-specific ABC transport system	-5.94282	3.32031e-247
UTI89_C4474	UTI89_C4474	hypothetical protein	-5.9176	1.0937e-139
UTI89_C1580	UTI89_C1580	hypothetical protein	-5.9103	9.8323e-05
UTI89_C2701	evgA	putative positive transcription regulator	-5.90918	0
UTI89_C0278	gpt	xanthine-guanine phosphoribosyltransferase	-5.87353	2.06052e-84
UTI89_C4835	yjfF	hypothetical ABC transporter permease protein yjfF	-5.86055	2.54687e-212
UTI89_C4282	glmU	bifunctional N-acetyl glucosamine-1-phosphate uridyltransferase/glucosamine-1-phosphate acetyltransferase	-5.83556	0.000106437
UTI89_C0779	UTI89_C0779	hypothetical protein	-5.75726	1.33932e-95
UTI89_C0482	ybaZ	hypothetical protein YbaZ	-5.74906	7.62538e-18
UTI89_C4176	kdtA	3-deoxy-D-manno-octulosonic-acid transferase (KDO) transferase	-5.74531	0.000192194
UTI89_C5095	UTI89_C5095	putative regulatory protein	-5.74325	0.000189174
UTI89_C2946	UTI89_C2946	hypothetical protein	-5.7343	0.000369005
UTI89_C2851	iscU	iron-sulfur cluster assembly scaffold protein	-5.72926	8.68733e-18
UTI89_C2847	fdx	ferredoxin, 2Fe-2S	-5.71022	2.89171e-17
UTI89_C2028	kdgR	transcriptional regulator KdgR	-5.70843	1.24956e-176
UTI89_C2025	yebO	hypothetical protein	-5.68764	2.7504e-52
UTI89_C2863	yphB	hypothetical protein YphB	-5.68412	1.20508e-150
UTI89_C0905	ftsK	cell division protein FtsK	-5.67539	6.94895477208207e-315
UTI89_C4748	sugE	SugE SMR transporter	-5.65522	5.85577e-153
UTI89_C1918	ydiZ	hypothetical protein	-5.65287	0.000365545
UTI89_C0731	ybgE	hypothetical protein	-5.64986	3.67379e-13
UTI89_C0801	UTI89_C0801	putative conserved protein	-5.63913	5.23774e-71
UTI89_C0183	rpsB	30S ribosomal protein S2	-5.63804	0.000741308
UTI89_C1540	sohB	possible protease SohB	-5.62915	2.72451e-293
UTI89_C0380	UTI89_C0380	putative transferase	-5.61073	6.5756e-260
UTI89_C3998	nikR	nickel responsive transcriptional regulator	-5.6014	5.23605e-269
UTI89_C0956	UTI89_C0956	prophage CP-933T unknown protein	-5.5629	0.000749531
UTI89_C0902	cydD	transport ATP-binding protein CydD	-5.55638	0.000707111
UTI89_C0304	ykgJ	putative ferredoxin	-5.5542	1.1754e-248
UTI89_C0102	ftsQ	cell division protein; ingrowth of wall at septum	-5.55084	0.000693533
UTI89_C0199	dnaE	DNA polymerase III alpha subunit	-5.54502	0.00136513
UTI89_C2486	napF	ferredoxin-type protein: electron transfer	-5.4837	2.01293e-201
UTI89_C1059	torR	TorCAD operon transcriptional regulatory protein torR	-5.47668	1.93944e-85
UTI89_C2064	ruvB	RuvB protein, Holliday junction helicase subunit A	-5.4604	9.18366e-144
UTI89_C3832	rpoB	RNA polymerase beta subunit	-5.45673	3.1239e-25
UTI89_C3804	murB	UDP-N-acetylenolpyruvoylglucosamine reductase	-5.43882	0.00264999
UTI89_C2657	UTI89_C2657	hypothetical protein	-5.43761	1.15215e-213
UTI89_C0490	acrA	acriflavine resistance protein A precursor	-5.42474	0
UTI89_C1855	ydhQ	hypothetical protein	-5.41266	1.28018e-178
UTI89_C4818	ytfE	hypothetical protein YtfE	-5.4122	1.45345e-179
UTI89_C3061	recA	RecA protein	-5.36036	7.90709e-174
UTI89_C0688	ybfJ	hypothetical protein YbfJ	-5.34562	0.00142687
UTI89_C4183	dfp	flavoprotein affecting synthesis of DNA and pantothenate metabolism	-5.34557	0.00142608
UTI89_C1570	sapB	peptide transport system permease protein SapB	-5.33808	9.07901e-42
UTI89_C2888	rnc	RNase III, ds RNA	-5.33507	0.00258483
UTI89_C4420	ubiE	ubiquinone/menaquinone biosynthesis methyltransferase ubiE	-5.30175	3.04581e-57
UTI89_C1375	dadA	D-amino acid dehydrogenase small subunit	-5.27662	2.05811e-150
UTI89_C2513	ubiG	UbiG, subunit of 3-demethylubiquinone 3-methyltransferase / 2-octaprenyl-6-hydroxyphenol methylase	-5.27315	1.30602e-31
UTI89_C2848	hscA	chaperone protein HscA	-5.2674	1.84543e-154
UTI89_C5034	UTI89_C5034	hypothetical protein	-5.24277	1.65322e-39
UTI89_C4244	UTI89_C4244	hypothetical protein	-5.22829	3.94186e-263
UTI89_C5115	UTI89_C5115	hypothetical protein	-5.21559	6.27708e-254
UTI89_C0436	ribD	diaminohydroxyphosphoribosylaminopyrimidine deaminase; 5-amino-6-(5-phosphoribosylamino)uracil reductase	-5.21008	0.0050001
UTI89_C2462	rplY	50S ribosomal protein L25	-5.20304	0.00512909
UTI89_C0672	nagB	glucosamine-6-phosphate deaminase	-5.19243	9.6047e-72
UTI89_C2425	UTI89_C2425	hypothetical protein	-5.19174	7.54185e-22
UTI89_C3453	UTI89_C3453	hypothetical protein	-5.18835	6.1284e-128
UTI89_C0205	yaeP	conserved hypothetical protein	-5.17547	4.53477e-57
UTI89_C1913	UTI89_C1913	hypothetical protein	-5.17146	4.33717e-159
UTI89_C4973	UTI89_C4973	hypothetical protein	-5.13609	3.87911e-185
UTI89_C1036	yccK	hypothetical protein YccK	-5.08302	0.00505209
UTI89_C1003	pncB	nicotinate phosphoribosyltransferase	-5.08086	0.00971363
UTI89_C4645	ssb	single strand DNA-binding protein	-5.07722	0.00969398
UTI89_C2588	yfcH	putative sugar nucleotide epimerase	-5.07076	1.25946e-155
UTI89_C0594	fepB	ferrienterobactin-binding periplasmic protein precursor	-5.05564	2.71935e-53
UTI89_C0693	pgm	phosphoglucomutase	-5.04694	2.47355e-301
UTI89_C2684	UTI89_C2684	enterobacteria phage Sf6 gene 30 protein	-5.03147	7.13109e-194
UTI89_C4296	gidA	glucose-inhibited division protein A	-4.9742	0
UTI89_C2685	UTI89_C2685	enterobacteria phage Sf6 gene 29 protein	-4.96245	1.15424e-184
UTI89_C1117	focX	putative regulatory protein	-4.95879	0
UTI89_C4834	ytfT	hypothetical ABC transporter permease protein ytfT	-4.95326	1.56261e-206
UTI89_C0643	holA	DNA polymerase III, delta subunit	-4.93694	0.00979966
UTI89_C0027	ribF	riboflavin biosynthesis protein RibF; riboflavin kinase (flavokinase)	-4.93454	0.00973408
UTI89_C4150	UTI89_C4150	hypothetical protein	-4.93255	0.00970392
UTI89_C0116	UTI89_C0116	hypothetical protein	-4.92898	0.018796
UTI89_C3635	yrbK	hypothetical protein	-4.92893	0.0188271
UTI89_C2403	yehY	hypothetical ABC transporter permease protein yehY	-4.92225	1.76387e-163
UTI89_C0131	acnB	aconitate hydratase 2	-4.90787	1.50116e-203
UTI89_C1337	sitC	SitC protein	-4.8952	2.58247e-120
UTI89_C2160	yedA	putative transmembrane subunit	-4.89254	6.60848e-175
UTI89_C5159	serB	phosphoserine phosphatase	-4.87542	3.04775e-293
UTI89_C0422	UTI89_C0422	hypothetical protein	-4.83971	1.25846e-09
UTI89_C3341	yggT	putative resistance protein	-4.82342	4.21499e-154
UTI89_C4579	UTI89_C4579	hypothetical protein	-4.80487	2.46862e-101
UTI89_C2580	UTI89_C2580	hypothetical protein	-4.79742	4.10047e-222
UTI89_C3220	recD	exodeoxyribonuclease V alpha chain	-4.78417	2.71037e-231
UTI89_C4259	trmE	probable tRNA modification GTPase TrmE	-4.78255	2.87725e-140
UTI89_C0796	ybhG	hypothetical membrane protein YbhG	-4.77474	3.55202e-259
UTI89_C3494	ygiG	dihydroneopterin aldolase	-4.76748	0.018796
UTI89_C0216	yaeD	hypothetical protein YaeD	-4.76722	3.63163e-130
UTI89_C2766	yfeZ	hypothetical protein YfeZ	-4.76698	2.14328e-44
UTI89_C2443	fruK	fructose-1-phosphate kinase	-4.76217	3.90286e-109
UTI89_C1078	UTI89_C1078	hypothetical protein	-4.74416	1.60415e-43
UTI89_C2353	baeS	sensor protein BaeS	-4.73983	2.3994e-247
UTI89_C3217	UTI89_C3217	hypothetical protein	-4.70052	2.18642e-86
UTI89_C0608	ahpC	alkyl hydroperoxide reductase, C22 subunit; detoxification of hydroperoxides	-4.69389	4.62008e-139
UTI89_C1266	icdA	NADP Isocitrate dehydrogenase	-4.68483	6.12984e-26
UTI89_C1265	UTI89_C1265	hypothetical protein	-4.68482	6.25747e-26
UTI89_C2137	fliE	flagellar biosynthesis; basal-body component, possibly at (MS-ring)-rod junction	-4.67618	1.62008e-119
UTI89_C2053	eda	2-keto-3-deoxygluconate 6-phosphate aldolase	-4.66367	1.30908e-108
UTI89_C2581	pta	phosphate acetyltransferase	-4.65186	3.67077e-220
UTI89_C2033	UTI89_C2033	hypothetical protein	-4.63569	2.83374e-79
UTI89_C1774	ynfE	putative dimethyl sulfoxide reductase chain YnfE precursor	-4.61981	1.84826e-144
UTI89_C3393	glcG	protein GlcG	-4.58606	1.61242e-69
UTI89_C0901	cydC	transport ATP-binding protein CydC	-4.5814	0.0365601
UTI89_C3323	tktA	transketolase 1	-4.57271	7.94198e-59
UTI89_C3876	yhfU	hypothetical protein	-4.56343	1.25592e-158
UTI89_C2649	UTI89_C2649	hypothetical protein	-4.54798	8.2285e-69
UTI89_C1373	fadR	negative regulator for fad regulon, and positive activator of fabA	-4.54187	5.62132e-105
UTI89_C0265	UTI89_C0265	hypothetical protein	-4.45372	3.41015e-51
UTI89_C3457	ygiN	protein YgiN	-4.43336	8.54563e-68
UTI89_C4596	yjbG	hypothetical protein YjbG precursor	-4.43112	8.00546e-99
UTI89_C2740	yfeR	putative transcriptional regulator LysR-type	-4.42607	1.09204e-198
UTI89_C2421	mglC	galactoside transport system permease protein mglC	-4.39828	3.84242e-113
UTI89_C3884	rpe	D-ribulose-5-phosphate 3-epimerase	-4.38105	2.15094e-77
UTI89_C1769	ynfA	hypothetical protein YnfA	-4.3763	0.0368227
UTI89_C0503	hemH	ferrochelatase (heme synthetase)	-4.36981	0.0713189
UTI89_C1038	UTI89_C1038	hypothetical protein	-4.368	0.0713189
UTI89_C0704	ybfA	hypothetical protein YbfA precursor	-4.36606	0.0713856
UTI89_C2966	UTI89_C2966	bacteriophage V tail protein	-4.34778	1.91833e-48
UTI89_C5123	UTI89_C5123	putative tail component of prophage CP-933K	-4.34352	3.62302e-147
UTI89_C3974	UTI89_C3974	phosphoglycerate dehydrogenase	-4.33943	5.86068e-228
UTI89_C3818	yjaH	conserved hypothetical protein	-4.33306	1.11871e-191
UTI89_C2480	napC	cytochrome c protein, subunit of nitrate reductase, periplasmic	-4.32015	5.35199e-134
UTI89_C3293	ubiH	2-octaprenyl-6-methoxyphenol hydroxylase	-4.30542	2.63546e-38
UTI89_C1900	ydiV	hypothetical protein YdiV	-4.30495	0
UTI89_C4325	ilvM	acetolactate synthase II small subunit	-4.28911	3.03389e-140
UTI89_C2710	ddg	DDG protein	-4.27188	1.41227e-144
UTI89_C3374	kpsT	polysialic acid transport ATP-binding protein kpsT	-4.26282	0
UTI89_C2632	yfdC	putative transport	-4.25831	5.40138e-177
UTI89_C1981	yeaI	hypothetical protein YeaI	-4.25285	1.73868e-211
UTI89_C0909	UTI89_C0909	hypothetical protein	-4.24958	4.03635e-15
UTI89_C5103	UTI89_C5103	hypothetical protein	-4.21201	1.52029e-89
UTI89_C0127	aceE	pyruvate dehydrogenase E1 component	-4.17435	3.38338e-115
UTI89_C2151	rcsA	positive DNA-binding transcriptional regulator of capsular polysaccharide synthesis, activates its own expression, subunit of RcsB transcriptional activator	-4.1619	2.09447e-180
UTI89_C2420	yeiA	hypothetical protein YeiA	-4.15597	6.05182e-158
UTI89_C1833	slyA	transcriptional regulator SlyA	-4.13553	1.75511e-50
UTI89_C3746	secY	putative ATPase subunit of translocase	-4.12574	0.0715121
UTI89_C4435	hemG	protoporphyrinogen oxidase	-4.12348	0.139221
UTI89_C3713	yhdZ	hypothetical amino-acid ABC transporter ATP-binding protein yhdZ	-4.12164	1.03498e-145
UTI89_C2928	UTI89_C2928	hypothetical protein	-4.12149	0.139157
UTI89_C3108	UTI89_C3108	hypothetical protein	-4.11965	0.139157
UTI89_C0431	secF	protein-export membrane protein SecF	-4.11965	0.139157
UTI89_C3740	rpoA	RNA polymerase, alpha subunit	-4.11567	0.139245
UTI89_C1142	UTI89_C1142	hypothetical protein	-4.11298	1.85407e-87
UTI89_C3563	UTI89_C3563	putative phosphotransferase system enzyme subunit	-4.09667	5.80976e-131
UTI89_C0337	UTI89_C0337	conserved hypothetical protein	-4.09628	5.92709e-217
UTI89_C2552	elaC	protein ElaC	-4.0867	1.2034e-160
UTI89_C0326	ykgI	hypothetical protein YkgI precursor	-4.08579	1.42812e-39
UTI89_C3932	aufD	Auf fimbriae minor subunit precursor AufD	-4.06828	7.66996e-262
UTI89_C1743	yneH	putative glutaminase	-4.04967	1.9872e-50
UTI89_C0115	ppdD	prelipin peptidase dependent protein	-4.0481	2.28074e-82
UTI89_C0913	UTI89_C0913	putative bacteriophage late gene regulator	-4.04263	1.71715e-177
UTI89_C1757	UTI89_C1757	putative conserved protein	-4.03666	1.767e-65
UTI89_C2296	hisH	imidazole glycerol phosphate synthase holoenzyme	-4.02827	5.28263e-51
UTI89_C2307	UTI89_C2307	bacteriophage HK620 O-antigen modification protein	-4.02452	0
UTI89_C2603	truA	tRNA pseudouridylate synthase I	-4.02326	6.55538e-152
UTI89_C2189	UTI89_C2189	hypothetical protein	-4.01257	1.55597e-60
UTI89_C5144	prfC	peptide chain release factor RF-3	-4.00344	6.38641e-220
UTI89_C2306	wciP	putative rhamnosyltransferase	-3.99795	0
UTI89_C1788	ydgF	YdgF SMR protein, subunit of YdgEF complex	-3.99295	8.10163e-91
UTI89_C3142	UTI89_C3142	hypothetical protein	-3.97671	2.22981e-279
UTI89_C4599	UTI89_C4599	hypothetical protein	-3.97452	2.91354e-125
UTI89_C3190	UTI89_C3190	hypothetical protein	-3.97183	7.60885469294513e-313
UTI89_C1075	ycdM	putative monooxygenase YcdM	-3.94431	2.90536e-39
UTI89_C1480	UTI89_C1480	hypothetical protein	-3.92302	1.20576e-26
UTI89_C1361	minC	septum site-determining protein MinC	-3.89298	1.87085e-76
UTI89_C0325	UTI89_C0325	hypothetical protein	-3.88341	6.34566e-33
UTI89_C0687	fur	subunit of Fur transcriptional dual regulator	-3.87884	8.15817e-107
UTI89_C0128	aceF	pyruvate dehydrogenase	-3.87258	2.7458e-109
UTI89_C1755	UTI89_C1755	putative conserved protein	-3.86813	1.60598e-136
UTI89_C2788	talA	transaldolase A	-3.85668	2.90347e-137
UTI89_C1730	UTI89_C1730	putative phage-related membrane protein	-3.85121	1.71225e-42
UTI89_C3368	neuS	poly-alpha-2,8 sialosyl sialyltransferase	-3.84639	3.16703e-244
UTI89_C4381	UTI89_C4381	conserved hypothetical protein	-3.84474	2.81916e-118
UTI89_C0858	potG	putrescine transport ATP-binding protein PotG	-3.83674	2.55814e-136
UTI89_C2832	engA	probable GTP-binding protein EngA	-3.82103	0.269489
UTI89_C4099	UTI89_C4099	glycine tRNA synthetase beta subunit	-3.82103	0.269489
UTI89_C1889	UTI89_C1889	hypothetical protein	-3.81912	0.269489
UTI89_C2223	UTI89_C2223	hypothetical protein	-3.81912	0.269489
UTI89_C2870	glyA	serine hydroxymethyltransferase	-3.81912	0.269489
UTI89_C2396	yehS	hypothetical protein YehS	-3.81602	4.80741e-145
UTI89_C3637	yhbG	putative ATP-binding component of a transport system	-3.81526	0.269489
UTI89_C3621	ispB	octaprenyl diphosphate synthase	-3.81524	0.269489
UTI89_C0722	sucB	dihydrolipoamide succinyltransferase component of 2-oxoglutarate dehydrogenase complex	-3.81523	0.269489
UTI89_C4804	UTI89_C4804	hypothetical protein	-3.81113	1.54491e-174
UTI89_C1432	galU	glucose-1-phosphate uridylyltransferase	-3.78971	1.98139e-108
UTI89_C3933	UTI89_C3933	hypothetical protein	-3.78268	1.96502e-85
UTI89_C1977	yeaE	hypothetical protein YeaE	-3.77585	3.02025e-114
UTI89_C4172	rafI	lipopolysaccharide 1,3-galactosyltransferase	-3.77521	0
UTI89_C2241	UTI89_C2241	putative transferase	-3.77356	1.69506e-174
UTI89_C3467	yqiB	putative enzyme	-3.77014	5.67613e-145
UTI89_C0209	yaeF	putative synthase of the YaeF/YiiX family	-3.7588	3.81551e-180
UTI89_C3554	tdcR	threonine dehydratase operon activator protein	-3.75719	3.28813e-149
UTI89_C1081	ycdO	protein YcdO	-3.75261	5.25704e-101
UTI89_C5146	UTI89_C5146	hypothetical protein	-3.7359	1.08321e-75
UTI89_C0236	yafT	putative aminopeptidase	-3.73024	0
UTI89_C1169	ymdC	putative synthase	-3.72613	5.9303e-221
UTI89_C1449	kch	putative potassium channel protein	-3.68776	3.78267e-101
UTI89_C4581	pepE	peptidase E	-3.66953	5.98507e-159
UTI89_C1399	ychH	hypothetical protein	-3.65758	6.50115e-23
UTI89_C3168	sdaB	L-serine dehydratase (deaminase), L-SD2	-3.64747	1.21508e-214
UTI89_C2737	UTI89_C2737	hypothetical protein	-3.64636	3.98586e-37
UTI89_C2127	fliT	flagellar biosynthesis; repressor of class 3a and 3b operons (RflA activity)	-3.64526	1.0092e-27
UTI89_C1252	potC	spermidine/putrescine transport system permease	-3.64414	3.14549e-61
UTI89_C0481	ybaY	hypothetical protein YbaY	-3.64254	5.61334e-116
UTI89_C0727	cydA	cytochrome d terminal oxidase, polypeptide subunit I	-3.6263	2.60146e-07
UTI89_C2508	yfaQ	hypothetical protein YfaQ precursor	-3.61252	2.50553e-178
UTI89_C0467	lon	DNA-binding, ATP-dependent protease La; heat shock K-protein	-3.61147	2.27037e-286
UTI89_C0198	rnhB	RNAse HII, degrades RNA of DNA-RNA hybrids	-3.6103	1.76426e-25
UTI89_C3226	ppdB	prepilin peptidase dependent protein B precursor	-3.6096	2.11245e-96
UTI89_C3007	yfdR1	hypothetical protein YfdR	-3.60936	1.43527e-195
UTI89_C1419	UTI89_C1419	hypothetical protein	-3.60432	2.77603e-72
UTI89_C1487	UTI89_C1487	lambdoid prophage DLP12 lysis protein S-like protein	-3.60277	2.36679e-141
UTI89_C3363	kpsE	polysialic acid capsule synthesis protein KpsE	-3.59588	7.70616e-196
UTI89_C1573	pspF	psp operon transcriptional activator	-3.59313	3.06775e-66
UTI89_C2663	UTI89_C2663	bacteriophage ST64T antitermination protein gp23	-3.59154	3.08422e-98
UTI89_C2750	ptsI	phosphoenolpyruvate-protein phosphotransferase system enzyme I	-3.59133	6.81817e-58
UTI89_C4122	UTI89_C4122	hypothetical protein	-3.57589	1.20521e-177
UTI89_C2979	UTI89_C2979	hypothetical protein	-3.5729	1.48272e-40
UTI89_C0289	UTI89_C0289	hypothetical protein	-3.57228	2.57676e-195
UTI89_C3321	cmtB	PTS system, mannitol-specific enzyme II component, cryptic	-3.57182	2.05275e-164
UTI89_C0089	fruR	transcriptional repressor of fru operon and others	-3.57083	3.3336e-160
UTI89_C0873	ybjU	low-specificity L-threonine aldolase	-3.55936	2.05184e-254
UTI89_C1951	ynjC	hypothetical ABC transporter permease protein ynjC	-3.55202	7.07202e-151
UTI89_C2235	UTI89_C2235	hypothetical protein	-3.53698	7.81361e-48
UTI89_C4970	UTI89_C4970	hypothetical protein	-3.52619	1.40378e-105
UTI89_C3301	yqfE	hypothetical protein YqfE	-3.51862	3.35621e-152
UTI89_C4425	tatC	sec-independent protein twin-arginine translocase subunit tatC	-3.51481	0
UTI89_C3864	fic	cell filamentation protein fic	-3.50915	2.79076e-140
UTI89_C1063	yccD	hypothetical protein YccD	-3.50752	3.28076e-37
UTI89_C5174	arcA	ArcA transcriptional dual regulator	-3.50691	6.55887e-147
UTI89_C0797	ybiH	putative transcriptional regulator	-3.50511	1.73402e-62
UTI89_C2511	yfaA	hypothetical protein YfaA	-3.4913	4.59581e-274
UTI89_C1048	yccB	hypothetical protein	-3.46302	4.26621e-32
UTI89_C4824	ytfJ	YtfJ protein precursor	-3.45763	1.93872e-109
UTI89_C1568	sapD	putative ATP-binding protein of peptide transport system	-3.44653	3.87334e-27
UTI89_C0645	leuS	leucyl-tRNA synthetase	-3.44059	0.269489
UTI89_C3822	hemE	uroporphyrinogen decarboxylase	-3.44058	0.269489
UTI89_C1620	UTI89_C1620	hypothetical protein	-3.43862	0.269489
UTI89_C1731	UTI89_C1731	putative phage-related membrane protein	-3.43672	0.520879
UTI89_C0550	purK	phosphoribosylaminoimidazole carboxylase ATPase subunit	-3.43515	1.00814e-102
UTI89_C4363	hemD	uroporphyrinogen-III synthase	-3.43474	0.520879
UTI89_C3732	fmt	methionyl-tRNA formyltransferase	-3.43472	0.520879
UTI89_C2836	gcpE	1-hydroxy-2-methyl-2-(E)-butenyl 4-diphosphate synthase	-3.43471	0.520879
UTI89_C1454	ispZ	probable intracellular septation protein	-3.43469	0.520879
UTI89_C4988	UTI89_C4988	hypothetical protein	-3.41101	8.2494e-86
UTI89_C3472	ygiC	putative synthetase/amidase	-3.39973	4.37392e-268
UTI89_C4173	rfaP	lipopolysaccharide core biosynthesis protein rfaP	-3.39897	0
UTI89_C2871	hmpA	dihydropteridine reductase, ferrisiderophore reductase activity	-3.39598	2.16775e-247
UTI89_C5158	smp	Smp protein precursor	-3.39273	7.48339e-156
UTI89_C0504	ybaC	acetyl esterase	-3.39232	5.61301e-133
UTI89_C1725	UTI89_C1725	putative phage-related secreted protein	-3.38638	3.79509e-225
UTI89_C2694	hkaC	hypothetical protein	-3.38479	1.02265e-74
UTI89_C2415	yohK	putative transporter	-3.38214	2.06936e-34
UTI89_C0590	fepC	ferric enterobactin transport ATP-binding protein fepC	-3.36167	4.96504e-55
UTI89_C3734	trkA	trk system potassium uptake protein TrkA	-3.35542	3.37637e-207
UTI89_C2756	cysW	ABC-type sulfate transport system permease component	-3.35056	5.37848e-48
UTI89_C2556	nuoN	NADH dehydrogenase I chain N	-3.34824	1.46786e-106
UTI89_C5037	yjiE	putative transcriptional regulator	-3.3414	1.48608e-124
UTI89_C2249	UTI89_C2249	hypothetical protein	-3.33217	1.22315e-75
UTI89_C4434	trkH	trk system potassium uptake protein TrkH	-3.3082	1.44086e-296
UTI89_C3379	gspJ	hypothetical type II secretion protein GspJ	-3.29453	3.07026e-115
UTI89_C4138	mtlD	mannitol-1-phosphate 5-dehydrogenase	-3.27291	3.0444e-271
UTI89_C3801	UTI89_C3801	hypothetical protein	-3.26308	3.58812e-33
UTI89_C0498	UTI89_C0498	conserved hypothetical protein	-3.24137	1.65322e-39
UTI89_C2837	yfgA	hypothetical protein YfgA	-3.23232	1.19497e-71
UTI89_C2865	yphD	hypothetical ABC transporter permease protein yphD	-3.22621	6.83703e-122
UTI89_C0082	leuL	leu operon leader peptide	-3.21935	3.21627e-145
UTI89_C2466	yejM	putative sulfatase	-3.21344	1.16178e-127
UTI89_C0258	UTI89_C0258	hypothetical protein	-3.20746	1.20613e-63
UTI89_C2619	yfcQ	putative Yfc fimbriae subunit YfcQ precursor	-3.20322	9.34796e-97
UTI89_C4555	sthA	soluble pyridine nucleotide transhydrogenase	-3.20051	3.18249e-174
UTI89_C5070	yjjP	hypothetical protein YjjP	-3.19622	4.99694e-205
UTI89_C3367	kpsS	polysialic acid capsule synthesis protein KpsS	-3.18611	0
UTI89_C1558	yciR	hypothetical protein YciR	-3.18398	2.57984e-158
UTI89_C0865	artQ	arginine 3rd transport system permease protein	-3.1791	1.08132e-104
UTI89_C1801	manA	mannose-6-phosphate isomerase	-3.17075	1.12831e-86
UTI89_C1794	ydgB	hypothetical oxidoreductase YdgB	-3.17055	1.78632e-48
UTI89_C1569	sapC	peptide transport system permease protein SapC	-3.16895	5.35407e-60
UTI89_C3663	yhcB	hypothetical protein	-3.1638	2.78643e-84
UTI89_C0596	entE	enterobactin synthetase component E	-3.15664	5.04373e-143
UTI89_C2239	UTI89_C2239	Hypothetical protein	-3.1455	3.38483e-51
UTI89_C5093	UTI89_C5093	hypothetical protein	-3.14382	1.77259e-124
UTI89_C0499	ybaB	conserved hypothetical protein	-3.14296	1.92964e-37
UTI89_C0867	artP	arginine transport ATP-binding protein ArtP	-3.121	6.73992e-29
UTI89_C0893	UTI89_C0893	conserved hypothetical protein	-3.10733	5.34346e-47
UTI89_C3285	UTI89_C3285	putative oxidoreductase	-3.09996	3.12318e-53
UTI89_C1968	ydjH	hypothetical sugar kinase YdjH	-3.09379	8.52642e-192
UTI89_C1042	hyaC	probable Ni/Fe-hydrogenase 1 B-type cytochrome subunit	-3.08911	3.21929e-155
UTI89_C2699	UTI89_C2699	hypothetical protein	-3.08777	1.66965e-141
UTI89_C4936	UTI89_C4936	hypothetical protein	-3.08123	0
UTI89_C2085	cheZ	chemotaxis protein CheZ	-3.06727	1.266e-174
UTI89_C1970	ydjJ	hypothetical zinc-type alcohol dehydrogenase-like protein ydjJ	-3.06217	1.39094e-228
UTI89_C1342	UTI89_C1342	isocitrate dehydrogenase, specific for NADP+	-3.05743	4.48845e-38
UTI89_C2031	prc	carboxy-terminal protease for penicillin-binding protein 3	-3.05517	7.9669e-194
UTI89_C4846	UTI89_C4846	hypothetical protein	-3.03083	1.14091e-161
UTI89_C4620	UTI89_C4620	putative oxidoreductase	-3.02051	3.52647e-216
UTI89_C4460	typA	putative GTP-binding factor	-3.01382	0
UTI89_C4939	UTI89_C4939	hypothetical protein	-2.99732	3.06319e-83
UTI89_C0333	ykgH	hypothetical protein YkgH	-2.99339	7.47081e-77
UTI89_C1717	fmlC	putative outer membrane usher FmlC protein	-2.98546	2.11403e-183
UTI89_C3081	hycH	formate hydrogenlyase maturation protein HycH	-2.97955	4.20559e-80
UTI89_C1534	trpH	putative enzyme	-2.97865	4.51342e-44
UTI89_C0813	glnP	glutamine transport system permease protein glnP	-2.97675	2.89614e-94
UTI89_C1472	UTI89_C1472	hypothetical protein	-2.97178	1.94825e-257
UTI89_C0706	phrB	deoxyribodipyrimidine photolyase	-2.95672	9.07675e-227
UTI89_C3036	nrdF	ribonucleoside-diphosphate reductase 2 beta chain	-2.95483	4.24413e-256
UTI89_C3232	nudH	(di)nucleoside polyphosphate hydrolase	-2.9536	1.93854e-29
UTI89_C0835	UTI89_C0835	putative transport system permease protein	-2.94402	3.90627e-164
UTI89_C3292	visC	protein VisC	-2.94139	3.10934e-62
UTI89_C1997	UTI89_C1997	hypothetical protein	-2.93681	1.42227e-93
UTI89_C3300	rpiA	ribose-5-phosphate isomerase, constitutive	-2.93446	1.32274e-67
UTI89_C0346	yahC	hypothetical protein YahC	-2.92966	1.67249e-93
UTI89_C2906	yfiP	hypothetical protein YfiP	-2.92831	1.42046e-68
UTI89_C4704	yjcZ	hypothetical protein YjcZ	-2.92722	9.82208e-76
UTI89_C1790	pntB	pyridine nucleotide transhydrogenase, beta subunit	-2.92712	1.32342e-119
UTI89_C1050	cspH	cold shock-like protein H	-2.92559	5.57314e-58
UTI89_C2941	rimM	16S rRNA processing protein RimM	-2.91973	0.520879
UTI89_C3687	UTI89_C3687	hypothetical protein	-2.91972	0.520879
UTI89_C4251	dnaN	DNA polymerase III, beta-subunit	-2.91972	0.520879
UTI89_C2360	yegQ	hypothetical protein	-2.91953	2.59055e-147
UTI89_C1311	nohA1	Qin prophage packaging protein NU1-like protein	-2.91844	3.15258e-32
UTI89_C0139	yadF	conserved hypothetical protein YadF	-2.9177	0.520879
UTI89_C0192	ecfK	protein with possible extracytoplasmic function	-2.9177	0.520879
UTI89_C0444	ispA	geranyltranstransferase	-2.9177	0.520879
UTI89_C3309	pgk	phosphoglycerate kinase	-2.9177	0.520879
UTI89_C2483	napG	ferredoxin-type protein, subunit of nitrate reductase, periplasmic	-2.91754	1.5895e-54
UTI89_C4858	UTI89_C4858	hypothetical protein	-2.91566	0.520879
UTI89_C4741	groEL	GroEL (chaperone Hsp60)	-2.91565	0.520879
UTI89_C4252	dnaA	chromosomal replication initiator protein DnaA	-2.91564	0.520879
UTI89_C1695	UTI89_C1695	hypothetical protein	-2.91564	0.520879
UTI89_C1975	gapA	glyceraldehyde-3-phosphate dehydrogenase A	-2.91563	0.520879
UTI89_C1226	holB	DNA polymerase III, delta prime subunit	-2.91563	0.520879
UTI89_C1217	fabD	malonyl CoA-acyl carrier protein transacylase	-2.91562	0.520879
UTI89_C0105	lpxC	UDP-3-O-[3-hydroxymyristoyl] N-acetylglucosamine deacetylase	-2.91562	0.520879
UTI89_C0882	UTI89_C0882	hypothetical protein	-2.91562	0.520879
UTI89_C0684	glnS	glutaminyl-tRNA synthetase	-2.91562	0.520879
UTI89_C0899	infA	protein chain initiation factor IF-1	-2.91562	0.520879
UTI89_C0111	coaE	dephospho-CoA kinase	-2.91561	0.520879
UTI89_C0502	adk	adenylate kinase	-2.91561	0.520879
UTI89_C4447	dsbA	disulfide oxidoreductase	-2.90512	9.08688e-228
UTI89_C2997	UTI89_C2997	hypothetical protein	-2.90336	5.65461e-79
UTI89_C1881	ydiL	hypothetical protein YdiL	-2.89594	9.16674e-173
UTI89_C0123	UTI89_C0123	hypothetical protein	-2.89212	1.78992e-126
UTI89_C1386	UTI89_C1386	putative iron compound ABC transporter, ATP-binding protein	-2.88946	1.45067e-31
UTI89_C4280	pstS	phosphate-binding periplasmic protein precursor	-2.88881	3.50098e-210
UTI89_C2079	yecM	YecM conserved hypothetical protein with structural similarity to metal binding isomerases and oxygenases	-2.8826	1.44249e-58
UTI89_C4171	rfaJ	lipopolysaccharide 1,2-glucosyltransferase	-2.88202	0
UTI89_C3091	hypC	hydrogenase isoenzymes formation protein HypC	-2.86538	7.73163e-82
UTI89_C2822	UTI89_C2822	hypothetical protein	-2.86127	3.12597e-55
UTI89_C3375	kpsM	polysialic acid transport protein KpsM	-2.8592	0
UTI89_C1986	yeaM	hypothetical transcriptional regulator YeaM	-2.85777	6.11702e-33
UTI89_C0254	UTI89_C0254	hypothetical protein	-2.85031	1.65139e-157
UTI89_C1567	sapF	peptide transport system ATP-binding protein sapF	-2.84927	3.30646e-75
UTI89_C2408	pbpG	penicillin-binding protein 7 precursor (D-alanyl-D-alanine-endopeptidase) (DD-endopeptidase)	-2.84704	1.81146e-86
UTI89_C4429	fre	NAD(P)H-flavin reductase	-2.84477	7.8775e-61
UTI89_C4550	argB	acetylglutamate kinase	-2.84004	5.74282e-134
UTI89_C4788	yjfN	hypothetical protein	-2.83895	2.17143e-75
UTI89_C4849	UTI89_C4849	hypothetical protein	-2.83782	2.74997e-70
UTI89_C0660	yleB	2-octaprenyl-3-methyl-6-methoxy-1,4-benzoquinol hydroxylase	-2.83491	2.8292e-21
UTI89_C1640	ydcA	hypothetical protein YdcA precursor	-2.82304	8.86448e-26
UTI89_C2673	UTI89_C2673	hypothetical protein	-2.81947	2.39299e-57
UTI89_C2981	UTI89_C2981	major capsid protein precursor	-2.80909	4.92454e-104
UTI89_C4758	yjeO	hypothetical protein	-2.78083	3.5305e-66
UTI89_C2131	yedF	hypothetical protein	-2.7787	1.36568e-30
UTI89_C1095	UTI89_C1095	conserved hypothetical protein	-2.77461	1.45357e-217
UTI89_C5121	UTI89_C5121	hypothetical protein	-2.77019	7.44604e-81
UTI89_C4472	yiiD	putative acetyltransferase	-2.76802	1.72732e-186
UTI89_C4755	yjeA	putative lysyl-tRNA synthetase	-2.76399	2.17111e-80
UTI89_C0466	clpX	ATP-dependent specificity component of ClpP serine protease, chaperone	-2.76047	1.75182e-112
UTI89_C2117	sdiA	regulatory protein SdiA	-2.75947	8.07696e-128
UTI89_C4032	UTI89_C4032	hypothetical protein	-2.75913	6.16969e-36
UTI89_C3795	tufB	protein chain elongation factor EF-Tu (duplicate of tufB)	-2.75877	1.22743e-96
UTI89_C2359	UTI89_C2359	hypothetical protein	-2.75734	4.03921e-66
UTI89_C2337	UTI89_C2337	putative transport protein	-2.72702	1.95784e-184
UTI89_C3515	ebgR	ebg operon repressor	-2.72486	2.20234e-197
UTI89_C1001	ompF	outer membrane protein F precursor	-2.72361	1.74799e-53
UTI89_C5022	pptE	putative phosphoenolpyruvate-protein phosphoryltransferase PptE	-2.71792	6.35727e-216
UTI89_C0843	deoR	DeoR transcriptional repressor	-2.69699	1.59579e-61
UTI89_C2850	iscA	putative regulator	-2.69175	9.98587e-52
UTI89_C0352	yahI	carbamate kinase-like protein YahI	-2.68949	1.68748e-44
UTI89_C2226	UTI89_C2226	putative transposase	-2.68481	1.67387e-70
UTI89_C4154	UTI89_C4154	hypothetical protein	-2.68119	1.98926e-172
UTI89_C0408	UTI89_C0408	hypothetical protein	-2.67612	1.21079e-92
UTI89_C1346	ycgF	hypothetical protein YcgF	-2.67428	1.66542e-163
UTI89_C1586	ycjS	hypothetical oxidoreductase YcjS	-2.67151	1.09063e-37
UTI89_C3364	kpsD	polysialic acid transport protein KpsD precursor	-2.67118	1.38985e-149
UTI89_C3817	zraP	periplasmic zinc resistance-associated protein precursor	-2.66342	9.75529e-116
UTI89_C4502	cdh	CDP-diacylglycerol pyrophosphatase	-2.6466	2.35592e-91
UTI89_C1539	yciK	hypothetical oxidoreductase YciK	-2.64243	9.54586e-99
UTI89_C2448	yeiP	putative elongation factor YeiP	-2.63404	1.13898e-90
UTI89_C3987	yhhQ	hypothetical protein YhhQ	-2.63254	3.13125e-151
UTI89_C4848	yjgF	conserved hypothetical protein	-2.61978	6.3229e-36
UTI89_C0428	tgt	tRNA-guanine transglycosylase	-2.61615	6.2278e-123
UTI89_C4590	yjbC	putative 23S rRNA pseudouridine synthase subunit yjbC	-2.61407	5.07743e-117
UTI89_C1559	rnb	exoribonuclease II	-2.59341	9.29175e-84
UTI89_C2841	pbpC	penicillin-binding protein 1C	-2.57361	5.55646e-174
UTI89_C0948	UTI89_C0948	prophage CP-933T putative stability/partitioning protein	-2.56987	1.64097e-65
UTI89_C2587	folX	D-erythro-7,8-dihydroneopterin triphosphate epimerase	-2.56683	3.9915e-56
UTI89_C1397	ychF	probable GTP-binding protein YchF	-2.56358	2.21327e-109
UTI89_C1224	yceG	putative thymidylate kinase	-2.56196	4.19325e-106
UTI89_C0827	UTI89_C0827	putative pyruvate formate-lyase 3 activating enzyme	-2.55319	1.53424e-73
UTI89_C2614	aroC	chorismate synthase	-2.55315	4.22393e-22
UTI89_C4528	UTI89_C4528	hypothetical protein	-2.54762	0
UTI89_C2423	mglB	galactose-binding transport protein	-2.54657	3.36851e-71
UTI89_C1357	UTI89_C1357	putative conserved protein	-2.5388	1.41959e-154
UTI89_C1950	ynjB	hypothetical protein YnjB	-2.53605	6.75652e-50
UTI89_C5112	ybcS2	bacteriophage lambda lysozyme-like protein	-2.53227	4.92444e-126
UTI89_C0331	ykgG	hypothetical protein YkgG	-2.52226	7.98198e-89
UTI89_C1922	UTI89_C1922	hypothetical protein	-2.514	3.83715e-51
UTI89_C0012	yaaW	putative oxidoreductase	-2.50809	5.84405e-73
UTI89_C1772	ynfC	hypothetical protein YnfC	-2.50544	1.45607e-125
UTI89_C3824	yjaE	regulator of sigma D	-2.50188	9.30972e-74
UTI89_C0632	lipB	lipoate-protein ligase B	-2.50141	3.73062e-20
UTI89_C0311	UTI89_C0311	hypothetical protein	-2.50003	8.56995e-44
UTI89_C4194	rpoZ	RNA polymerase, omega subunit	-2.49783	5.25478e-61
UTI89_C0276	prfH	peptide chain release factor-like protein	-2.49412	1.36614e-31
UTI89_C2437	yeiL	regulatory protein YeiL	-2.4807	7.26593e-143
UTI89_C4377	UTI89_C4377	conserved hypothetical protein	-2.47565	2.25172e-150
UTI89_C1749	marR	multiple antibiotic resistance protein MarR	-2.47097	2.45683e-24
UTI89_C3206	UTI89_C3206	putative exported protein	-2.46632	1.27774e-70
UTI89_C2272	UTI89_C2272	hypothetical protein	-2.46572	7.20209e-103
UTI89_C3543	yhaK	conserved hypothetical protein	-2.44652	1.10305e-65
UTI89_C0005	yaaX	hypothetical protein YaaX precursor	-2.44594	9.25622e-44
UTI89_C2143	fliK	flagellar hook-length control protein	-2.42589	3.20701e-76
UTI89_C0794	ybhS	hypothetical protein	-2.42399	5.23264e-64
UTI89_C3569	agaB	PTS system, cytoplasmic, N-acetylgalactosamine-specific IIB component 1 (EIIB-AGA)	-2.41095	4.36855371692674e-315
UTI89_C0387	tauD	alpha-ketoglutarate-dependent taurine dioxygenase	-2.41034	1.98636e-53
UTI89_C1328	UTI89_C1328	putative tail component of prophage	-2.4009	4.7058e-22
UTI89_C0616	citX	apo-citrate lyase phosphoribosyl-dephospho-CoA transferase	-2.39895	1.93117e-49
UTI89_C4152	grxC	glutaredoxin 3	-2.38461	8.44383e-27
UTI89_C0138	hpt	hypoxanthine phosphoribosyltransferase	-2.37877	3.00923e-95
UTI89_C2236	UTI89_C2236	hypothetical protein	-2.37831	4.48125e-16
UTI89_C4668	gltP	glutamate-aspartate symport protein	-2.36476	5.17451e-134
UTI89_C4376	uvrD	DNA helicase II	-2.35482	5.40256e-306
UTI89_C1024	sulA	suppressor of lon	-2.35436	1.67777e-145
UTI89_C2172	yodA	conserved hypothetical protein	-2.348	2.70517e-62
UTI89_C4011	yhiN	hypothetical protein YhiN	-2.34531	3.56773e-126
UTI89_C1887	ydiO	hypothetical protein YdiO	-2.34496	1.0412e-133
UTI89_C2927	rluD	ribosomal large subunit pseudouridine synthase D	-2.33977	2.57302e-74
UTI89_C4762	orn	oligoribonuclease	-2.3314	1.82975e-25
UTI89_C3443	sufI	FtsI suppressor	-2.3298	8.30009e-153
UTI89_C0058	ksgA	dimethyladenosine transferase	-2.32951	1.06155e-97
UTI89_C1215	plsX	fatty acid/phospholipid synthesis protein PlsX	-2.32926	7.89696e-67
UTI89_C2698	emrY	multidrug resistance protein Y	-2.32679	9.58486e-274
UTI89_C1307	UTI89_C1307	hypothetical protein	-2.32329	1.29419e-42
UTI89_C3456	UTI89_C3456	hypothetical protein	-2.32263	9.46856e-38
UTI89_C1843	rnt	RNase T, degrades tRNA	-2.32249	7.71923e-11
UTI89_C0226	dkgB	2,5-diketo-D-gluconic acid reductase B	-2.31112	8.32749e-50
UTI89_C3848	yheO	conserved hypothetical protein	-2.31081	3.29774e-83
UTI89_C3638	rpoN	RNA polymerase sigma-54 factor	-2.30482	0.201903
UTI89_C4048	yhiX	Transcriptional regulator GadX	-2.30388	0
UTI89_C2446	yeiO	YeiO MFS transporter (sugar efflux transporter B)	-2.30378	9.85614e-62
UTI89_C1327	UTI89_C1327	hypothetical protein	-2.30377	3.57651e-20
UTI89_C3924	glpG	inner membrane-associated protein of glp regulon	-2.30311	9.56192e-135
UTI89_C1680	yddH	hypothetical protein YddH	-2.30049	1.07972e-37
UTI89_C3114	pcm	protein-L-isoaspartate O-methyltransferase	-2.29751	3.01774e-37
UTI89_C1203	flgG	flagellar basal body rod protein FlgG	-2.2963	1.35655e-93
UTI89_C2115	uvrY	putative 2-component transcriptional regulator	-2.29537	3.11544e-113
UTI89_C3590	deaD	Cold-shock DEAD-box protein A	-2.29094	4.25314e-125
UTI89_C1747	sotB	sugar efflux transporter	-2.2882	8.45779e-111
UTI89_C3930	aufF	Auf fimbrial chaperone 2 precursor	-2.28785	4.31958e-257
UTI89_C2471	narP	nitrate/nitrite response regulator protein NarP	-2.2877	3.29536e-62
UTI89_C2367	gatA	galactitol-specific enzyme IIA of phosphotransferase system	-2.28648	4.07347e-76
UTI89_C1829	pdxH	pyridoxamine 5'-phosphate oxidase	-2.28413	0.00241586
UTI89_C3726	aroE	shikimate 5-dehydrogenase	-2.28152	5.9825e-190
UTI89_C4789	yjfO	hypothetical protein	-2.27893	3.13058e-50
UTI89_C0255	UTI89_C0255	hypothetical protein	-2.27774	6.04591e-302
UTI89_C1231	ycfF	HIT-like protein YcfF	-2.27514	6.46598e-41
UTI89_C1279	kil1	Kil protein	-2.27207	9.28387e-60
UTI89_C4001	UTI89_C4001	putative phosphotransferase system enzyme subunit	-2.26883	2.43696e-132
UTI89_C3200	UTI89_C3200	hypothetical protein	-2.26871	7.31112e-120
UTI89_C0090	mraZ	MraZ protein	-2.26103	2.95696e-44
UTI89_C0017	dnaJ	chaperone with DnaK; heat shock protein	-2.25504	3.01083e-33
UTI89_C1546	UTI89_C1546	conserved hypothetical protein	-2.25125	1.72925e-95
UTI89_C2821	UTI89_C2821	hypothetical protein	-2.2493	9.77676e-32
UTI89_C0766	ybhD	hypothetical transcriptional regulator YbhD	-2.24303	5.46992e-99
UTI89_C3711	yhdX	hypothetical amino-acid ABC transporter permease protein yhdX	-2.23995	6.73469e-100
UTI89_C2817	ppk	polyphosphate kinase	-2.23839	1.12425e-202
UTI89_C1280	UTI89_C1280	lambda regulatory protein CIII	-2.23345	1.15992e-56
UTI89_C3027	ygaW	hypothetical protein	-2.23034	2.09984e-111
UTI89_C2196	yeeN	hypothetical protein	-2.22563	1.6138e-134
UTI89_C1473	UTI89_C1473	hypothetical protein	-2.22229	1.46262e-76
UTI89_C4340	rfe	undecaprenyl-phosphate alpha-N-acetylglucosaminyl transferase	-2.22008	5.04879260631774e-318
UTI89_C4648	soxS	regulation of superoxide response regulon	-2.2149	5.54768e-74
UTI89_C2898	UTI89_C2898	ATP-dependent RNA helicase	-2.2092	5.10026e-70
UTI89_C0537	hyi	hydroxypyruvate isomerase	-2.20787	2.68087e-67
UTI89_C2237	ibrB	hypothetical protein YbdM	-2.20031	2.16948e-67
UTI89_C0619	UTI89_C0619	hypothetical protein	-2.19358	7.53478e-65
UTI89_C3221	recB	exodeoxyribonuclease V beta chain	-2.19294	3.61673e-69
UTI89_C2089	tar	methyl-accepting chemotaxis protein II	-2.18804	9.11899e-83
UTI89_C2541	yfbJ	hypothetical protein YfbJ	-2.18654	4.20272e-40
UTI89_C4927	hlyC	hemolysin C	-2.18518	1.65489e-193
UTI89_C0650	gltJ	GltJ, subunit of glutamate ABC transporter	-2.17997	7.89282e-54
UTI89_C2559	nuoK	NADH dehydrogenase I chain K	-2.16232	0.000151053
UTI89_C3144	UTI89_C3144	hypothetical protein	-2.16021	3.2877e-41
UTI89_C3646	arcB	aerobic respiration control sensor protein ArcB	-2.15094	5.96533e-201
UTI89_C4412	UTI89_C4412	hypothetical protein	-2.14493	5.02451e-195
UTI89_C0960	UTI89_C0960	unknown protein encoded by prophage CP-933T	-2.14268	1.79392e-118
UTI89_C1181	UTI89_C1181	cytochrome b561-like protein 2	-2.14197	1.48326e-74
UTI89_C0207	yaeJ	hypothetical protein YaeJ	-2.14187	1.54716e-84
UTI89_C0290	UTI89_C0290	putative resolvase	-2.14022	2.01882e-66
UTI89_C5145	osmY	osmotically inducible protein Y precursor	-2.13841	2.00888e-24
UTI89_C2192	UTI89_C2192	hypothetical protein	-2.13512	3.30889e-124
UTI89_C3328	yqgB	hypothetical protein	-2.13076	4.63827e-46
UTI89_C2331	wcaC	putative glycosyltransferase	-2.13028	2.22719e-43
UTI89_C3021	UTI89_C3021	hypothetical protein	-2.13003	1.33912e-62
UTI89_C3841	tufA	translation elongation factor EF-Tu	-2.12951	2.88281e-125
UTI89_C3526	ygjT	hypothetical protein YgjT	-2.12494	1.82549e-136
UTI89_C3592	nlpI	lipoprotein NlpI precursor	-2.12443	3.6483e-90
UTI89_C4481	UTI89_C4481	hypothetical protein	-2.12366	1.55306e-90
UTI89_C4888	papF	minor pilin subunit PapF	-2.12241	2.84363e-167
UTI89_C4586	UTI89_C4586	putative sorbose PTS component	-2.12134	5.22434e-246
UTI89_C3294	pepP	Xaa-Pro aminopeptidase	-2.1204	3.56171e-129
UTI89_C0006	UTI89_C0006	hypothetical protein	-2.11717	1.37282e-32
UTI89_C1062	torD	chaperone protein TorD	-2.09927	5.09963e-19
UTI89_C0430	secD	protein-export membrane protein SecD	-2.09798	1
UTI89_C0559	folD	5,10-methylene-tetrahydrofolate dehydrogenase; 5,10-methylene-tetrahydrofolate cyclohydrolase	-2.09798	1
UTI89_C4255	rnpA	ribonuclease P protein component	-2.09797	1
UTI89_C2940	trmD	tRNA methyltransferase; tRNA (guanine-7-)-methyltransferase	-2.09797	1
UTI89_C3331	metK	S-adenosylmethionine synthetase	-2.09797	1
UTI89_C5041	yjiJ	hypothetical protein YjiJ	-2.09646	2.57474e-92
UTI89_C4801	priB	primosomal replication protein N	-2.09586	1
UTI89_C4454	yihA	probable GTP-binding cell division protein	-2.09585	1
UTI89_C4177	kdtB	phosphopantetheine adenylyltransferase	-2.09585	1
UTI89_C3842	fusA	translation elongation factor EF-G GTP-binding protein chain	-2.09585	1
UTI89_C4452	polA	DNA polymerase I	-2.09585	1
UTI89_C3834	rplL	50S ribosomal subunit protein L7/L12	-2.09585	1
UTI89_C3743	UTI89_C3743	hypothetical protein	-2.09584	1
UTI89_C3742	rpsK	30S ribosomal subunit protein S11	-2.09584	1
UTI89_C2516	nrdB	ribonucleoside-diphosphate reductase 1 beta chain	-2.09584	1
UTI89_C1828	tyrS	tyrosyl-tRNA synthetase	-2.09584	1
UTI89_C2515	nrdA	ribonucleoside diphosphate reductase 1, alpha subunit, B1	-2.09584	1
UTI89_C1737	hipB	HipB transcriptional activator	-2.09583	1
UTI89_C3689	accC	acetyl CoA carboxylase, biotin carboxylase subunit	-2.09583	1
UTI89_C1693	UTI89_C1693	hypothetical protein	-2.09583	1
UTI89_C3679	mreD	rod shape-determining protein	-2.09583	1
UTI89_C2809	UTI89_C2809	hypothetical protein	-2.09583	1
UTI89_C1288	UTI89_C1288	putative CI repressor of bacteriophage	-2.09583	1
UTI89_C2884	acpS	holo-[acyl-carrier protein] synthase	-2.09583	1
UTI89_C1178	htrB	lauroyl acyltransferase	-2.09582	1
UTI89_C0906	lolA	outer membrane lipoproteins carrier protein precursor	-2.09582	1
UTI89_C0554	ppiB	peptidyl-prolyl cis-trans isomerase B (rotamase B)	-2.09581	1
UTI89_C0497	dnaX	DNA polymerase III subunit tau	-2.09581	1
UTI89_C0189	uppS	subunit of undecaprenyl diphosphate synthase	-2.09581	1
UTI89_C0186	pyrH	uridylate kinase	-2.0958	1
UTI89_C0031	lytB	IspH protein	-2.0958	1
UTI89_C0029	lspA	lipoprotein signal peptidase	-2.0958	1
UTI89_C1391	ycgC	hypothetical protein YcgC	-2.09315	9.158e-54
UTI89_C1608	UTI89_C1608	hypothetical protein	-2.08603	4.00703e-35
UTI89_C0692	seqA	negative modulator of initiation of replication	-2.0834	3.32797e-89
UTI89_C4025	UTI89_C4025	hypothetical protein	-2.07826	7.61838e-54
UTI89_C0050	fixX	putative ferredoxin	-2.07756	5.55735e-33
UTI89_C0597	entB	2,3-dihydro-2,3-dihydroxybenzoate synthetase, isochroismatase	-2.06618	5.50381e-53
UTI89_C2205	UTI89_C2205	hypothetical protein	-2.06485	1.13621e-120
UTI89_C2169	UTI89_C2169	hypothetical protein	-2.06275	5.1424e-94
UTI89_C2721	yfeO	hypothetical protein YfeO	-2.06267	1.28168e-92
UTI89_C0314	ykgM	50S ribosomal protein L31 type B-1	-2.062	9.3143e-36
UTI89_C4285	atpD	membrane-bound ATP synthase F1 sector beta-subunit	-2.05875	2.74061e-64
UTI89_C0400	UTI89_C0400	hypothetical protein	-2.0584	2.23312e-86
UTI89_C1860	ydhS	hypothetical protein YdhS	-2.04803	6.84456e-91
UTI89_C1414	chaC	cation transport protein ChaC	-2.04761	9.12903e-44
UTI89_C1172	mdoG	periplasmic glucans biosynthesis protein MdoG precursor	-2.04368	3.6795e-135
UTI89_C0048	fixB	FixB protein	-2.04229	1.56888e-94
UTI89_C4169	waaW	UDP-galactose:(galactosyl) LPS alpha1,2-galactosyltransferase	-2.04026	0
UTI89_C1800	fumA	fumarase A	-2.03958	1.59788e-16
UTI89_C4526	UTI89_C4526	bifunctional nucleoside and albicidin permease/phage T6 and colicin K receptor	-2.03317	2.26209e-146
UTI89_C0223	UTI89_C0223	hypothetical protein	-2.01557	2.63545e-30
UTI89_C3096	ygbA	conserved hypothetical protein	-2.01015	1.16433e-39
UTI89_C4178	mutM	formamidopyrimidine DNA glycosylase	-2.00977	2.91887e-99
UTI89_C1557	UTI89_C1557	conserved hypothetical protein	-2.00913	1.78068e-30
UTI89_C3671	UTI89_C3671	conserved hypothetical protein	-2.00801	1.00964e-196
UTI89_C3022	yqaE	hypothetical protein	-2.00727	1.36337e-51
UTI89_C2352	yegB	putative transport protein	-2.00576	1.81641e-39
UTI89_C3997	nikE	nickel transport ATP-binding protein NikE	-2.00499	3.57525e-41
UTI89_C3313	UTI89_C3313	hypothetical protein	-2.00276	2.08883e-155
UTI89_C1894	ydiD	hypothetical protein YdiD	-1.99593	2.14547e-72
UTI89_C3647	yhcC	hypothetical protein	-1.99316	1.05443e-70
UTI89_C2784	eutQ	ethanolamine utilization protein EutQ	-1.9882	4.2753e-42
UTI89_C3532	exuR	exu regulon transcriptional regulator	-1.98298	6.90759e-111
UTI89_C0151	yadL	putative fimbrial subunit YadL precursor	-1.97768	1.75994e-165
UTI89_C3451	qseC	sensor protein QseC	-1.9776	2.37281e-106
UTI89_C2063	znuB	ZnuB, subunit of ZnuA/ZnuB/ZnuC ABC transporter	-1.96606	1.9751e-49
UTI89_C0213	metQ	D-methionine-binding transport system MetQ precursor	-1.95952	8.04867e-50
UTI89_C2102	yecI	ferritin-like protein	-1.94925	2.97563e-39
UTI89_C4938	UTI89_C4938	hypothetical protein	-1.94711	1.00364e-249
UTI89_C0547	ylbE	hypothetical protein YlbE	-1.94354	5.50696e-39
UTI89_C4382	rarD	hypothetical protein RarD	-1.93831	3.25148e-171
UTI89_C2714	ypdC	hypothetical transcriptional regulator YpdC	-1.93558	1.14582e-78
UTI89_C4012	pitA	low-affinity phosphate transport	-1.9351	6.66613e-70
UTI89_C1046	appC	probable third cytochrome oxidase, subunit I	-1.92905	4.75511e-70
UTI89_C4906	UTI89_C4906	putative F17-like fimbrial chaperone	-1.92748	2.07747e-257
UTI89_C0168	fhuD	ferrichrome-binding periplasmic protein precursor	-1.92662	5.07526e-80
UTI89_C2468	UTI89_C2468	hypothetical protein	-1.92547	1.29871e-20
UTI89_C0074	thiQ	thiamine transport ATP-binding protein ThiQ	-1.92478	7.7273e-46
UTI89_C1965	ydjE	hypothetical metabolite transport protein YdjE	-1.91854	1.27176e-141
UTI89_C5045	yjiM	hypothetical protein YjiM	-1.91701	1.31285e-51
UTI89_C5030	ghbD	putative 3-hydroxyisobutyrate dehydrogenase GhbD	-1.90847	4.3604e-241
UTI89_C1705	yddW	hypothetical lipoprotein YddW precursor	-1.90413	1.49751e-46
UTI89_C0916	UTI89_C0916	prophage CP-933T unknown protein	-1.89682	1.35452e-25
UTI89_C1011	ycbW	hypothetical protein YcbW	-1.88545	3.84477e-62
UTI89_C3972	UTI89_C3972	putative phosphotransferase system protein	-1.87219	2.13672e-125
UTI89_C3267	ygfO	putative transport protein	-1.86959	2.65578e-154
UTI89_C4016	yhiQ	hypothetical protein YhiQ	-1.86329	3.1288e-101
UTI89_C1969	ydjI	putative membrane protein YdjI	-1.86214	8.41649e-84
UTI89_C0685	ybfM	hypothetical protein	-1.86206	8.51414e-101
UTI89_C1967	ydjG	hypothetical oxidoreductase YdjG	-1.85733	2.72205e-45
UTI89_C4971	UTI89_C4971	hypothetical protein	-1.85611	1.02964e-80
UTI89_C4948	UTI89_C4948	hypothetical protein	-1.85261	2.23466e-80
UTI89_C4517	hslV	ATP-dependent hslVU protease peptidase subunit hslV	-1.8515	2.74815e-91
UTI89_C3478	UTI89_C3478	conserved hypothetical protein	-1.85024	8.99001e-61
UTI89_C4774	hflK	HflK protein regulator of FtsH protease, subunit of HflK-HflC complex	-1.83985	2.14018e-51
UTI89_C2562	nuoH	NADH dehydrogenase I chain H	-1.83368	3.69307e-49
UTI89_C3366	kpsC	capsule polysaccharide export protein KpsC	-1.8283	1.20334e-143
UTI89_C4075	UTI89_C4075	conserved hypothetical protein	-1.82287	6.85423e-33
UTI89_C2047	ptrB	protease II	-1.82116	1.04392e-54
UTI89_C0620	citE	citrate lyase beta chain (acyl lyase subunit)	-1.81873	1.51227e-44
UTI89_C2010	sdaA	L-serine dehydratase 1	-1.81748	5.26185e-64
UTI89_C1378	ldcA	muramoyltetrapeptide carboxypeptidase	-1.81517	3.85595e-53
UTI89_C1733	UTI89_C1733	putative phage protein	-1.81367	1.85311e-50
UTI89_C2065	ruvA	RuvA protein, Holliday junction helicase subunit B	-1.81326	1.80257e-31
UTI89_C5009	fimB	type 1 fimbriae regulatory protein FimB	-1.81219	4.32584e-101
UTI89_C1341	UTI89_C1341	hypothetical protein	-1.80575	7.41148e-65
UTI89_C3698	UTI89_C3698	hypothetical protein	-1.80532	2.97385e-45
UTI89_C2794	aegA	putative oxidoreductase Fe-S subunit	-1.80108	1.41208e-151
UTI89_C4706	basS	sensor kinase-phosphotransferase basS/PmrB	-1.80006	8.31489e-97
UTI89_C3195	UTI89_C3195	hypothetical protein	-1.79345	3.04178e-22
UTI89_C0345	yahB	hypothetical transcriptional regulator YahB	-1.79341	5.34251e-95
UTI89_C2579	UTI89_C2579	acetate kinase	-1.79189	4.39696e-56
UTI89_C4374	xerC	integrase/recombinase XerC	-1.7899	3.95933e-72
UTI89_C0359	yahK	hypothetical zinc-type alcohol dehydrogenase-like protein yahK	-1.78972	1.50368e-88
UTI89_C0013	htgA	positive regulator for sigma 32 heat shock promoters	-1.78759	3.34236e-26
UTI89_C1735	UTI89_C1735	hypothetical protein	-1.78517	2.02331e-27
UTI89_C4723	yjdK	hypothetical protein	-1.78498	8.63078e-74
UTI89_C2114	uvrC	excinuclease ABC subunit C	-1.78467	9.7262e-93
UTI89_C1591	ycjW	hypothetical transcriptional regulator YcjW	-1.78405	3.50123e-108
UTI89_C0056	apaH	bis(5'-nucleosyl)-tetraphosphatase, symmetrical	-1.78318	2.96888e-53
UTI89_C3441	UTI89_C3441	hypothetical protein	-1.78246	1.25219e-83
UTI89_C3934	aufC	outer membrane usher protein precursor AufC	-1.77944	0
UTI89_C4158	yibP	hypothetical protein YibP	-1.77806	2.51125e-155
UTI89_C1814	UTI89_C1814	hypothetical protein	-1.76579	6.93724e-44
UTI89_C4361	hemY	protoheme IX synthesis late stage protein	-1.76552	1.27444e-146
UTI89_C0173	yadS	conserved hypothetical protein YadS	-1.76413	6.11694e-43
UTI89_C3645	yhbL	enhancing lycopene biosynthesis protein 2	-1.75804	3.66457e-53
UTI89_C0521	UTI89_C0521	hypothetical adhesin/invasin-like protein	-1.75625	1.09874e-87
UTI89_C1697	sfcA	NAD-dependent malic enzyme	-1.75331	3.16731e-108
UTI89_C0274	yafP	hypothetical acetyltransferase YafP	-1.74981	9.32138e-87
UTI89_C0451	cyoE	cytochrome o ubiquinol oxidase C subunit	-1.74975	1.35586e-21
UTI89_C4478	fdhE	formate dehydrogenase-N activity influencing protein fdhE	-1.74959	3.88335e-123
UTI89_C1976	yeaD	conserved protein YeaD	-1.7469	3.64693e-17
UTI89_C3296	UTI89_C3296	hypothetical protein	-1.73799	1.97735e-37
UTI89_C1674	UTI89_C1674	putative conserved protein	-1.7369	5.45437e-64
UTI89_C3339	yggR	hypothetical protein YggR	-1.73687	1.00497e-25
UTI89_C1114	sfaS	S fimbriae minor subunit SfaS	-1.73589	2.60306e-79
UTI89_C1420	narK	nitrite extrusion protein	-1.73351	1.33325e-52
UTI89_C4231	yidG	hypothetical protein	-1.73178	4.93622e-51
UTI89_C3524	ygjQ	hypothetical protein YgjQ	-1.73112	6.94603e-68
UTI89_C3954	ggt	gamma-glutamyltranspeptidase precursor	-1.72728	1.07221e-141
UTI89_C3885	dam	DNA adenine methylase	-1.72511	2.49916e-149
UTI89_C2165	UTI89_C2165	outer membrane protein N precursor	-1.72418	5.5168e-45
UTI89_C3928	UTI89_C3928	hypothetical protein	-1.71855	3.99192e-120
UTI89_C4675	yjcP	putative enzyme	-1.71649	3.97424e-137
UTI89_C2843	sseA	3-mercaptopyruvate:cyanide sulfurtransferase	-1.71605	4.36115e-54
UTI89_C2774	eutB	probable regulatory subunit of ethanolamine ammonia-lyase	-1.71296	2.20915e-70
UTI89_C1188	yceB	conserved hypothetical protein	-1.71	6.73041e-24
UTI89_C2478	ccmB	heme exporter protein B	-1.70816	2.92853e-27
UTI89_C0471	ybaW	hypothetical protein YbaW	-1.7061	2.63122e-26
UTI89_C2225	UTI89_C2225	putative transposase	-1.70142	7.32356e-68
UTI89_C4007	yhiH	hypothetical ABC transporter ATP-binding protein yhiH	-1.70023	2.38662e-141
UTI89_C0535	ybbU	putative regulator of allantoin regulon YbbU	-1.69993	2.38967e-30
UTI89_C1631	ynbB	putative phosphatidate cytidiltransferase	-1.69594	2.1288e-24
UTI89_C1729	UTI89_C1729	phage hypothetical protein	-1.69509	2.01745e-38
UTI89_C1353	UTI89_C1353	putative conserved protein	-1.6923	1.11458e-59
UTI89_C0874	poxB	pyruvate dehydrogenase	-1.69216	8.97773e-51
UTI89_C0736	tolB	periplasmic protein involved in the tonB-independent uptake of group A colicins	-1.68586	3.96839e-83
UTI89_C4935	UTI89_C4935	hypothetical protein	-1.6854	2.3331e-39
UTI89_C0904	lrp	leucine-responsive regulatory protein	-1.68491	1.28128e-47
UTI89_C3664	UTI89_C3664	hypothetical protein	-1.68388	1.06914e-32
UTI89_C1094	yfjI	hypothetical protein YfjI	-1.68224	1.35456e-92
UTI89_C0312	UTI89_C0312	hypothetical protein	-1.67838	2.09564e-36
UTI89_C1822	ydgQ	electron transport complex protein RnfE	-1.67807	1.19421e-41
UTI89_C4744	yjeK	Hypothetical protein YjeK	-1.6759	8.59954e-43
UTI89_C3158	ygcY	glucarate dehydratase related protein	-1.67373	4.17748e-74
UTI89_C2049	yebE	hypothetical protein YebE	-1.67098	2.3995e-45
UTI89_C4606	lamB	maltoporin precursor	-1.66937	6.46478e-106
UTI89_C1111	sfaE	S fimbriae periplasmic chaperone SfaE	-1.66583	9.88138e-74
UTI89_C1915	ydiY	hypothetical protein	-1.66059	4.29934e-92
UTI89_C0420	phoB	positive response regulator for pho regulon	-1.65555	8.37588e-80
UTI89_C5039	yjiG	hypothetical protein	-1.65022	6.95352e-19
UTI89_C5142	UTI89_C5142	hypothetical protein	-1.64943	1.82206e-74
UTI89_C3682	UTI89_C3682	hypothetical protein	-1.64832	8.39918e-37
UTI89_C2811	yfgD	putative oxidoreductase	-1.64153	1.26351e-53
UTI89_C3170	fucO	lactaldehyde reductase	-1.64034	4.15031e-71
UTI89_C3208	UTI89_C3208	hypothetical protein	-1.63987	2.29651e-35
UTI89_C4721	yjdJ	hypothetical protein	-1.63824	1.04225e-30
UTI89_C2302	gnd	6-phosphogluconate dehydrogenase, decarboxylating	-1.63756	5.74624e-93
UTI89_C1191	rimJ	ribosomal-protein-alanine acetyltransferase	-1.62884	1.79023e-73
UTI89_C1754	UTI89_C1754	PTS system, cellobiose-specific IIA component	-1.62842	9.21403e-28
UTI89_C1458	UTI89_C1458	putative excisionase	-1.62814	2.38876e-09
UTI89_C4553	yjiZ	hypothetical transport protein YjjL	-1.62607	3.53528e-282
UTI89_C4043	yhiE	conserved hypothetical protein	-1.62479	6.69599e-86
UTI89_C1817	rnfA	electron transport complex protein RnfA	-1.6247	2.57679e-53
UTI89_C4022	UTI89_C4022	conserved hypothetical protein	-1.62159	9.19523e-103
UTI89_C0492	kefA	mechanosensitive channel protein KefA	-1.61253	9.41723e-100
UTI89_C2357	UTI89_C2357	hypothetical protein	-1.61225	6.22688e-115
UTI89_C0227	UTI89_C0227	putative transcriptional regulator LYSR-type	-1.61221	7.29523e-62
UTI89_C2094	flhC	FlhC transcriptional regulator	-1.60957	1.19848e-24
UTI89_C1995	yeaR	hypothetical protein YeaR	-1.60884	7.22454e-36
UTI89_C3959	ugpA	SN-glycerol-3-phosphate transport system permease protein ugpA	-1.605	4.82574e-38
UTI89_C3669	yhcN	hypothetical protein	-1.60448	4.5836e-33
UTI89_C4510	glpK	glycerol kinase	-1.60236	3.48055e-136
UTI89_C4578	UTI89_C4578	hypothetical protein	-1.6004	3.61987e-39
UTI89_C4009	UTI89_C4009	hypothetical protein	-1.59851	1.13286e-31
UTI89_C1628	UTI89_C1628	putative dehydrogenase	-1.5985	4.90723e-39
UTI89_C4245	dgoK	2-dehydro-3-deoxygalactonokinase	-1.59821	6.88429e-82
UTI89_C2255	UTI89_C2255	hypothetical protein	-1.59625	2.92794e-12
UTI89_C0148	panB	3-methyl-2-oxobutanoate hydroxymethyltransferase	-1.59402	1.21568e-37
UTI89_C0045	caiA	probable carnitine operon oxidoreductase	-1.59105	4.46662e-43
UTI89_C3542	yhaJ	hypothetical transcriptional regulator YhaJ	-1.58902	1.76211e-87
UTI89_C2866	yphE	hypothetical ABC transporter ATP-binding protein yphE	-1.58333	2.11362e-54
UTI89_C2746	cysZ	required for sulfate transport	-1.58302	1.48143e-52
UTI89_C1233	UTI89_C1233	fibronectin-binding protein B	-1.58268	8.16072e-12
UTI89_C3673	yhcR	hypothetical protein YhcR	-1.58137	2.27747e-30
UTI89_C0495	ybaN	hypothetical protein YbaN	-1.58087	3.98777e-23
UTI89_C2660	UTI89_C2660	lysin	-1.5752	6.44476e-36
UTI89_C4018	yhiR	hypothetical protein YhiR	-1.57486	9.91636e-68
UTI89_C0001	thrL	thr operon leader peptide	-1.57396	9.66587e-12
UTI89_C5090	UTI89_C5090	hypothetical protein	-1.57283	1.37836e-30
UTI89_C1610	UTI89_C1610	probable transporter	-1.57177	1.46547e-67
UTI89_C3891	yrfB	hypothetical protein YrfB	-1.56947	4.17243e-72
UTI89_C1249	ycfZ	hypothetical protein YcfZ	-1.56686	3.2947e-82
UTI89_C4423	tatA	sec-independent twin-arginine translocase subunit tatA	-1.56528	3.86613e-36
UTI89_C1250	ymfA	hypothetical protein YmfA	-1.56346	2.05131e-37
UTI89_C4518	ftsN	essential cell division protein	-1.55888	1.13074e-40
UTI89_C0049	fixC	FixC protein	-1.55739	9.23658e-55
UTI89_C1571	sapA	peptide transport periplasmic protein SapA precursor	-1.55609	2.45528e-40
UTI89_C0866	artI	arginine-binding periplasmic protein 1 precursor	-1.55439	2.03488e-40
UTI89_C2952	yfjF	protein YfjF	-1.55318	7.68484e-18
UTI89_C1165	csgA	curlin major subunit CsgA	-1.55308	3.45941e-33
UTI89_C3536	yqjD	hypothetical protein	-1.55139	5.89498e-40
UTI89_C1617	ynaF	hypothetical protein	-1.55045	3.2395e-59
UTI89_C0702	kdpA	potassium-transporting ATPase A chain	-1.55006	1.07088e-50
UTI89_C0465	clpP	ATP-dependent proteolytic subunit of clpA-ClpP serine protease, heat shock protein F21.5	-1.54901	5.09346e-44
UTI89_C0979	aroA	3-phosphoshikimate 1-carboxyvinyltransferase	-1.53952	2.7372e-79
UTI89_C0569	nfrB	bacteriophage N4 receptor, outer membrane protein	-1.53938	3.35559e-120
UTI89_C0805	ybiJ	hypothetical protein	-1.53672	9.10851e-07
UTI89_C0977	ycaP	hypothetical protein YcaP	-1.53416	8.3996e-44
UTI89_C2819	yfgF	hypothetical protein YfgF	-1.53325	6.10667e-120
UTI89_C0999	ycbL	hypothetical protein	-1.53266	7.78082e-40
UTI89_C2558	nuoL	NADH dehydrogenase I chain L	-1.53105	8.10463e-16
UTI89_C5166	trpR	trp operon repressor	-1.53068	1.38739e-23
UTI89_C3482	UTI89_C3482	putative Yqi fimbrial adhesin	-1.52582	3.51997e-189
UTI89_C0019	UTI89_C0019	putative conserved protein	-1.52302	1.49994e-191
UTI89_C2495	apbE	conserved hypothetical protein	-1.52212	4.41867e-32
UTI89_C3173	fucP	L-fucose permease	-1.52017	7.24307e-139
UTI89_C0539	ybbW	putative allantoin permease	-1.5198	2.41699e-162
UTI89_C0363	prpB	PrpB protein	-1.51809	9.08397e-21
UTI89_C3898	hlsR	ribosome-associated heat shock protein 15	-1.5172	1.14369e-51
UTI89_C4179	UTI89_C4179	hypothetical protein	-1.51508	0.010178
UTI89_C4180	rpmG	50S ribosomal subunit protein L33	-1.51505	0.0102083
UTI89_C3939	glgC	glucose-1-phosphate adenylyltransferase	-1.51193	1.30875e-154
UTI89_C2325	wcaH	mannose-1-phosphate guanylyltransferase (GDP)	-1.50862	3.39593e-26
UTI89_C1612	ydaM	hypothetical protein YdaM	-1.50393	8.92069e-89
UTI89_C2977	UTI89_C2977	hypothetical protein	-1.50317	3.26043e-41
UTI89_C0500	recR	recombination and repair protein RecR	-1.49765	9.02045e-31
UTI89_C2279	yeeV1	hypothetical protein	-1.49697	2.25765e-26
UTI89_C4712	melR	MelR regulator of melibiose operon	-1.49452	3.342e-56
UTI89_C2068	yebC	hypothetical protein	-1.48659	1.27681e-21
UTI89_C0279	UTI89_C0279	hypothetical protein	-1.48577	5.71373e-30
UTI89_C2042	yebZ	hypothetical protein YebZ	-1.48309	2.92017e-29
UTI89_C4449	yihF	hypothetical protein YihF	-1.48051	8.75685e-195
UTI89_C2323	cpsB	mannose-1-phosphate guanylyltransferase	-1.48044	7.1891e-39
UTI89_C2518	inaA	protein InaA	-1.4801	2.53257e-16
UTI89_C0607	dsbG	thiol:disulfide interchange protein DsbG precursor	-1.47922	1.32752e-34
UTI89_C1959	selD	selenophosphate synthase	-1.47556	3.72732e-41
UTI89_C0307	yagX	hypothetical protein YagX precursor	-1.4751	3.29913e-66
UTI89_C4577	metH	5-methyltetrahydrofolate--homocysteine methyltransferase	-1.47425	2.276e-127
UTI89_C3692	rbsC	ribose transport system permease protein RbsC	-1.47239	1.00712e-220
UTI89_C2554	yfbL	putative aminopeptidase	-1.46835	2.68549e-113
UTI89_C0132	yacL	hypothetical protein	-1.46578	6.89643e-35
UTI89_C0338	fimX	type 1 fimbriae regulatory protein FimX	-1.46516	4.24811e-92
UTI89_C4892	papD	periplasmid chaperone PapD protein	-1.4649	7.40469e-163
UTI89_C4924	hlyD	hemolysin D	-1.46238	4.26799e-113
UTI89_C4458	glnL	nitrogen regulation protein NR(II)	-1.46133	5.2837e-15
UTI89_C3371	neuA	acylneuraminate cytidylyltransferase	-1.45906	3.46148e-144
UTI89_C2363	UTI89_C2363	hypothetical protein	-1.45482	5.12936e-75
UTI89_C4274	bglG	cryptic beta-glucoside bgl operon Antiterminator	-1.45277	3.97014e-213
UTI89_C1562	UTI89_C1562	putative transcriptional repressor	-1.44944	1.22893e-47
UTI89_C4781	yjfI	hypothetical protein YjfI	-1.44544	1.12773e-67
UTI89_C1443	oppC	oligopeptide transport system permease protein oppC	-1.4444	6.01712e-38
UTI89_C0260	ykfE	inhibitor of vertebrate lysozyme precursor	-1.43796	9.33832e-49
UTI89_C0751	aroG	3-deoxy-D-arabinoheptulosonate-7-phosphate synthase (DAHP synthetase, phenylalanine repressible)	-1.43695	1.8808e-17
UTI89_C2416	cdd	cytidine deaminase	-1.43465	1.22604e-45
UTI89_C5100	UTI89_C5100	putative replication protein	-1.43009	3.35984e-77
UTI89_C1297	UTI89_C1297	hypothetical protein	-1.43001	1.63134e-59
UTI89_C0545	allD	ureidoglycolate dehydrogenase	-1.42967	1.9054e-38
UTI89_C0299	insA	InsA protein	-1.42942	8.29644e-24
UTI89_C4736	aspA	aspartate ammonia-lyase (aspartase)	-1.42899	5.38118e-65
UTI89_C1793	ydgI	putative arginine/ornithine antiporter	-1.42546	3.18968e-52
UTI89_C2253	UTI89_C2253	putative transposase	-1.42206	2.9328e-51
UTI89_C4694	phnI	PhnI protein	-1.4212	1.05372e-32
UTI89_C1883	ydiN	hypothetical transport protein YdiN	-1.41961	4.86491e-89
UTI89_C1408	ychA	hypothetical protein	-1.41953	1.77851e-28
UTI89_C5176	lasT	hypothetical tRNA/rRNA methyltransferase LasT	-1.41771	1.43543e-31
UTI89_C0409	yaiA	hypothetical protein	-1.41565	2.36667e-17
UTI89_C3298	ygfA	hypothetical protein YgfA	-1.40885	1.19226e-26
UTI89_C3626	yrbB	hypothetical protein YrbB	-1.40734	1.02976e-55
UTI89_C3614	greA	transcription elongation factor GreA (transcript cleavage factor GreA)	-1.40659	4.03641e-46
UTI89_C3550	tdcD	propionate kinase	-1.40322	1.4882e-220
UTI89_C0155	yadN	putative fimbrial subunit YadN precursor	-1.40221	6.0925e-92
UTI89_C0293	UTI89_C0293	hypothetical protein	-1.39879	1.21652e-166
UTI89_C4146	lldD	L-lactate dehydrogenase	-1.39855	3.51851e-63
UTI89_C2635	UTI89_C2635	hypothetical protein	-1.39789	3.92348e-62
UTI89_C5162	UTI89_C5162	hypothetical protein	-1.3975	1.79251e-07
UTI89_C1281	UTI89_C1281	bacteriophage lambda putative single-stranded DNA binding protein	-1.39599	2.02358e-34
UTI89_C1298	rusA	Crossover junction endodeoxyribonuclease RusA	-1.39318	2.54176e-35
UTI89_C0964	UTI89_C0964	hypothetical protein	-1.39254	1.19408e-49
UTI89_C2853	iscR	iscRSUA operon transcriptional regulator	-1.3893	5.69104e-22
UTI89_C4836	fbp	fructose-1,6-bisphosphatase	-1.38648	1.23952e-23
UTI89_C1360	minD	cell division inhibitor, membrane ATPase MinD	-1.3858	6.87335e-35
UTI89_C0298	UTI89_C0298	hypothetical protein	-1.38179	4.53262e-55
UTI89_C2240	UTI89_C2240	polysaccharide metabolism	-1.38157	3.8459e-99
UTI89_C2219	UTI89_C2219	hypothetical protein	-1.3808	9.49132e-33
UTI89_C1259	phoP	transcriptional regulatory protein	-1.38036	4.194e-31
UTI89_C1659	ydcS	putative ABC transporter periplasmic binding protein ydcS precursor	-1.38025	1.03636e-41
UTI89_C3805	y0012	hypothetical protein	-1.37913	2.03385e-13
UTI89_C1993	UTI89_C1993	hypothetical protein	-1.37858	5.44415e-12
UTI89_C2912	UTI89_C2912	hypothetical protein	-1.37606	4.16717e-14
UTI89_C4153	UTI89_C4153	hypothetical protein	-1.37331	5.42191e-07
UTI89_C2334	UTI89_C2334	probable ATPase	-1.37169	2.40455e-52
UTI89_C2375	yegW	putative transcriptional regulator	-1.36761	2.90453e-40
UTI89_C0917	UTI89_C0917	putative phage tail protein	-1.36715	2.29976e-14
UTI89_C4733	dsbD	thiol:disulfide interchange protein DsbD precursor	-1.36467	7.06938e-95
UTI89_C4855	argF	ornithine carbamoyltransferase chain I	-1.36353	1.4062e-58
UTI89_C3665	degQ	serine endoprotease DegQ precursor	-1.3633	2.08848e-90
UTI89_C2702	evgS	sensor protein EvgS precursor	-1.36221	1.79957e-245
UTI89_C1101	UTI89_C1101	hypothetical protein	-1.3567	1.42471e-32
UTI89_C4603	malF	maltose transport system permease protein MalF	-1.35631	7.37755e-10
UTI89_C2564	nuoF	NADH dehydrogenase I chain F	-1.35122	1.01048e-26
UTI89_C5111	ybcR2	lambdoid prophage DLP12 lysis protein S-like protein	-1.34882	2.68638e-05
UTI89_C0055	UTI89_C0055	putative antitoxin of gyrase inhibiting toxin-antitoxin system	-1.34844	4.31439e-21
UTI89_C0848	ybjJ	putative DEOR-type transcriptional regulator	-1.34557	1.79374e-16
UTI89_C2983	UTI89_C2983	portal protein	-1.34442	9.17507e-48
UTI89_C4844	treB	TreB, trehalose specific PTS system enzyme II	-1.34218	1.36628e-71
UTI89_C2242	UTI89_C2242	hypothetical protein YaiO	-1.34182	1.36198e-58
UTI89_C4111	bax	putative ATP-binding protein	-1.34075	2.81672e-62
UTI89_C3984	zntA	lead, cadmium, zinc and mercury transporting ATPase	-1.33904	1.45893e-118
UTI89_C0861	ybjO	putative membrane protein	-1.33382	7.04177e-16
UTI89_C1356	UTI89_C1356	hypothetical protein	-1.33258	2.90654e-13
UTI89_C3270	ygfS	putative electron transport protein YgfS	-1.33247	1.49948e-19
UTI89_C4413	UTI89_C4413	hypothetical protein	-1.33097	2.06084e-45
UTI89_C1107	sfaC	putative S fimbrial switch regulatory protein	-1.33011	2.26052e-40
UTI89_C3946	gntR	gluconate utilization system GNT-I transcriptional repressor	-1.32834	1.91788e-48
UTI89_C2320	wcaJ	putative colanic acid biosynthsis UDP-glucose lipid carrier transferase	-1.32791	4.07462e-42
UTI89_C5152	deoC	deoxyribose-phosphate aldolase	-1.32358	4.00046e-29
UTI89_C2618	yfcP	putative Yfc fimbriae subunit YfcP precursor	-1.31856	3.16832e-28
UTI89_C3131	ygcO	ferredoxin-like protein YgcO	-1.31357	9.13765e-23
UTI89_C1235	ycfO	conserved hypothetical protein	-1.3097	1.37786e-17
UTI89_C2455	UTI89_C2455	oligopeptide transport system permease protein OppB	-1.30502	4.91911e-44
UTI89_C1013	ycbY	hypothetical protein YcbY	-1.29881	1.10447e-55
UTI89_C2322	UTI89_C2322	hypothetical protein	-1.29717	8.28763e-20
UTI89_C3845	yheL	hypothetical protein YheL	-1.29655	0.000782943
UTI89_C3362	kpsF	polysialic acid capsule synthesis protein KpsF	-1.29624	4.44909e-190
UTI89_C3469	tolC	outer membrane protein TolC precursor	-1.29595	5.32814e-88
UTI89_C2666	hkbD	hypothetical protein	-1.29281	5.7474e-26
UTI89_C4047	yhiW	hypothetical transcriptional regulator YhiW	-1.28916	1.09125e-153
UTI89_C5050	hsdS	HsdS, type I site-specific deoxyribonuclease	-1.28559	1.44447e-94
UTI89_C1460	UTI89_C1460	unknown protein encoded by prophage CP-933O	-1.28497	1.40149e-53
UTI89_C0705	ybgA	hypothetical protein YbgA	-1.28176	2.08747e-28
UTI89_C4046	yhiV	hypothetical protein YhiV	-1.27918	2.77589e-130
UTI89_C4170	rfaY	lipopolysaccharide core biosynthesis protein rfaY	-1.27704	6.79946e-186
UTI89_C1148	UTI89_C1148	intergenic-region protein	-1.2762	2.67191e-43
UTI89_C4199	yicE	putative transport protein	-1.27111	1.89881e-94
UTI89_C1850	ydhB	putative transcriptional regulator LYSR-type	-1.26806	2.22008e-19
UTI89_C0918	UTI89_C0918	putative phage tail protein	-1.26403	9.64697e-63
UTI89_C2007	yoaH	hypothetical protein YoaH	-1.26032	1.15106e-33
UTI89_C2930	UTI89_C2930	hypothetical protein	-1.25734	2.25988e-51
UTI89_C3154	relA	GTP pyrophosphokinase	-1.25711	1.74744e-88
UTI89_C0108	mutT	mutator MutT protein	-1.25588	6.64852e-42
UTI89_C0230	dniR	cytochrome c552	-1.25412	1.65501e-28
UTI89_C1374	ycgB	putative sporulation protein	-1.24599	4.23056e-31
UTI89_C1442	oppB	oligopeptide transport permease protein	-1.24355	9.9121e-39
UTI89_C0768	ybhI	hypothetical protein YbhI	-1.24217	2.81815e-135
UTI89_C1476	UTI89_C1476	hypothetical protein YdfU	-1.2407	1.55752e-12
UTI89_C1277	gamW	putative host-nuclease inhibitor protein Gam of bacteriphage	-1.23835	1.52741e-22
UTI89_C0799	UTI89_C0799	hypothetical protein	-1.23786	3.12265e-11
UTI89_C0007	yaaA	protein YaaA	-1.23443	5.26147e-27
UTI89_C1846	ydhO	putative lipoprotein	-1.23391	9.38785e-17
UTI89_C0296	UTI89_C0296	hypothetical protein	-1.23381	2.29251e-34
UTI89_C2577	yfbV	hypothetical protein	-1.22911	7.33584e-28
UTI89_C0267	yafM	hypothetical protein YafM	-1.22816	3.87986e-32
UTI89_C3307	yggB	hypothetical protein YggB	-1.22794	8.06893e-83
UTI89_C1440	UTI89_C1440	hypothetical protein	-1.22746	5.13119e-15
UTI89_C0924	UTI89_C0924	putative phage protein gpH	-1.22686	3.37043e-94
UTI89_C4838	yjgA	putative alpha helix protein	-1.22503	1.02281e-14
UTI89_C1712	ydeN	putative sulfatase YdeN precursor	-1.22491	5.54189e-42
UTI89_C4653	UTI89_C4653	putative transcriptional regulator	-1.22482	4.66129e-44
UTI89_C1064	cbpA	curved DNA-binding protein	-1.22468	8.76485e-26
UTI89_C0202	yaeR	putative lactoylglutathione lyase	-1.21822	9.87943e-16
UTI89_C0626	crcA	CrcA protein (PagP monomer)	-1.21791	8.58872e-35
UTI89_C5055	yjiA	hypothetical protein YjiA	-1.21301	1.98268e-43
UTI89_C0382	UTI89_C0382	putative conserved protein	-1.20942	5.64215e-37
UTI89_C4305	UTI89_C4305	high-affinity ribose transport system permease protein rbsC	-1.20738	4.30863e-66
UTI89_C1521	ynaC	probable phage-related tail fiber assembly protein G	-1.20661	1.80213e-30
UTI89_C0549	arcC	putative carbamate kinase	-1.20542	4.56601e-30
UTI89_C0758	modE	transcriptional regulator ModE	-1.20311	1.47955e-38
UTI89_C4783	yjfK	hypothetical protein YjfK	-1.2031	1.21827e-60
UTI89_C3268	ygfP	guanine deaminase	-1.20187	2.33841e-55
UTI89_C3788	yheK	probable general secretion pathway protein L	-1.19972	2.13757e-108
UTI89_C0149	yadC	hypothetical fimbrial adhesin YadC precursor	-1.19956	1.18275e-157
UTI89_C0828	UTI89_C0828	transaldolase-like protein	-1.1975	3.51e-44
UTI89_C4718	yjdG	DcuR transcriptional activator	-1.19645	8.1244e-55
UTI89_C4626	alr	alanine racemase 1	-1.19584	1.853e-33
UTI89_C4897	papI	pap operon regulatory protein PapI	-1.19195	1.31636e-27
UTI89_C4951	UTI89_C4951	hypothetical protein	-1.19132	0.000102843
UTI89_C4063	yhjM	endoglucanase precursor	-1.18757	2.74768e-63
UTI89_C0933	UTI89_C0933	phage holin, lambda family	-1.18748	7.91651e-16
UTI89_C4107	xylF	D-xylose-binding periplasmic protein precursor	-1.18439	2.88005e-198
UTI89_C1227	ycfH	putative deoxyribonuclease YcfH	-1.18347	1.1356e-39
UTI89_C1084	ycdP	hypothetical protein YcdP	-1.1801	3.05409e-34
UTI89_C0075	thiP	thiamine transport system permease protein ThiP	-1.17817	4.85061e-40
UTI89_C3786	yheI	probable general secretion pathway protein J precursor	-1.17619	4.19992e-47
UTI89_C0275	UTI89_C0275	hypothetical protein	-1.17488	9.46238e-68
UTI89_C1151	UTI89_C1151	hypothetical protein	-1.17438	1.48491e-16
UTI89_C1563	UTI89_C1563	acriflavine resistance protein A precursor	-1.17379	9.39066e-54
UTI89_C3602	UTI89_C3602	hypothetical protein	-1.17081	2.17692e-08
UTI89_C1170	mdoC	glucans biosynthesis protein MdoC	-1.16348	1.90693e-77
UTI89_C2312	rfbB	RfbB, subunit of dTDP-glucose 4,6-dehydratase	-1.16193	3.27863e-108
UTI89_C4759	yjeP	hypothetical protein YjeP precursor	-1.16058	1.25058e-126
UTI89_C4295	gidB	putative methyltransferase GidB	-1.15871	6.83817e-44
UTI89_C1766	ydfI	hypothetical oxidoreductase YdfI	-1.15485	1.03099e-24
UTI89_C3627	UTI89_C3627	hypothetical protein	-1.15193	6.28684e-61
UTI89_C3576	yraO	hypothetical protein YraO	-1.15138	1.84518e-11
UTI89_C4589	UTI89_C4589	putative transcriptional regulator of sorbose uptake and utilization genes	-1.15088	2.46214e-85
UTI89_C2889	UTI89_C2889	hypothetical protein	-1.14776	1.08134e-07
UTI89_C0990	ycbJ	hypothetical protein YcbJ	-1.14682	9.32642e-37
UTI89_C4977	UTI89_C4977	hypothetical protein	-1.14591	2.02122e-80
UTI89_C4639	UTI89_C4639	putative transport sensor protein	-1.14485	4.80742e-123
UTI89_C3213	UTI89_C3213	phosphosugar isomerase	-1.1434	3.68032e-47
UTI89_C0476	mdlA	multidrug resistance-like ATP-binding protein mdlA	-1.143	6.89643e-35
UTI89_C0233	rnhA	RNase HI, degrades RNA of DNA-RNA hybrids, participates in DNA replication	-1.14198	3.92202e-18
UTI89_C0390	yaiV	hypothetical protein YaiV	-1.14135	1.99177e-33
UTI89_C1600	UTI89_C1600	hypothetical transcriptional regulator YcjZ	-1.13983	6.10738e-44
UTI89_C4033	chuT	putative periplasmic binding protein	-1.13614	2.28238e-35
UTI89_C4301	yieN	hypothetical protein YieN	-1.13492	3.31229e-53
UTI89_C2549	menF	menaquinone-specific isochorismate synthase	-1.134	1.39951e-33
UTI89_C1882	ydiM	hypothetical transport protein YdiM	-1.13119	2.67342e-96
UTI89_C1886	ydiF	hypothetical protein YdiF	-1.12561	8.64583e-49
UTI89_C2288	yeeY	hypothetical transcriptional regulator YeeY	-1.12356	6.44126e-24
UTI89_C4243	dgoA	bifunctional 2-oxo-3-deoxygalactonate 6-phosphate aldolase/galactonate dehydratase	-1.12332	1.03519e-47
UTI89_C4030	UTI89_C4030	hypothetical protein	-1.12221	1.85608e-05
UTI89_C1720	UTI89_C1720	hypothetical protein	-1.12165	2.10655e-15
UTI89_C3961	livF	ATP-binding component of leucine transport	-1.11975	1.09893e-31
UTI89_C4141	yibL	hypothetical protein	-1.11555	6.96077e-22
UTI89_C3447	UTI89_C3447	putative binding protein YgiS precursor	-1.11415	7.75342e-59
UTI89_C0144	panD	aspartate 1-decarboxylase	-1.11147	1.71547e-12
UTI89_C3000	UTI89_C3000	hypothetical protein	-1.11048	3.12544e-24
UTI89_C4446	rdoA	hypothetical protein	-1.10754	2.59866e-40
UTI89_C0647	ybeK	hypothetical protein YbeK	-1.1042	2.99503e-28
UTI89_C1461	UTI89_C1461	putative regulator of cell division encoded by prophage CP-933O	-1.10348	3.02056e-25
UTI89_C3936	aufA	Auf fimbriae major subunit precursor AufA	-1.10207	7.69947e-149
UTI89_C4593	pgi	glucose-6-phosphate isomerase	-1.0979	8.29304e-63
UTI89_C3905	ompR	transcriptional regulatory protein OmpR	-1.09774	2.79897e-38
UTI89_C2531	UTI89_C2531	CinA-like protein	-1.09736	1.8152e-28
UTI89_C2116	yecF	hypothetical protein	-1.09705	6.57733e-23
UTI89_C4549	argC	N-acetyl-gamma-glutamyl-phosphate reductase	-1.09634	1.68226e-40
UTI89_C1447	cls	cardiolipin synthase	-1.09314	2.2958e-20
UTI89_C2797	yffB	conserved thioredoxin-like protein	-1.08762	3.91255e-23
UTI89_C2191	UTI89_C2191	hypothetical protein	-1.08605	1.27437e-14
UTI89_C1087	ycdS	hypothetical protein YcdS precursor	-1.08199	1.81028e-132
UTI89_C0589	fepE	ferric enterobactin transport protein FepE	-1.08077	1.86687e-49
UTI89_C0064	hepA	probable ATP-dependent RNA helicase	-1.08071	6.89654e-88
UTI89_C2477	ccmC	heme exporter protein C	-1.07892	5.81328e-29
UTI89_C4545	yijO	hypothetical transcriptional regulator YijO	-1.07835	9.43662e-67
UTI89_C0935	UTI89_C0935	putative capsid completion protein	-1.07737	5.06896e-08
UTI89_C1200	flgD	flagellar hook formation protein FlgD	-1.07686	2.35883e-11
UTI89_C1676	UTI89_C1676	conserved hypothetical protein	-1.07648	3.34983e-30
UTI89_C2075	yecP	hypothetical protein	-1.07551	1.49534e-12
UTI89_C1316	UTI89_C1316	putative capsid protein small subunit of bacteriophage	-1.07548	0.000107435
UTI89_C2179	ybtX	hypothetical protein	-1.07532	3.03085e-21
UTI89_C0863	artJ	arginine-binding periplasmic protein 2 precursor	-1.07416	2.03637e-16
UTI89_C0770	ybhC	putative lipoprotein YbhC precursor	-1.07397	1.52881e-33
UTI89_C3016	gabD	[NADP+] succinate-semialdehyde dehydrogenase	-1.07224	2.8044e-29
UTI89_C0478	glnK	nitrogen regulatory protein P-II 2	-1.0719	3.37201e-16
UTI89_C3143	UTI89_C3143	hypothetical protein	-1.07186	4.42673e-64
UTI89_C5086	UTI89_C5086	hypothetical protein	-1.07126	3.43671e-47
UTI89_C3872	cysG	multifunctional protein; siroheme synthase	-1.07102	5.29308e-51
UTI89_C0277	pepD	aminoacyl-histidine dipeptidase (peptidase D)	-1.0686	8.83658e-34
UTI89_C4088	yhjY	hypothetical protein YhjY	-1.06731	2.07917e-43
UTI89_C2678	UTI89_C2678	hypothetical protein	-1.06617	4.84219e-40
UTI89_C0300	insB	hypothetical protein	-1.0657	2.57378e-24
UTI89_C1611	ydaL	hypothetical protein	-1.06482	9.85506e-07
UTI89_C5139	UTI89_C5139	hypothetical protein	-1.06463	8.83591e-51
UTI89_C1946	ydjX	hypothetical protein YdjX	-1.0646	1.18292e-32
UTI89_C1302	ybcR1	hypothetical protein	-1.06413	4.57639e-21
UTI89_C3735	mscL	large-conductance mechanosensitive channel	-1.0634	9.12597e-50
UTI89_C2435	yeiI	hypothetical sugar kinase YeiI	-1.06	5.08518e-23
UTI89_C0214	metI	D-methionine transport system permease MetI	-1.05899	2.31128e-47
UTI89_C2048	UTI89_C2048	hypothetical protein	-1.05509	5.11392e-17
UTI89_C2539	yfbI	putative dolichyl-phosphate beta-D-mannosyltransferase yfbI	-1.05292	9.57611e-41
UTI89_C0784	moaD	molybdopterin converting factor subunit 1	-1.05258	3.97544e-09
UTI89_C3452	UTI89_C3452	hypothetical protein	-1.05253	1.10947e-18
UTI89_C0084	leuO	probable activator protein in leuABCD operon	-1.05198	4.96006e-133
UTI89_C5044	yjiL	hypothetical protein YjiL	-1.05129	2.54814e-16
UTI89_C1803	uidC	membrane-associated protein UidC precursor	-1.05062	2.40567e-39
UTI89_C1116	UTI89_C1116	hypothetical protein	-1.05027	4.92765e-66
UTI89_C3395	glcC	Glc operon transcriptional activator	-1.05002	7.85386e-29
UTI89_C4208	UTI89_C4208	putative transcriptional antiterminator	-1.04882	7.18856e-123
UTI89_C2899	yfiE	hypothetical transcriptional regulator YfiE	-1.04857	1.67374e-28
UTI89_C1338	sitB	SitB protein	-1.04804	7.60766e-22
UTI89_C2246	UTI89_C2246	putative phosphotriesterase-related protein	-1.04734	3.24335e-40
UTI89_C3288	gcvP	decarboxylating glycine dehydrogenase	-1.04663	4.33362e-96
UTI89_C3508	yqjH	hypothetical protein	-1.04607	2.75444e-31
UTI89_C3927	UTI89_C3927	conserved hypothetical protein	-1.04414	3.30882e-39
UTI89_C3269	UTI89_C3269	hypothetical protein YjcD	-1.04157	7.3985e-46
UTI89_C4812	UTI89_C4812	hypothetical protein	-1.04146	6.62616e-53
UTI89_C1007	ycbN	alkanesulfonate monooxygenase	-1.04068	1.17947e-33
UTI89_C1208	flgL	flagellar hook-associated protein 3	-1.04034	7.70281e-12
UTI89_C4697	phnF	probable transcriptional regulator PhnF	-1.0347	1.11916e-20
UTI89_C1626	ydbL	hypothetical protein YdbL precursor	-1.03465	5.31055e-22
UTI89_C4710	adiY	AdiY transcriptional regulatory protein	-1.0341	6.97016e-125
UTI89_C3466	icc	icc protein	-1.032	7.71682e-35
UTI89_C0771	ybhB	possible kinase regulator	-1.03131	4.01488e-07
UTI89_C3733	sun	SUN protein	-1.03066	1.19566e-52
UTI89_C4843	treC	trehalose-6-phosphate hydrolase	-1.03041	2.17897e-23
UTI89_C2834	yfgM	hypothetical protein YfgM	-1.03021	2.28172e-12
UTI89_C1290	UTI89_C1290	putative replication protein O of bacteriophage	-1.03002	4.47701e-26
UTI89_C3949	UTI89_C3949	hypothetical protein	-1.02757	0.000234005
UTI89_C3672	yhcQ	hypothetical protein YhcQ	-1.026	1.56306e-40
UTI89_C4182	radC	DNA repair protein	-1.02501	3.44977e-42
UTI89_C3736	yhdL	putative regulator	-1.02442	2.00345e-20
UTI89_C0379	yaiO	hypothetical protein	-1.02223	4.92723e-54
UTI89_C2522	glpB	anaerobic glycerol-3-phosphate dehydrogenase subunit B	-1.02132	2.11376e-36
UTI89_C3136	UTI89_C3136	hypothetical protein	-1.02077	3.3678e-41
UTI89_C4894	papH	minor pilin subunit PapH	-1.01829	5.60002e-69
UTI89_C4488	rhaS	L-rhamnose operon regulatory protein RhaS	-1.01658	9.55494e-39
UTI89_C2570	lrhA	probable transcriptional regulator LrhA	-1.01527	1.53349e-44
UTI89_C1131	UTI89_C1131	hypothetical protein	-1.01451	8.24675e-77
UTI89_C3214	UTI89_C3214	beta-cystathionase	-1.01441	3.10761e-40
UTI89_C2706	yfdW	formyl-coenzyme A transferase monomer	-1.01337	1.59964e-62
UTI89_C5023	pgdK	putative DHA kinase PgdK	-1.01076	2.58605e-26
UTI89_C1237	ndh	NADH dehydrogenase	-1.00963	2.11146e-13
UTI89_C4246	dgoR	galactonate operon transcriptional repressor	-1.00815	6.19432e-38
UTI89_C0713	abrB	putative transport protein AbrB	-1.00781	2.7658e-46
UTI89_C1616	UTI89_C1616	putative conserved protein	-1.00691	5.44715e-30
UTI89_C3399	UTI89_C3399	acyl carrier protein, putative	-1.00688	1.10312e-42
UTI89_C0628	crcB	hypothetical protein	-1.00389	0.0111636
UTI89_C3025	stpA	DNA-binding protein StpA	-1.00279	3.09001e-82
UTI89_C2776	eutH	ethanolamine utilization transport protein EutH	-1.00179	5.38641e-33
UTI89_C5042	yjiK	hypothetical protein YjiK	-0.999811	1.48884e-33
UTI89_C5155	deoD	purine nucleoside phosphorylase	-0.998936	1.06071e-22
UTI89_C4217	UTI89_C4217	conserved hypothetical protein	-0.998499	2.75218e-59
UTI89_C1436	tdk	thymidine kinase	-0.997862	3.33827e-19
UTI89_C3895	nudE	ADP compounds hydrolase NudE	-0.997394	1.22302e-27
UTI89_C1132	UTI89_C1132	hypothetical protein	-0.995474	3.29613e-39
UTI89_C2045	UTI89_C2045	hypothetical protein	-0.995165	3.61196e-14
UTI89_C1254	potA	ATP-binding component of spermidine/putrescine transport	-0.993317	1.85892e-26
UTI89_C4814	UTI89_C4814	putative conserved protein	-0.992148	1.55185e-74
UTI89_C1092	UTI89_C1092	putative transposase	-0.990838	7.71031e-28
UTI89_C4391	yigM	hypothetical membrane protein YigM	-0.990109	5.60225e-43
UTI89_C1303	ybcS1	probable lysozyme from lambdoid prophage DLP12	-0.989997	1.78075e-31
UTI89_C4601	yjbA	hypothetical protein	-0.985169	5.52751e-17
UTI89_C4024	slp	starvation induced outer membrane protein	-0.984338	2.46127e-64
UTI89_C4925	hlyB	hemolysin secretion protein HlyB	-0.983729	1.53533e-113
UTI89_C3274	UTI89_C3274	isopentenyl-diphosphate delta-isomerase	-0.983184	4.24839e-26
UTI89_C3227	ppdA	prepilin peptidase dependent protein A precursor	-0.982186	1.41078e-17
UTI89_C3628	yrbC	hypothetical protein	-0.9812	8.86886e-47
UTI89_C0575	cusA	putative cation efflux system protein CusA	-0.977122	1.06343e-38
UTI89_C1781	mlc	putative NAGC-like transcriptional regulator	-0.977103	9.29219e-27
UTI89_C1938	spy	spheroplast protein Y precursor	-0.976712	1.03535e-12
UTI89_C2385	yehD	putative Yeh fimbriae subunit YehD precursor	-0.973941	3.65588e-09
UTI89_C1315	UTI89_C1315	head-tail preconnector protein gp5 of bacteriophage	-0.970588	1.21075e-24
UTI89_C1590	ompG	outer membrane protein G precursor	-0.970554	2.2615e-34
UTI89_C2441	UTI89_C2441	hypothetical protein	-0.970225	1.70775e-25
UTI89_C1672	ansP	L-asparagine permease	-0.96866	1.08065e-19
UTI89_C0042	caiD	carnitinyl-CoA dehydratase	-0.968431	1.0984e-30
UTI89_C1689	fdnG	FdnG, alpha subunit of formate dehydrogenase-N	-0.967232	1.77915e-32
UTI89_C3071	ygaA	hypothetical sigma-54-dependent transcriptional regulator ygaA	-0.967203	6.07384e-39
UTI89_C1376	dadX	alanine racemase 2, catabolic	-0.966664	8.58171e-16
UTI89_C4120	yiaM	hypothetical protein YiaM	-0.966319	1.38776e-113
UTI89_C0391	yaiH	penicillin-binding protein AmpH	-0.966186	1.31041e-53
UTI89_C1129	UTI89_C1129	outer membrane heme/hemoglobin receptor	-0.964472	8.55416e-63
UTI89_C0733	tolQ	TolQ protein	-0.963611	3.92312e-31
UTI89_C0335	UTI89_C0335	conserved hypothetical protein	-0.963541	7.09876e-36
UTI89_C0922	UTI89_C0922	tail fiber assembly	-0.963319	2.41232e-28
UTI89_C2994	ydfU1	hypothetical protein YdfU	-0.960578	7.45278e-18
UTI89_C0247	UTI89_C0247	hypothetical protein	-0.959104	3.44252e-14
UTI89_C2301	ugd	UDP-glucose 6-dehydrogenase	-0.957345	2.07538e-58
UTI89_C1455	yciC	hypothetical protein	-0.953591	7.43268e-16
UTI89_C1932	UTI89_C1932	hypothetical protein	-0.948739	3.17511e-17
UTI89_C0678	UTI89_C0678	hypothetical protein	-0.946061	9.27048e-27
UTI89_C2356	UTI89_C2356	hypothetical protein	-0.944264	1.08039e-16
UTI89_C1599	UTI89_C1599	hypothetical protein YcjY	-0.943338	1.46009e-16
UTI89_C1919	yniA	hypothetical protein YniA	-0.943156	4.08858e-15
UTI89_C4383	yigI	hypothetical protein YigI	-0.942022	7.34388e-25
UTI89_C3947	yhhW	conserved hypothetical protein YhhW	-0.939515	6.84424e-22
UTI89_C2461	yejH	hypothetical protein YejH	-0.938105	8.48551e-32
UTI89_C3252	ygeT	xanthine dehydrogenase, FAD binding subunit	-0.935865	1.08729e-13
UTI89_C3011	UTI89_C3011	hypothetical protein	-0.935509	1.38937e-13
UTI89_C1688	yddG	hypothetical protein YddG	-0.935397	6.65971e-40
UTI89_C0358	UTI89_C0358	putative permease component of transport system, probably ribose specific	-0.935257	1.13429e-13
UTI89_C4582	UTI89_C4582	hypothetical protein	-0.934762	1.36372e-09
UTI89_C3407	yghS	hypothetical ATP-binding protein YghS	-0.933648	8.21238e-36
UTI89_C2475	ccmE	cytochrome c biogenesis, possible subunit of a heme lyase	-0.931605	1.83292e-05
UTI89_C3107	UTI89_C3107	hypothetical protein	-0.931026	6.51118e-20
UTI89_C1415	ychN	hypothetical protein YchN	-0.930389	1.10941e-09
UTI89_C0671	nagA	N-acetylglucosamine-6-phosphate deacetylase	-0.927758	3.94102e-30
UTI89_C3234	mutH	DNA mismatch repair protein MutH	-0.922889	3.31225e-24
UTI89_C2536	UTI89_C2536	putative glycosyl transferase YfbF	-0.921913	1.11285e-29
UTI89_C3920	rtcA	RNA 3'-terminal phosphate cyclase, chain B	-0.921169	6.8483e-31
UTI89_C0455	cyoB	cytochrome o ubiquinol oxidase subunit I	-0.920375	1.586e-29
UTI89_C2596	purF	amidophosphoribosyltransferase = PRPP amidotransferase	-0.919547	1.35667e-26
UTI89_C5071	yjjQ	hypothetical protein YjjQ	-0.918956	1.41351e-96
UTI89_C0253	UTI89_C0253	hypothetical protein	-0.918917	8.67446e-33
UTI89_C4476	UTI89_C4476	hypothetical protein	-0.917169	2.43306e-27
UTI89_C4983	UTI89_C4983	hypothetical protein	-0.915783	9.70481e-19
UTI89_C4660	nrfA	NrfA, cytochrome C552, subunit of nitrite reductase complex	-0.91539	6.03055e-33
UTI89_C2167	yedV	putative 2-component sensor protein	-0.911322	8.96729e-48
UTI89_C2778	eutJ	ethanolamine utilization protein EutJ	-0.910502	5.21383e-11
UTI89_C2351	yegO	hypothetical protein YegO	-0.909903	8.51282e-31
UTI89_C4365	cyaA	adenylate cyclase	-0.909312	2.36213e-44
UTI89_C4876	yjgB	putative oxidoreductase	-0.906858	2.26138e-42
UTI89_C4499	pfkA	6-phosphofructokinase isozyme I	-0.906851	1.7159e-27
UTI89_C5062	UTI89_C5062	putative Na(+)/H(+) exchanger YjcE	-0.904061	8.34907e-52
UTI89_C0748	pnuC	PnuC NMN transporter	-0.904012	5.14916e-24
UTI89_C4237	ibpB	16 kDa heat shock protein B	-0.901659	5.6154e-35
UTI89_C0242	UTI89_C0242	hypothetical protein	-0.9012	3.90227e-39
UTI89_C0037	carB	Carbamoyl-phosphate synthase large chain	-0.900844	2.86693e-42
UTI89_C4903	UTI89_C4903	hypothetical protein	-0.900757	1.33604e-15
UTI89_C4139	mtlR	mannitol operon repressor	-0.899453	4.38671e-25
UTI89_C2002	UTI89_C2002	putative enzyme	-0.894397	4.24348e-09
UTI89_C4556	UTI89_C4556	putative hippuricase	-0.892881	1.21709e-37
UTI89_C3009	UTI89_C3009	hypothetical protein	-0.892466	5.15151e-53
UTI89_C0754	galK	galactokinase	-0.890035	3.63883e-24
UTI89_C3218	amiC	N-acetylmuramoyl-L-alanine amidase AmiC precursor	-0.888838	1.67777e-30
UTI89_C4792	yjfR	putative L-ascorbate 6-phosphate lactonase	-0.88788	1.47827e-41
UTI89_C3935	aufB	Auf fimbiral chaperone 1 precursor	-0.8859	2.00204e-18
UTI89_C3641	yhbJ	hypothetical protein	-0.885132	1.79092e-30
UTI89_C4882	hek	adhesin/virulence factor Hek	-0.884869	7.9545e-36
UTI89_C5012	fimI	FimI fimbrial protein	-0.884151	6.66341e-40
UTI89_C4427	rfaH	transcriptional activator RfaH	-0.881827	5.26913e-21
UTI89_C1439	ychE	putative channel protein	-0.881235	6.93034e-33
UTI89_C4905	UTI89_C4905	putative F17-like fimbrial usher	-0.880433	1.18071e-97
UTI89_C1773	ynfD	hypothetical protein YnfD precursor	-0.877599	3.25999e-12
UTI89_C4926	hlyA	hemolysin A	-0.875769	5.02391e-106
UTI89_C3560	agaR	putative DEOR-type transcriptional regulator of aga operon	-0.874811	1.72821e-26
UTI89_C2802	ypfJ	hypothetical protein	-0.874804	3.0673e-13
UTI89_C4264	yidZ	hypothetical transcriptional regulator YidZ	-0.873653	2.41469e-34
UTI89_C3973	UTI89_C3973	putative phosphotransferase system protein	-0.873024	1.66539e-66
UTI89_C1601	mppA	periplasmic murein peptide-binding protein precursor	-0.871819	1.7684e-36
UTI89_C3064	srlA	PTS system, glucitol/sorbitol-specific IIC2 component	-0.869743	6.31756e-17
UTI89_C1531	trpC	anthranilate isomerase	-0.86796	4.91508e-11
UTI89_C3110	UTI89_C3110	hypothetical protein	-0.867513	8.38529e-14
UTI89_C3082	hycG	formate hydrogenlyase subunit 7	-0.867	1.86598e-12
UTI89_C0719	sdhA	succinate dehydrogenase flavoprotein subunit	-0.863891	2.548e-17
UTI89_C4157	yibO	2,3-bisphosphoglycerate-independent phosphoglycerate mutase	-0.863804	8.74577e-50
UTI89_C2497	ompC	outer membrane protein 1b (Ib;c)	-0.862598	6.03532e-39
UTI89_C0543	ylbA	hypothetical protein YlbA	-0.858333	5.84339e-32
UTI89_C1370	umuC	UmuC protein	-0.85766	7.16497e-16
UTI89_C4558	yijC	hypothetical protein YijC	-0.854748	4.49417e-20
UTI89_C2747	cysK	O-acetylserine sulfhydrolase A	-0.851869	2.89323e-14
UTI89_C2195	amn	AMP nucleosidase	-0.85144	6.19039e-30
UTI89_C0690	ybfE	hypothetical protein	-0.846387	3.04283e-05
UTI89_C2820	UTI89_C2820	conserved hypothetical protein	-0.84603	0.0165283
UTI89_C2602	dedA	hypothetical protein	-0.845947	1.46115e-11
UTI89_C4300	yieM	hypothetical protein YieM	-0.845503	1.05999e-54
UTI89_C3023	ygaV	hypothetical transcriptional regulator protein	-0.844198	2.155e-28
UTI89_C1400	ychM	putative sulfate transporter YchM	-0.842866	1.22169e-22
UTI89_C1180	yceI	hypothetical protein	-0.841681	3.15637e-19
UTI89_C4691	phnL	phosphonates transport ATP-binding protein PhnL	-0.837879	2.07749e-12
UTI89_C2591	hisM	histidine transport system membrane protein M	-0.837723	2.40388e-18
UTI89_C3335	yggJ	hypothetical protein	-0.83683	1.06053e-17
UTI89_C2257	UTI89_C2257	insertion sequence ATP-binding protein	-0.834888	5.74084e-22
UTI89_C0699	kdpD	sensor protein KdpD	-0.833679	2.27506e-20
UTI89_C5165	slt	soluble lytic murein transglycosylase precursor	-0.833167	5.30258e-39
UTI89_C2314	galF	putative UTP--glucose-1-phosphate uridylyltransferase	-0.832236	1.0183e-26
UTI89_C0701	kdpB	potassium-transporting ATPase B chain	-0.829731	1.10107e-26
UTI89_C2548	menD	Menaquinone biosynthesis protein MenD	-0.828789	1.11665e-35
UTI89_C4219	yicN	hypothetical protein	-0.825448	1.47227e-11
UTI89_C1160	csgE	curli production assembly/transport component csgE precursor	-0.82476	7.37441e-13
UTI89_C4375	yigB	putative phosphatase	-0.822959	1.31757e-12
UTI89_C0184	UTI89_C0184	hypothetical protein	-0.820164	1
UTI89_C4456	hemN	oxygen-independent coproporphyrinogen III oxidase	-0.819201	2.85877e-34
UTI89_C0720	sdhB	succinate dehydrogenase, iron sulfur protein	-0.818425	3.04588e-08
UTI89_C2578	UTI89_C2578	hypothetical protein	-0.817999	2.6467e-08
UTI89_C0319	UTI89_C0319	putative aldo/keto reductase	-0.817916	1.321e-20
UTI89_C0542	ybbZ	glycerate kinase 1	-0.81747	1.74127e-29
UTI89_C2177	UTI89_C2177	putative integrase	-0.815862	3.07521e-17
UTI89_C1870	ynhG	hypothetical protein YnhG precursor	-0.815494	4.84684e-07
UTI89_C3130	ygcN	probable electron transfer flavoprotein-quinone oxidoreductase ygcN	-0.815162	9.11507e-23
UTI89_C3310	epd	D-erythrose 4-phosphate dehydrogenase	-0.81514	7.04211e-37
UTI89_C3497	ttdA	L(+)-tartrate dehydratase alpha subunit	-0.814949	5.34265e-31
UTI89_C2972	UTI89_C2972	hypothetical protein	-0.814732	6.97214e-16
UTI89_C0432	yajD	hypothetical protein YajD	-0.812247	9.14148e-11
UTI89_C2458	yejG	hypothetical protein	-0.810158	2.56473e-12
UTI89_C1088	ycdT	hypothetical protein YcdT	-0.807003	2.21662e-41
UTI89_C0836	yliE	hypothetical protein YliE	-0.806853	8.23909e-75
UTI89_C4162	tdh	threonine 3-dehydrogenase	-0.804737	9.25999e-32
UTI89_C2723	UTI89_C2723	conserved hypothetical protein	-0.803616	4.16729e-16
UTI89_C3100	UTI89_C3100	hypothetical protein, 8K	-0.802818	1.78123e-11
UTI89_C1594	tyrR	transcriptional regulatory protein TyrR	-0.802469	1.40571e-17
UTI89_C0501	htpG	chaperone Hsp90, heat shock protein C 62.5	-0.801797	1.62573e-37
UTI89_C2758	cysP	thiosulfate binding protein	-0.800592	1.91979e-25
UTI89_C4175	rfaQ	lipopolysaccharide core biosynthesis glycosyl transferase rfaQ	-0.798951	6.66423e-47
UTI89_C4444	mobA	molybdopterin-guanine dinucleotide biosynthesis protein A	-0.798391	5.34889e-25
UTI89_C1854	ydhE	multidrug resistance protein NorM	-0.79779	7.47246e-14
UTI89_C2376	yegX	hypothetical protein YegX	-0.794625	1.15609e-09
UTI89_C4250	recF	ssDNA and dsDNA binding, ATP binding	-0.79092	1.85834e-24
UTI89_C0508	ushA	UDP-sugar hydrolase (5'-nucleotidase)	-0.790911	1.03543e-15
UTI89_C1741	yneF	hypothetical protein YneF	-0.790645	0.000108218
UTI89_C4000	UTI89_C4000	putative phosphotransferase system enzyme subunit	-0.790127	8.02716e-45
UTI89_C5098	UTI89_C5098	putative antirepressor	-0.79006	6.52421e-16
UTI89_C4701	phnB	hypothetical protein PhnB	-0.788627	7.54116e-13
UTI89_C2901	yfiD	protein YfiD	-0.788003	1.38372e-08
UTI89_C0505	gsk	inosine-guanosine kinase	-0.787287	4.05531e-23
UTI89_C3599	UTI89_C3599	hypothetical protein	-0.786007	3.32662e-17
UTI89_C2199	yeeO	hypothetical protein YeeO	-0.785994	3.10126e-14
UTI89_C4395	UTI89_C4395	hypothetical protein	-0.782422	1.12253e-63
UTI89_C0787	UTI89_C0787	hypothetical protein	-0.779181	9.02005e-10
UTI89_C1996	yeaS	hypothetical protein YeaS	-0.778216	1.62198e-18
UTI89_C2364	gatD	galactitol-1-phosphate dehydrogenase	-0.77651	4.09125e-28
UTI89_C4958	UTI89_C4958	hypothetical protein	-0.775726	2.48839e-26
UTI89_C3006	yfdQ1	hypothetical protein YfdQ	-0.775141	1.08982e-45
UTI89_C0767	ybhH	hypothetical protein	-0.77343	1.03412e-34
UTI89_C3205	UTI89_C3205	hypothetical protein	-0.773106	1.89699e-28
UTI89_C2823	yfgH	putative outer membrane lipoprotein	-0.771964	1.02669e-22
UTI89_C0792	ybhQ	hypothetical protein	-0.770221	0.0542965
UTI89_C2978	UTI89_C2978	hypothetical protein	-0.768319	1.37712e-15
UTI89_C0393	sbmA	inner-membrane transport protein, Microcin 25	-0.767657	2.62774e-26
UTI89_C2057	yebK	Hex regulon repressor	-0.76722	3.90522e-12
UTI89_C5148	yjjV	putative deoxyribonuclease YjjV	-0.766077	1.63809e-17
[truncated: 2,814 more rows]

## Sheet: c. MouseZ
locus_tag	gene_name	function	logFC	q.value			Comments
UTI89_C4380	UTI89_C4380	conserved hypothetical protein	-12.534	7.90898e-226			Genes shown here are fitness-genes detected from output libray in UTI89_Z (representing all 11 mice under study)
UTI89_C4865	holC	DNA polymerase III, chi subunit	-12.3284	1.54155e-201			Genes identified as fitness-genes for growth in human urine in this study are highlighted in black
UTI89_C0735	tolA	membrane spanning protein TolA	-12.2662	4.61996e-194			Genes identified as ambiguous or not fitness-genes are highlighted in grey
UTI89_C0060	surA	peptidyl-prolyl cis-trans isomerase	-12.2636	9.95905e-194			*Genes previously found as relevant for bladder colonization in UPEC CFT073 [37]
UTI89_C4165	rfaF	ADP-heptose--lps heptosyltransferase II involved in lipopolysaccharide core biosynthesis	-12.2634	6.45744e-194
UTI89_C3666	degS	inner membrane serine protease DegS precursor	-12.043	2.74366e-156
UTI89_C3223	recC	exodeoxyribonuclease V gamma chain	-11.9447	1.45819e-155
UTI89_C3978	ftsE	cell division ATP-binding membraine protein ftsE	-11.4599	3.84666e-107
UTI89_C4166	rfaC	Lipopolysaccharide heptosyltransferase-1	-11.4039	4.56868e-111
UTI89_C1134	UTI89_C1134	hypothetical protein	-11.1962	4.79546e-72
UTI89_C4332	rep	rep helicase, a single-stranded DNA dependent ATPase	-11.1488	1.08459e-78
UTI89_C2716	ypdE	hypothetical protein YpdE	-10.9769	8.40562e-83
UTI89_C1905	himA	integration host factor (IHF), alpha subunit	-10.9767	5.16582e-74
UTI89_C2382	yehA	putative Yeh fimbiral adhesin YehA precursor	-10.8909	1.05611e-71
UTI89_C2825	guaA	glutamine-hydrolyzing amonia dependent GMP synthetase	-10.8805	7.02764e-85
UTI89_C1527	yciF	putative structural proteins	-10.741	1.97421e-75
UTI89_C2232	UTI89_C2232	hypothetical protein	-10.731	5.40293e-65
UTI89_C2309	rfbC	dTDP-4-dehydrorhamnose 3,5-epimerase (dTDP-4-keto-6-deoxyglucose 3,5-epimerase) (dTDP-L-rhamnose synthetase)	-10.6486	1.30379e-65
UTI89_C3163	syd	Syd	-10.6349	1.85947e-72
UTI89_C1535	yciO	hypothetical protein	-10.525	4.98527e-63
UTI89_C4945	UTI89_C4945	hypothetical protein	-10.4024	1.20371e-49
UTI89_C1711	ydeM	hypothetical protein YdeM	-10.4003	8.56105e-54
UTI89_C2304	wbdM	putative glycosyltransferase WbdM	-10.3106	0
UTI89_C0983	himD	beta subunit of IHF transcriptional dual regulator	-10.3091	2.54207e-57
UTI89_C0170	hemL	glutamate-1-semialdehyde 2,1-aminomutase	-10.2855	1.83722e-57
UTI89_C0739	ybgF	hypothetical protein	-10.2149	4.86377e-56
UTI89_C1213	yceD	hypothetical protein	-10.1588	1.62835e-54
UTI89_C3977	ftsX	cell division membrane protein	-10.1131	1.92127e-50
UTI89_C2256	UTI89_C2256	hypothetical protein	-10.074	2.08671e-51
UTI89_C3847	yheN	hypothetical protein YheN	-10.0544	5.90365e-41
UTI89_C4164	rfaD	ADP-L-glycero-D-mannoheptose-6-epimerase	-10.0531	8.46604e-48
UTI89_C4901	UTI89_C4901	hypothetical protein	-10.0427	3.16553e-50
UTI89_C4734	cutA	divalent cation tolerance protein	-10.0376	1.35543e-50
UTI89_C0145	UTI89_C0145	conserved hypothetical protein	-9.93541	3.27396e-42
UTI89_C4688	phnO	putative regulator, phn operon	-9.92975	3.48384e-46
UTI89_C3228	UTI89_C3228	hypothetical protein	-9.90887	8.51712e-47
UTI89_C2384	yehC	putative periplasmic chaperone YehC precursor	-9.89838	3.6114e-46
UTI89_C5118	UTI89_C5118	hypothetical protein	-9.88412	1.75843e-46
UTI89_C1526	yciE	hypothetical protein	-9.87747	2.24931e-46
UTI89_C3488	UTI89_C3488	ADP-heptose synthase	-9.81899	6.11385e-43
UTI89_C4745	efp*	elongation factor P (EF-P)	-9.77979	6.30508e-39
UTI89_C4031	UTI89_C4031	hypothetical protein	-9.75989	2.45253e-40
UTI89_C2892	rseC	sigma-E factor regulatory protein RseC	-9.67563	1.00236e-38
UTI89_C1550	yciS	hypothetical protein YciS	-9.62494	5.76975e-39
UTI89_C0088	UTI89_C0088	hypothetical protein	-9.62418	6.46056e-39
UTI89_C0750	UTI89_C0750	putative homeobox protein	-9.5724	6.76639e-36
UTI89_C2839	UTI89_C2839	hypothetical protein	-9.55466	1.46558e-32
UTI89_C2840	ndk	nucleoside diphosphate kinase	-9.55464	1.38816e-32
UTI89_C4612	dgkA	diacylglycerol kinase	-9.52729	6.14233e-169
UTI89_C4083	UTI89_C4083	hypothetical protein	-9.50387	2.22145e-36
UTI89_C1262	UTI89_C1262	probable ATPase YcfB	-9.48486	4.36111e-36
UTI89_C0696	UTI89_C0696	hypothetical protein	-9.47036	8.5797e-29
UTI89_C3207	UTI89_C3207	hypothetical protein	-9.40002	1.55857e-32
UTI89_C3446	parC	topoisomerase IV subunit A	-9.3802	3.9662e-30
UTI89_C1738	tam	putative trans-aconitate 2-methyltransferase	-9.36776	1.16357e-32
UTI89_C1700	UTI89_C1700	hypothetical protein	-9.36684	7.22445e-34
UTI89_C3660	rpsI	30S ribosomal subunit protein S9	-9.31282	8.39019e-30
UTI89_C0268	UTI89_C0268	hypothetical protein	-9.25151	1.51417e-31
UTI89_C3008	UTI89_C3008	hypothetical protein	-9.24901	9.62328e-31
UTI89_C2948	yfjC	hypothetical protein	-9.24836	1.6037e-30
UTI89_C0256	UTI89_C0256	hypothetical protein	-9.22827	5.72615e-25
UTI89_C2338	UTI89_C2338	hypothetical protein	-9.20143	9.68316e-27
UTI89_C1748	marC	multiple antibiotic resistance protein MarC	-9.17934	7.76313e-30
UTI89_C3275	lysS	lysine tRNA synthetase	-9.16433	2.40448e-29
UTI89_C0511	ybaK	hypothetical protein YbaK	-9.16311	1.37125e-29
UTI89_C3276	UTI89_C3276	hypothetical protein	-9.14912	2.41913e-29
UTI89_C4291	atpF	membrane-bound ATP synthase F0 sector subunit b	-9.09616	1.83261e-27
UTI89_C1371	dsbB	disulfide bond formation protein B	-9.09021	2.30848e-29
UTI89_C3831	rpoC	RNA polymerase, beta prime subunit	-9.08431	2.34727e-27
UTI89_C1462	UTI89_C1462	hypothetical protein	-9.06418	1.39546e-27
UTI89_C0257	UTI89_C0257	hypothetical protein	-9.05235	5.87883e-28
UTI89_C2524	UTI89_C2524	hypothetical protein	-9.01492	7.00471e-26
UTI89_C3184	ygdK	hypothetical protein YgdK	-9.00353	3.28516e-26
UTI89_C4608	UTI89_C4608	hypothetical protein	-9.0007	1.20295e-23
UTI89_C2032	proQ	ProQ protein	-8.99971	2.83107e-27
UTI89_C1509	UTI89_C1509	putative tail component of prophage CP-933O	-8.99098	1.43069e-25
UTI89_C1264	rluE	23S rRNA pseudouridine synthase	-8.97373	4.40991e-26
UTI89_C3601	yhbC	conserved hypothetical protein	-8.96246	3.206e-26
UTI89_C3832	rpoB	RNA polymerase beta subunit	-8.9256	1.75747e-25
UTI89_C2852	iscS	cysteine desulfurase	-8.91219	3.09006e-25
UTI89_C0965	UTI89_C0965	bacteriophage WPhi putative phage protein C	-8.90042	1.02243e-25
UTI89_C5052	UTI89_C5052	hypothetical protein	-8.87429	2.88754e-23
UTI89_C1090	UTI89_C1090	hypothetical protein	-8.86589	5.9522e-25
UTI89_C1990	yoaF	hypothetical protein YoaF	-8.85281	2.2658e-24
UTI89_C3828	UTI89_C3828	hypothetical protein	-8.83354	1.26656e-22
UTI89_C2361	UTI89_C2361	hypothetical protein	-8.82099	1.7108e-24
UTI89_C0272	yafN	hypothetical protein YafN	-8.80884	5.3642e-23
UTI89_C2158	UTI89_C2158	hypothetical protein	-8.80359	7.70058e-22
UTI89_C4989	ykfF	hypothetical protein YkfF	-8.798	4.82831e-23
UTI89_C1713	UTI89_C1713	putative ARAC-type regulatory protein	-8.78991	2.06863e-22
UTI89_C4290	UTI89_C4290	hypothetical protein	-8.75647	1.78773e-23
UTI89_C3608	mrsA	protein MrsA	-8.74507	2.98655e-23
UTI89_C1839	ydhL	hypothetical protein YdhL precursor	-8.74507	3.05072e-23
UTI89_C2798	dapE	succinyl-diaminopimelate desuccinylase	-8.73174	2.43959e-22
UTI89_C3598	infB	translation initiation factor IF2-alpha	-8.72312	7.99805e-23
UTI89_C2895	rpoE	RNA polymerase sigma E	-8.71254	1.71203e-21
UTI89_C3308	fba	fructose-bisphosphate aldolase class II	-8.67339	1.11713e-21
UTI89_C0459	UTI89_C0459	hypothetical protein	-8.65163	1.43558e-21
UTI89_C3119	ygbQ	hypothetical protein YgbQ	-8.64573	1.58951e-21
UTI89_C0083	UTI89_C0083	hypothetical protein	-8.63554	7.03563e-20
UTI89_C1750	marA	multiple antibiotic resistance protein MarA	-8.62687	5.53938e-21
UTI89_C1543	topA	DNA topoisomerase I	-8.6123	1.15224e-18
UTI89_C3504	UTI89_C3504	hypothetical protein	-8.59231	6.34439e-20
UTI89_C0429	yajC	hypothetical protein YajC	-8.58278	1.11685e-20
UTI89_C3986	sira/tusA	possible RNA-binding protein required for wild-type FtsZ ring formation on rich media	-8.54876	2.07876e-21
UTI89_C0195	fabZ	(3R)-hydroxymyristol acyl carrier protein dehydratase	-8.49077	3.13836e-20
UTI89_C4292	atpE	membrane-bound ATP synthase F0 sector subunit c	-8.48683	1.81726e-20
UTI89_C1210	UTI89_C1210	conserved hypothetical protein	-8.45897	6.1637e-19
UTI89_C1406	hemK	protein methyltransferase HemK	-8.44829	1.62518e-16
UTI89_C1984	UTI89_C1984	conserved hypothetical protein	-8.437	2.84343e-19
UTI89_C3800	UTI89_C3800	hypothetical protein	-8.37583	1.24555e-17
UTI89_C0675	UTI89_C0675	hypothetical protein	-8.33528	1.66719e-18
UTI89_C4535	UTI89_C4535	hypothetical protein	-8.32139	2.85205e-18
UTI89_C3330	yqgD	hypothetical protein YqgD	-8.31048	1.27596e-14
UTI89_C0909	UTI89_C0909	hypothetical protein	-8.25914	1.41484e-17
UTI89_C3057	csrA	carbon storage regulator; controls glycogen synthesis, gluconeogenesis, cell size and surface properties	-8.2566	5.669e-17
UTI89_C2709	yfdY	hypothetical protein YfdY	-8.24314	2.56293e-17
UTI89_C3840	secE	inner membrane preprotein translocase	-8.23235	2.38203e-17
UTI89_C4174	rfaG*	lipopolysaccharide core biosynthesis glucosyltransferase I	-8.20625	0
UTI89_C4323	UTI89_C4323	hypothetical protein	-8.20533	1.08645e-16
UTI89_C2041	yebY	hypothetical protein YebY precursor	-8.1615	6.46319e-16
UTI89_C3595	rpsO	30S ribosomal subunit protein S15	-8.14074	1.7848e-15
UTI89_C3802	coaA	pantothenate kinase	-8.12002	5.85315e-16
UTI89_C4521	UTI89_C4521	hypothetical protein	-8.05398	1.90318e-70
UTI89_C3470	ygiA	hypothetical protein	-8.05124	2.84514e-15
UTI89_C0820	UTI89_C0820	hypothetical protein	-8.04982	2.78983e-15
UTI89_C5068	dnaT	primosomal protein I	-8.01826	9.80308e-12
UTI89_C0210	proS	prolyl-tRNA synthetase	-7.98054	1.46314e-14
UTI89_C1284	UTI89_C1284	N protein	-7.96605	3.57793e-14
UTI89_C3172	UTI89_C3172	hypothetical protein	-7.89812	1.35051e-11
UTI89_C1309	UTI89_C1309	hypothetical protein	-7.89106	2.02515e-13
UTI89_C1703	UTI89_C1703	putative conserved protein	-7.86168	1.3721e-13
UTI89_C2859	UTI89_C2859	hypothetical protein	-7.86011	4.27095e-13
UTI89_C0419	UTI89_C0419	hypothetical protein	-7.83606	7.6343e-13
UTI89_C1135	UTI89_C1135	hypothetical protein	-7.82762	4.33505e-64
UTI89_C0571	ylcA	putative 2-component transcriptional regulator	-7.81611	8.79483e-11
UTI89_C1727	UTI89_C1727	hypothetical protein	-7.76965	3.19509e-12
UTI89_C2771	eutK	ethanolamine utilization protein EutK	-7.72382	6.14011e-13
UTI89_C4658	yjcH	hypothetical protein YjcH	-7.69681	7.03578e-13
UTI89_C1582	ycjO	putative binding-protein dependent transport protein	-7.69042	7.046e-13
UTI89_C0971	UTI89_C0971	hypothetical protein	-7.68086	1.19553e-12
UTI89_C1914	UTI89_C1914	putative conserved protein	-7.66506	1.42608e-12
UTI89_C3896	yrfF	putative protein IgaA-like membrane	-7.66078	3.68405e-12
UTI89_C0015	UTI89_C0015	putative glutamate dehydrogenase	-7.62958	1.4368e-94
UTI89_C0440	thiL	thiamin-monophosphate kinase	-7.6112	9.18161e-12
UTI89_C1677	UTI89_C1677	hypothetical protein	-7.58922	2.99325e-10
UTI89_C1704	UTI89_C1704	hypothetical protein	-7.53685	1.69343e-11
UTI89_C3648	UTI89_C3648	hypothetical protein	-7.51815	2.85701e-11
UTI89_C3952	yrhA	hypothetical protein YrhA	-7.43801	1.42761e-10
UTI89_C1488	ydfR	hypothetical protein YdfR	-7.43555	2.23859e-10
UTI89_C0172	yadR	conserved hypothetical protein YadR	-7.43229	8.67621e-11
UTI89_C3153	chpR	suppressor of inhibitory function of ChpA, PemI-like, autoregulated	-7.39781	1.77916e-10
UTI89_C3152	UTI89_C3152	hypothetical protein	-7.39781	1.76745e-10
UTI89_C1452	UTI89_C1452	hypothetical protein	-7.35703	4.93693e-10
UTI89_C1575	pspB	phage shock protein B, putative inner membrane protein	-7.34515	3.57892e-10
UTI89_C2559	nuoK	NADH dehydrogenase I chain K	-7.34031	3.85758e-09
UTI89_C1830	ydhA	hypothetical protein YdhA	-7.33791	3.11202e-10
UTI89_C2339	UTI89_C2339	hypothetical protein	-7.31397	5.12147e-09
UTI89_C3616	yhbZ	putative GTP-binding factor	-7.31144	5.43911e-10
UTI89_C2911	UTI89_C2911	hypothetical protein	-7.29771	1.36812e-09
UTI89_C2799	UTI89_C2799	conserved hypothetical protein	-7.2958	1.97458e-09
UTI89_C1057	UTI89_C1057	hypothetical protein	-7.2753	1.10084e-09
UTI89_C1876	sufA	SufA scaffold protein for iron-sulfur cluster assembly	-7.27308	1.2389e-09
UTI89_C3597	rbfA	ribosome-binding factor A	-7.26387	4.06277e-09
UTI89_C3434	yqhH	hypothetical lipoprotein YqhH precursor	-7.25118	3.45164e-75
UTI89_C0630	UTI89_C0630	hypothetical protein	-7.24973	1.68489e-09
UTI89_C0728	UTI89_C0728	hypothetical protein	-7.23866	2.77428e-09
UTI89_C3837	UTI89_C3837	hypothetical protein	-7.22625	2.44314e-08
UTI89_C1544	cysB	positive transcriptional regulator for cysteine regulon	-7.214	3.32597e-09
UTI89_C2595	ubiX	3-octaprenyl-4-hydroxybenzoate carboxy-lyase	-7.19968	4.29966e-09
UTI89_C0729	cydB	cytochrome d terminal oxidase polypeptide subunit II	-7.17231	1.04567e-08
UTI89_C3836	rplA	50S ribosomal subunit protein L1	-7.15359	3.08323e-08
UTI89_C0727	cydA	cytochrome d terminal oxidase, polypeptide subunit I	-7.09451	1.67032e-08
UTI89_C4349	wzxE	putative cytochrome	-7.08385	2.22367e-158
UTI89_C0016	dnaK	chaperone Hsp70; DNA biosynthesis; autoregulated heat shock proteins	-7.05741	2.74632e-65
UTI89_C0325	UTI89_C0325	hypothetical protein	-7.0489	3.51003e-39
UTI89_C2494	UTI89_C2494	hypothetical protein	-7.04442	3.7917e-08
UTI89_C0560	UTI89_C0560	hypothetical protein	-6.93889	1.018e-07
UTI89_C4293	atpB	membrane-bound ATP synthase F0 sector subunit a	-6.90761	4.29968e-53
UTI89_C1924	cedA	cell division regulatory protein CedA	-6.82614	5.00701e-07
UTI89_C1404	hemA	glutamyl-tRNA reductase	-6.81174	8.1586e-07
UTI89_C3600	nusA	transcription pausing; L factor	-6.7438	9.28818e-96
UTI89_C1396	UTI89_C1396	hypothetical protein	-6.69862	1.57355e-06
UTI89_C0800	UTI89_C0800	hypothetical protein	-6.67883	5.03501e-06
UTI89_C0839	yliH	hypothetical protein YliH	-6.62503	9.1435e-31
UTI89_C4256	UTI89_C4256	hypothetical protein	-6.62032	3.48203e-06
UTI89_C1551	yciM	putative heat shock protein	-6.60614	5.03676e-06
UTI89_C2038	yebW	hypothetical protein YebW	-6.55428	9.33477e-06
UTI89_C1240	ycfR	hypothetical protein	-6.55428	9.33843e-06
UTI89_C0721	sucA	2-oxoglutarate dehydrogenase decarboxylase component	-6.52311	1.26547e-26
UTI89_C0791	ybhP	putative DNase	-6.52278	6.92492e-28
UTI89_C1528	yciG	hypothetical protein	-6.51584	9.38612e-06
UTI89_C3492	cca	tRNA nucleotidyl transferase	-6.50516	9.24952e-06
UTI89_C4459	glnA	glutamine synthetase	-6.49603	1.99728e-05
UTI89_C3201	UTI89_C3201	hypothetical protein	-6.44813	2.17301e-79
UTI89_C2308	rfbE	putative O-antigen transporter	-6.43236	6.11605e-93
UTI89_C2656	hkbM	hypothetical protein	-6.416	1.8911e-05
UTI89_C4284	atpC	membrane-bound ATP synthase F1 sector epsilon-subunit	-6.37788	4.11506e-64
UTI89_C1692	fdnI	formate dehydrogenase-N gamma subunit	-6.28379	1.30284e-62
UTI89_C0094	murE	UDP-N-acetylmuramoylalanyl-D-glutamate--2, 6-diaminopimelate ligase	-6.23935	0.000100235
UTI89_C1665	ydcX	hypothetical protein	-6.22497	9.40318e-05
UTI89_C1570	sapB	peptide transport system permease protein SapB	-6.20899	5.75727e-39
UTI89_C1019	fabA	3-hydroxydecanoyl-[acyl-carrier-protein] dehydratase	-6.16932	0.000165393
UTI89_C4422	ubiB	2-octaprenylphenol hydroxylase	-6.16273	0.000165592
UTI89_C3902	UTI89_C3902	conserved hypothetical protein	-6.1574	0.000175409
UTI89_C4448	UTI89_C4448	hypothetical protein	-6.10192	0.00029369
UTI89_C5016	fimG*	type 1 fimbriae minor subunit precursor FimG	-6.09909	6.0626e-129
UTI89_C1481	UTI89_C1481	putative DNA adenine methyltransferase encoded by prophage CP-933O	-6.09581	3.42857e-22
UTI89_C0156	folK	2-amino-4-hydroxy-6- hydroxymethyldihydropteridine pyrophosphokinase	-6.09245	0.000307426
UTI89_C3338	UTI89_C3338	hypothetical protein	-6.0784	0.00066354
UTI89_C1480	UTI89_C1480	hypothetical protein	-6.07783	2.90691e-31
UTI89_C0657	ybeY	hypothetical protein	-6.0336	0.00052591
UTI89_C3609	folP	7,8-dihydropteroate synthase	-6.02426	0.000539213
UTI89_C3731	def	peptide deformylase	-5.95951	6.41733e-05
UTI89_C4286	atpG	membrane-bound ATP synthase F1 sector gamma-subunit	-5.94925	6.388e-89
UTI89_C1580	UTI89_C1580	hypothetical protein	-5.88627	0.000122495
UTI89_C3611	ftsJ*	cell division protein	-5.82259	3.9196e-51
UTI89_C2024	UTI89_C2024	hypothetical protein	-5.81554	3.07843e-72
UTI89_C0585	UTI89_C0585	hypothetical protein	-5.78927	1.9666e-22
UTI89_C4952	UTI89_C4952	hypothetical protein	-5.73526	1.06406e-16
UTI89_C4176	kdtA	3-deoxy-D-manno-octulosonic-acid transferase (KDO) transferase	-5.72203	0.000442945
UTI89_C5095	UTI89_C5095	putative regulatory protein	-5.7192	0.00043548
UTI89_C2946	UTI89_C2946	hypothetical protein	-5.70669	0.000444451
UTI89_C2178	ybtS	putative salicylate synthetase	-5.6827	1.92259e-31
UTI89_C1918	ydiZ	hypothetical protein	-5.6292	0.000827295
UTI89_C1432	galU	glucose-1-phosphate uridylyltransferase	-5.62162	1.32204e-135
UTI89_C0183	rpsB	30S ribosomal protein S2	-5.60912	0.000878756
UTI89_C0956	UTI89_C0956	prophage CP-933T unknown protein	-5.54143	0.000889913
UTI89_C0902	cydD	transport ATP-binding protein CydD	-5.53321	0.000836213
UTI89_C1050	cspH	cold shock-like protein H	-5.41949	2.90098e-86
UTI89_C2306	wciP	putative rhamnosyltransferase	-5.38126	0
UTI89_C4276	phoU	phosphate transport system protein PhoU	-5.3135	1.65763e-72
UTI89_C3703	fis	site-specific DNA inversion stimulation factor; DNA-binding protein; a trans activator for transcription	-5.2695	5.21333e-118
UTI89_C1574	pspA	phage shock protein A	-5.24596	2.20322e-27
UTI89_C2059	msbB	myristoyl acyltransferase; (KDO)2-(lauroyl)-lipid IVA acyltransferase	-5.17639	1.36401e-40
UTI89_C4277	pstB	ATP-binding component of high-affinity phosphate-specific ABC transport system	-5.17598	2.39044e-52
UTI89_C0905	ftsK	cell division protein FtsK	-5.12489	1.37598e-284
UTI89_C2025	yebO	hypothetical protein	-5.05915	1.01803e-42
UTI89_C1913	UTI89_C1913	hypothetical protein	-5.04889	5.06508e-136
UTI89_C4803	rplI	50S ribosomal subunit protein L9	-5.01407	1.43196e-64
UTI89_C1493	ydfO	hypothetical protein YdfO	-4.95476	3.22334e-111
UTI89_C3061	recA	RecA protein	-4.94636	1.58578e-141
UTI89_C1874	sufC	ATPase component of SufB-SufC-SufD cysteine desulfurase (SufS) activator complex	-4.91006	9.24277e-34
UTI89_C0738	pal	peptidoglycan-associated lipoprotein precursor	-4.86803	8.74842e-75
UTI89_C1568	sapD	putative ATP-binding protein of peptide transport system	-4.85668	7.54935e-33
UTI89_C2366	gatB	galactitol-specific enzyme IIB of phosphotransferase system	-4.76577	1.50326e-30
UTI89_C1373	fadR	negative regulator for fad regulon, and positive activator of fabA	-4.73356	1.44424e-91
UTI89_C4167	waaL	putative lipid A-core surface polymer ligase	-4.68522	0
UTI89_C3974	UTI89_C3974	phosphoglycerate dehydrogenase	-4.62145	1.74003e-262
UTI89_C2009	yeaB	hypothetical protein	-4.56485	1.57458e-52
UTI89_C0071	UTI89_C0071	hypothetical protein	-4.54828	1.46668e-150
UTI89_C4337	rhoL	rho operon leader peptide	-4.54439	5.03603e-34
UTI89_C2826	guaB	inosine-5'-monophosphate dehydrogenase	-4.50942	2.80104e-68
UTI89_C2051	yebG	hypothetical protein	-4.49576	1.53799e-17
UTI89_C0591	fepG	ferric enterobactin transport system permease protein fepG	-4.45215	7.11334e-53
UTI89_C3931	aufE	Auf fimbriae minor subunit precursor AufE	-4.44695	6.36686e-165
UTI89_C0590	fepC	ferric enterobactin transport ATP-binding protein fepC	-4.4206	6.43965e-58
UTI89_C1248	cobB	CobB protein	-4.38697	2.1851e-65
UTI89_C5114	UTI89_C5114	hypothetical protein	-4.38151	1.27379e-43
UTI89_C0594	fepB	ferrienterobactin-binding periplasmic protein precursor	-4.34913	2.61977e-42
UTI89_C1448	UTI89_C1448	hypothetical protein	-4.34715	1.73887e-29
UTI89_C0639	ybeB	hypothetical protein YbeB	-4.33649	4.72309e-22
UTI89_C3933	UTI89_C3933	hypothetical protein	-4.33048	1.42082e-85
UTI89_C5078	UTI89_C5078	hypothetical protein	-4.32589	3.1242e-15
UTI89_C4503	tpiA	triosephosphate isomerase	-4.32265	2.06389e-14
UTI89_C4523	metJ	transcriptional repressor	-4.30551	1.27566e-166
UTI89_C1176	msyB	acidic protein MsyB	-4.26896	2.69604e-10
UTI89_C0406	yaiI	hypothetical protein	-4.25935	3.73547e-52
UTI89_C5163	UTI89_C5163	hypothetical protein	-4.24804	5.98538e-14
UTI89_C1827	pdxY	pyridoxamine kinase	-4.24214	1.16763e-73
UTI89_C4288	UTI89_C4288	hypothetical protein	-4.24	2.85325e-122
UTI89_C4285	atpD	membrane-bound ATP synthase F1 sector beta-subunit	-4.22976	2.8121e-119
UTI89_C1843	rnt	RNase T, degrades tRNA	-4.20662	2.11243e-17
UTI89_C1718	fmlB	periplasmic chaperone FmlB protein	-4.16445	1.57469e-83
UTI89_C4625	dnaB	replicative DNA helicase	-4.1618	7.13201e-26
UTI89_C5013	fimC	periplasmic chaperone protein FimC precursor	-4.14821	0
UTI89_C4168	waaV	putative beta1,3-glucosyltransferase	-4.12827	0
UTI89_C1757	UTI89_C1757	putative conserved protein	-4.12069	6.48713e-51
UTI89_C4287	atpA	membrane-bound ATP synthase F1 sector alpha-subunit	-4.10261	3.04854e-105
UTI89_C4579	UTI89_C4579	hypothetical protein	-4.09104	3.16395e-78
UTI89_C0414	rdgC	nonspecific DNA binding protein; nucleoid component	-4.05761	9.53774e-46
UTI89_C2891	lepA	GTP-binding elongation factor LepA	-4.02514	4.32443e-112
UTI89_C1468	UTI89_C1468	unknown protein encoded by cryptic prophage	-4.017	2.67771e-33
UTI89_C0498	UTI89_C0498	conserved hypothetical protein	-4.01476	5.03562e-41
UTI89_C4172	rafI	lipopolysaccharide 1,3-galactosyltransferase	-3.98296	0
UTI89_C1779	ynfJ	putative chloride channel protein EriC-like	-3.97457	4.86123e-70
UTI89_C1767	rspB	starvation sensing protein RspB	-3.96035	6.80331e-82
UTI89_C1059	torR	TorCAD operon transcriptional regulatory protein torR	-3.95181	2.34007e-56
UTI89_C4587	UTI89_C4587	putative sorbose PTS component	-3.92948	2.28841e-36
UTI89_C1722	UTI89_C1722	hypothetical protein	-3.92116	2.5768e-20
UTI89_C2307	UTI89_C2307	bacteriophage HK620 O-antigen modification protein	-3.91855	0
UTI89_C0499	ybaB	conserved hypothetical protein	-3.91646	8.63291e-39
UTI89_C5014	fimD	outer membrane usher protein FimD precursor	-3.91217	0
UTI89_C1399	ychH	hypothetical protein	-3.87633	9.08486e-21
UTI89_C5017	fimH*	type 1 fimbiral adhesin FimH	-3.86877	1.12756e-307
UTI89_C2064	ruvB	RuvB protein, Holliday junction helicase subunit A	-3.8508	3.23275e-100
UTI89_C2031	prc	carboxy-terminal protease for penicillin-binding protein 3	-3.85041	4.66616e-240
UTI89_C0438	UTI89_C0438	hypothetical protein	-3.83625	3.91965e-12
UTI89_C4257	yidD	hypothetical protein	-3.83204	5.33345e-34
UTI89_C3282	ygfY	hypothetical protein	-3.8148	5.17141e-29
UTI89_C4724	UTI89_C4724	hypothetical protein YdcX	-3.78517	1.00655e-210
UTI89_C4772	hfq	Hfq subunit of RNA-binding homohexamer that affects many cellular processes	-3.77576	5.1103e-132
UTI89_C1755	UTI89_C1755	putative conserved protein	-3.76112	4.72464e-124
UTI89_C1434	hns	Hns transcriptional dual regulator	-3.7546	9.74642e-37
UTI89_C1067	wrbA	trp repressor binding protein	-3.73988	1.30656e-48
UTI89_C1716	fmlD	putative Fml fimbrial adhesin FmlD precursor	-3.72765	1.50498e-14
UTI89_C1255	UTI89_C1255	hypothetical protein	-3.7172	1.35216e-23
UTI89_C2681	UTI89_C2681	enterobacteria phage Sf6 gene 34 protein	-3.69851	1.43852e-61
UTI89_C1078	UTI89_C1078	hypothetical protein	-3.69466	1.63155e-31
UTI89_C4418	UTI89_C4418	hypothetical protein	-3.68839	8.07515e-27
UTI89_C2849	hscB	hsc20 molecular co-chaperone	-3.67772	2.85605e-56
UTI89_C1266	icdA	NADP Isocitrate dehydrogenase	-3.64964	4.13799e-19
UTI89_C1265	UTI89_C1265	hypothetical protein	-3.64963	4.21617e-19
UTI89_C0628	crcB	hypothetical protein	-3.60067	3.29449e-09
UTI89_C0606	ybdO	hypothetical transcriptional regulator YbdO	-3.58497	1.3508e-47
UTI89_C1295	ninE1	NinE protein (phage 82- and lambda-like) proteins	-3.58382	7.77612e-44
UTI89_C2013	UTI89_C2013	hypothetical protein	-3.57304	1.06792e-28
UTI89_C0737	UTI89_C0737	hypothetical protein	-3.57253	9.22853e-60
UTI89_C1260	purB*	adenylosuccinate lyase	-3.57235	5.81241e-25
UTI89_C0711	ybgL	protein YbgL	-3.54772	4.20953e-57
UTI89_C3544	yhaL	hypothetical protein	-3.5258	9.44536e-18
UTI89_C3095	UTI89_C3095	potential molybdenum-pterin-binding-protein	-3.48915	1.46274e-20
UTI89_C0592	fepD	ferric enterobactin transport system permease protein fepD	-3.48108	1.89093e-25
UTI89_C2137	fliE	flagellar biosynthesis; basal-body component, possibly at (MS-ring)-rod junction	-3.48033	1.16239e-82
UTI89_C2241	UTI89_C2241	putative transferase	-3.47307	8.6534e-152
UTI89_C0175	mtn	methylthioadenosine nucleosidase	-3.45986	2.27951e-34
UTI89_C2443	fruK	fructose-1-phosphate kinase	-3.45386	6.9993e-86
UTI89_C0563	UTI89_C0563	prophage DLP12 integrase	-3.44248	1.59591e-41
UTI89_C2683	kil2	kil protein of bacteriophage HK97	-3.42473	2.21868e-53
UTI89_C4379	corA	magnesium, cobalt and nickle transporter	-3.41844	1.57131e-226
UTI89_C2650	UTI89_C2650	hypothetical protein	-3.40925	3.9143e-18
UTI89_C2294	hisC	histidinol-phosphate aminotransferase	-3.39691	1.18951e-38
UTI89_C0779	UTI89_C0779	hypothetical protein	-3.39208	5.0572e-57
UTI89_C2754	cysM	cysteine synthase B	-3.39136	6.90916e-16
UTI89_C2701	evgA	putative positive transcription regulator	-3.39109	1.52912e-306
UTI89_C3374	kpsT	polysialic acid transport ATP-binding protein kpsT	-3.36715	0
UTI89_C3390	UTI89_C3390	hypothetical protein	-3.33118	2.65473e-59
UTI89_C4849	UTI89_C4849	hypothetical protein	-3.31364	1.52579e-68
UTI89_C0608	ahpC	alkyl hydroperoxide reductase, C22 subunit; detoxification of hydroperoxides	-3.30937	1.42573e-92
UTI89_C2369	gatY	tagatose-bisphosphate aldolase GatY	-3.27342	6.52314e-13
UTI89_C2768	amiA	probable N-acetylmuramoyl-L-alanine amidase AmiA precursor	-3.27058	3.19837e-49
UTI89_C4296	gidA	glucose-inhibited division protein A	-3.26951	9.04535e-241
UTI89_C1608	UTI89_C1608	hypothetical protein	-3.26784	2.12782e-103
UTI89_C0932	UTI89_C0932	putative endolysin	-3.2651	1.44491e-28
UTI89_C3971	UTI89_C3971	putative phosphotransferase system protein	-3.26262	1.25458e-65
UTI89_C2503	atoD	acetate CoA-transferase alpha subunit	-3.25927	2.94393e-69
UTI89_C2725	nupC	Nucleoside permease NupC	-3.25324	8.19935e-89
UTI89_C2296	hisH	imidazole glycerol phosphate synthase holoenzyme	-3.24782	4.15997e-08
UTI89_C0091	mraW	S-adenosyl-dependent methyltransferase MraW	-3.23752	4.00141e-68
UTI89_C1976	yeaD	conserved protein YeaD	-3.23123	1.00726e-28
UTI89_C1342	UTI89_C1342	isocitrate dehydrogenase, specific for NADP+	-3.20084	2.03175e-31
UTI89_C0152	yadM	putative fimbrial subunit YadM precursor	-3.18557	8.59252e-184
UTI89_C2293	hisD	histidinol dehydrogenase	-3.1671	2.25991e-29
UTI89_C2067	ruvC	RuvC protein, Holliday junction nuclease	-3.15366	2.94533e-41
UTI89_C0193	hlpA	histone-like protein, located in outer membrane or nucleoid	-3.14311	9.75862e-66
UTI89_C2954	smpB	SsrA-binding protein	-3.12797	2.19245e-42
UTI89_C5127	UTI89_C5127	putative minor tail protein	-3.12204	1.04002e-20
UTI89_C2466	yejM	putative sulfatase	-3.10751	1.72207e-113
UTI89_C1794	ydgB	hypothetical oxidoreductase YdgB	-3.10257	7.50428e-41
UTI89_C3323	tktA	transketolase 1	-3.09211	1.6769e-35
UTI89_C1787	ydgE	YdgE SMR protein, subunit of YdgEF complex	-3.08512	9.05611e-25
UTI89_C3592	nlpI	lipoprotein NlpI precursor	-3.07923	2.81877e-138
UTI89_C1052	sfa	Sfa protein	-3.07846	2.03072e-65
UTI89_C4804	UTI89_C4804	hypothetical protein	-3.07841	1.45578e-130
UTI89_C1669	UTI89_C1669	putative conserved protein	-3.06625	5.04344e-31
UTI89_C2359	UTI89_C2359	hypothetical protein	-3.06362	5.08926e-56
UTI89_C1698	rpsV	30S ribosomal subunit protein S22	-3.05666	1.25576e-23
UTI89_C4171	rfaJ	lipopolysaccharide 1,2-glucosyltransferase	-3.04195	0
UTI89_C2235	UTI89_C2235	hypothetical protein	-3.04027	6.24727e-35
UTI89_C2415	yohK	putative transporter	-3.02943	2.28048e-35
UTI89_C1833	slyA	transcriptional regulator SlyA	-3.02787	9.00465e-29
UTI89_C4279	pstC	cytoplasmic membrane component of high-affinity phosphate-specific ABC transport system	-3.02469	1.34021e-139
UTI89_C1117	focX	putative regulatory protein	-3.02073	3.53332e-239
UTI89_C4381	UTI89_C4381	conserved hypothetical protein	-3.01644	9.46545e-86
UTI89_C3216	UTI89_C3216	antiterminator	-3.01261	4.73459e-41
UTI89_C4460	typA	putative GTP-binding factor	-3.01108	0
UTI89_C4650	UTI89_C4650	hypothetical protein	-3.00117	6.7975e-34
UTI89_C1721	UTI89_C1721	hypothetical protein	-2.99385	6.23322e-55
UTI89_C1484	UTI89_C1484	hypothetical protein	-2.97272	5.20205e-21
UTI89_C1054	UTI89_C1054	hypothetical protein	-2.96474	3.35627e-23
UTI89_C1053	gnsB	protein that affects unsaturated fatty acid abundance	-2.96473	3.49908e-23
UTI89_C2262	UTI89_C2262	hypothetical protein	-2.96142	2.99752e-29
UTI89_C4374	xerC	integrase/recombinase XerC	-2.95784	5.54493e-117
UTI89_C4755	yjeA	putative lysyl-tRNA synthetase	-2.95026	1.01737e-51
UTI89_C3144	UTI89_C3144	hypothetical protein	-2.94995	4.82363e-38
UTI89_C1379	UTI89_C1379	hypothetical protein	-2.93746	4.52702e-40
UTI89_C1188	yceB	conserved hypothetical protein	-2.93467	2.7036e-26
UTI89_C1501	UTI89_C1501	putative capsid protein small subunit of prophage CP-933O	-2.91949	4.42651e-13
UTI89_C2517	yfaE	hypothetical protein	-2.88039	6.62042e-28
UTI89_C2971	UTI89_C2971	hypothetical protein	-2.86843	4.90182e-49
UTI89_C0115	ppdD	prelipin peptidase dependent protein	-2.86788	5.18676e-61
UTI89_C1729	UTI89_C1729	phage hypothetical protein	-2.85785	1.09098e-64
UTI89_C0958	UTI89_C0958	hypothetical protein	-2.85068	1.04811e-65
UTI89_C2131	yedF	hypothetical protein	-2.84169	5.75984e-28
UTI89_C0809	ybiM	hypothetical protein YbiM	-2.83291	9.68145e-38
UTI89_C2974	UTI89_C2974	hypothetical protein	-2.82853	1.72719e-08
UTI89_C1950	ynjB	hypothetical protein YnjB	-2.81294	8.61702e-49
UTI89_C3363	kpsE	polysialic acid capsule synthesis protein KpsE	-2.81281	3.95719e-143
UTI89_C3441	UTI89_C3441	hypothetical protein	-2.79732	5.89148e-142
UTI89_C2587	folX	D-erythro-7,8-dihydroneopterin triphosphate epimerase	-2.79088	2.0237e-69
UTI89_C0912	UTI89_C0912	hypothetical protein	-2.79018	1.2123e-30
UTI89_C1268	UTI89_C1268	excisionase	-2.78558	1.35112e-80
UTI89_C1380	mltE	murein transglycosylase E	-2.77021	3.23896e-108
UTI89_C2016	UTI89_C2016	hypothetical protein	-2.75884	9.45351e-30
UTI89_C0392	UTI89_C0392	hypothetical protein	-2.75845	1.59175e-06
UTI89_C3200	UTI89_C3200	hypothetical protein	-2.75565	3.91718e-133
UTI89_C1231	ycfF	HIT-like protein YcfF	-2.75098	1.71716e-49
UTI89_C4761	yjeQ	hypothetical protein YjeQ	-2.74865	4.5329e-27
UTI89_C1520	UTI89_C1520	hypothetical protein	-2.74207	1.23306e-10
UTI89_C3279	xerD	site-specific recombinase	-2.73825	4.13816e-106
UTI89_C1820	ydgO	hypothetical protein	-2.73345	4.97121e-22
UTI89_C2015	manY	PTS enzyme IIC, mannose-specific	-2.71916	8.40896e-28
UTI89_C3357	UTI89_C3357	hypothetical protein	-2.7121	5.62647e-06
UTI89_C5175	yjjY	hypothetical protein YjjY	-2.71065	6.80403e-38
UTI89_C2248	UTI89_C2248	hypothetical protein	-2.69485	7.52544e-07
UTI89_C1281	UTI89_C1281	bacteriophage lambda putative single-stranded DNA binding protein	-2.69401	3.53976e-75
UTI89_C0841	yliJ	hypothetical GST-like protein YliJ	-2.68853	2.84231e-120
UTI89_C4173	rfaP	lipopolysaccharide core biosynthesis protein rfaP	-2.67245	0
UTI89_C0467	lon	DNA-binding, ATP-dependent protease La; heat shock K-protein	-2.66551	2.06572e-204
UTI89_C2740	yfeR	putative transcriptional regulator LysR-type	-2.65981	1.5116e-111
UTI89_C2730	yfeD	hypothetical protein	-2.64892	1.84972e-37
UTI89_C3393	glcG	protein GlcG	-2.64527	8.61563e-32
UTI89_C2674	UTI89_C2674	hypothetical protein	-2.64464	2.81494e-49
UTI89_C0731	ybgE	hypothetical protein	-2.64167	1.72176e-07
UTI89_C2603	truA	tRNA pseudouridylate synthase I	-2.63969	1.66271e-95
UTI89_C4360	UTI89_C4360	hypothetical protein	-2.61977	2.59938e-44
UTI89_C1900	ydiV	hypothetical protein YdiV	-2.61528	1.03531e-182
UTI89_C4848	yjgF	conserved hypothetical protein	-2.61435	1.55201e-30
UTI89_C0910	UTI89_C0910	hypothetical protein	-2.59498	1.00012e-07
UTI89_C1657	UTI89_C1657	hypothetical protein	-2.59437	8.29639e-09
UTI89_C1397	ychF	probable GTP-binding protein YchF	-2.58803	3.61371e-107
UTI89_C1390	UTI89_C1390	hypothetical protein	-2.58414	5.33454e-58
UTI89_C0613	rna	ribonuclease I precursor	-2.58256	2.57085e-27
UTI89_C4598	UTI89_C4598	hypothetical protein	-2.58179	2.84268e-48
UTI89_C3142	UTI89_C3142	hypothetical protein	-2.56252	1.01994e-141
UTI89_C1653	ydcN	hypothetical protein YdcN	-2.55892	1.10379e-20
UTI89_C3935	aufB	Auf fimbiral chaperone 1 precursor	-2.55222	7.44817e-70
UTI89_C2224	UTI89_C2224	putative transposase	-2.5522	4.09523e-82
UTI89_C0388	hemB	delta-aminolevulinic acid dehydratase	-2.54657	2.39738e-38
UTI89_C1168	ymdB	hypothetical protein YmdB	-2.54305	9.1005e-22
UTI89_C1630	ynbA	hypothetical protein YnbA	-2.53971	4.40991e-26
UTI89_C3794	UTI89_C3794	hypothetical protein	-2.52877	1.34639e-80
UTI89_C1822	ydgQ	electron transport complex protein RnfE	-2.52252	1.61538e-59
UTI89_C1631	ynbB	putative phosphatidate cytidiltransferase	-2.50767	1.38981e-34
UTI89_C1675	UTI89_C1675	hypothetical protein	-2.50646	5.23147e-07
UTI89_C0012	yaaW	putative oxidoreductase	-2.50355	3.49114e-54
UTI89_C3932	aufD	Auf fimbriae minor subunit precursor AufD	-2.49866	5.98758e-151
UTI89_C1431	rssB	RssB/Hnr protein	-2.49557	5.62912e-61
UTI89_C0216	yaeD	hypothetical protein YaeD	-2.49536	1.57644e-63
UTI89_C1922	UTI89_C1922	hypothetical protein	-2.49319	1.24981e-46
UTI89_C1064	cbpA	curved DNA-binding protein	-2.48651	1.59911e-59
UTI89_C0747	nadA	quinolinate synthetase A	-2.48549	8.93595e-49
UTI89_C3375	kpsM	polysialic acid transport protein KpsM	-2.48292	0
UTI89_C3514	UTI89_C3514	hypothetical protein	-2.4806	7.33178e-28
UTI89_C4428	yigC	putative oxidoreductase	-2.47987	2.85561e-23
UTI89_C4939	UTI89_C4939	hypothetical protein	-2.47745	1.50687e-61
UTI89_C2699	UTI89_C2699	hypothetical protein	-2.47299	1.26727e-98
UTI89_C2021	cspC	cold shock protein CspC	-2.47169	2.51441e-30
UTI89_C4142	UTI89_C4142	hypothetical protein	-2.469	3.53941e-26
UTI89_C4231	yidG	hypothetical protein	-2.46715	4.95424e-102
UTI89_C1433	UTI89_C1433	hypothetical protein	-2.46638	4.59052e-12
UTI89_C0550	purK	phosphoribosylaminoimidazole carboxylase ATPase subunit	-2.44596	3.79714e-63
UTI89_C5129	UTI89_C5129	putative minor tail protein	-2.43103	6.05003e-17
UTI89_C5011	fimA	type 1 fimbriae major subunit FimA	-2.4291	2.42397e-83
UTI89_C1450	yciI	hypothetical protein	-2.42681	1.52561e-15
UTI89_C2749	ptsH	heat stable histidyl phosphorylatable protein	-2.42665	5.24339e-19
UTI89_C4030	UTI89_C4030	hypothetical protein	-2.42444	8.83558e-13
UTI89_C0131	acnB	aconitate hydratase 2	-2.41201	1.36495e-95
UTI89_C4526	UTI89_C4526	bifunctional nucleoside and albicidin permease/phage T6 and colicin K receptor	-2.41192	1.75216e-237
UTI89_C2924	UTI89_C2924	hypothetical protein	-2.40528	2.52109e-15
UTI89_C0333	ykgH	hypothetical protein YkgH	-2.39945	5.57752e-46
UTI89_C1123	UTI89_C1123	hypothetical protein	-2.39464	9.94543e-39
UTI89_C1094	yfjI	hypothetical protein YfjI	-2.38433	3.65522e-184
UTI89_C3196	UTI89_C3196	Secreted protein Hcp	-2.37536	3.77577e-25
UTI89_C2926	yfiH	hypothetical protein YfiH	-2.37458	2.13074e-49
UTI89_C2631	UTI89_C2631	hypothetical protein	-2.36814	2.61784e-14
UTI89_C0213	metQ	D-methionine-binding transport system MetQ precursor	-2.36719	7.54817e-61
UTI89_C2164	UTI89_C2164	hypothetical protein	-2.36505	1.99897e-48
UTI89_C4259	trmE	probable tRNA modification GTPase TrmE	-2.36237	9.53817e-53
UTI89_C0262	lpcA	phosphoheptose isomerase	-2.35656	1.15173e-14
UTI89_C1717	fmlC	putative outer membrane usher FmlC protein	-2.35411	1.23942e-129
UTI89_C2367	gatA	galactitol-specific enzyme IIA of phosphotransferase system	-2.35167	1.1978e-83
UTI89_C1024	sulA	suppressor of lon	-2.34345	4.17611e-136
UTI89_C3801	UTI89_C3801	hypothetical protein	-2.33666	4.14132e-15
UTI89_C3602	UTI89_C3602	hypothetical protein	-2.33534	5.38154e-18
UTI89_C1920	yniB	hypothetical protein YniB	-2.3301	1.05296e-89
UTI89_C1667	ydcZ	hypothetical protein YdcZ	-2.32779	6.38311e-39
UTI89_C2682	UTI89_C2682	putative host FtsH protease inhibitor of enterobacteria phage Sf6	-2.32525	6.57411e-17
UTI89_C3681	mreB	regulator of FtsI	-2.32129	2.99479e-08
UTI89_C4918	UTI89_C4918	conserved hypothetical protein	-2.31954	6.54418e-20
UTI89_C3930	aufF	Auf fimbrial chaperone 2 precursor	-2.31808	7.8478e-173
UTI89_C2833	yfgL	hypothetical protein YfgL	-2.31258	3.40495e-61
UTI89_C2278	yeeU1	hypothetical protein YeeU	-2.29716	5.12491e-44
UTI89_C1076	ycdC	hypothetical transcriptional regulator YcdC	-2.29685	5.52679e-17
UTI89_C4940	UTI89_C4940	hypothetical protein	-2.29573	3.47477e-20
UTI89_C0309	matB	MatB precursor	-2.29239	2.1054e-88
UTI89_C2486	napF	ferredoxin-type protein: electron transfer	-2.2873	8.01086e-70
UTI89_C1495	UTI89_C1495	hypothetical protein	-2.28639	3.94823e-07
UTI89_C3146	UTI89_C3146	hypothetical protein	-2.28159	5.03069e-32
UTI89_C4936	UTI89_C4936	hypothetical protein	-2.27552	5.87431e-274
UTI89_C0687	fur	subunit of Fur transcriptional dual regulator	-2.27026	5.1544e-41
UTI89_C0766	ybhD	hypothetical transcriptional regulator YbhD	-2.2676	2.18697e-106
UTI89_C0258	UTI89_C0258	hypothetical protein	-2.26062	3.52361e-36
UTI89_C3300	rpiA	ribose-5-phosphate isomerase, constitutive	-2.25515	7.09784e-42
UTI89_C4951	UTI89_C4951	hypothetical protein	-2.25119	8.34986e-12
UTI89_C3412	hybG	hydrogenase-2 operon protein HybG	-2.24636	2.53188e-20
UTI89_C1754	UTI89_C1754	PTS system, cellobiose-specific IIA component	-2.24382	2.62834e-45
UTI89_C0925	UTI89_C0925	putative phage protein gpI	-2.23747	9.2292e-20
UTI89_C3293	ubiH	2-octaprenyl-6-methoxyphenol hydroxylase	-2.2361	1.18759e-20
UTI89_C5009	fimB	type 1 fimbriae regulatory protein FimB	-2.23511	2.0045e-142
UTI89_C0481	ybaY	hypothetical protein YbaY	-2.23294	1.23163e-51
UTI89_C1751	marB	multiple antibiotic resistance protein MarB	-2.23272	4.19281e-20
UTI89_C1881	ydiL	hypothetical protein YdiL	-2.23104	1.20487e-126
UTI89_C1215	plsX	fatty acid/phospholipid synthesis protein PlsX	-2.23069	2.03707e-49
UTI89_C1967	ydjG	hypothetical oxidoreductase YdjG	-2.22504	4.05411e-50
UTI89_C2664	ninH	hypothetical protein	-2.22283	3.38973e-21
UTI89_C0013	htgA	positive regulator for sigma 32 heat shock promoters	-2.22147	8.70828e-23
UTI89_C3663	yhcB	hypothetical protein	-2.21397	4.11757e-49
UTI89_C3848	yheO	conserved hypothetical protein	-2.21192	9.50119e-93
UTI89_C0927	UTI89_C0927	phage baseplate assembly protein	-2.20929	4.96978e-14
UTI89_C4425	tatC	sec-independent protein twin-arginine translocase subunit tatC	-2.20695	4.67946e-225
UTI89_C1469	UTI89_C1469	hypothetical protein	-2.20669	7.14485e-21
UTI89_C0320	UTI89_C0320	2,5-diketo-D-gluconic acid reductase A	-2.20523	1.70854e-39
UTI89_C2065	ruvA	RuvA protein, Holliday junction helicase subunit B	-2.20472	2.27969e-41
UTI89_C3233	UTI89_C3233	hypothetical protein	-2.20338	3.72102e-28
UTI89_C1977	yeaE	hypothetical protein YeaE	-2.1993	2.21408e-55
UTI89_C2355	yegP	hypothetical protein YegP	-2.19763	5.91597e-68
UTI89_C1773	ynfD	hypothetical protein YnfD precursor	-2.19758	3.73228e-47
UTI89_C0885	cspD	cold shock-like protein CspD	-2.19041	7.03458e-32
UTI89_C3805	y0012	hypothetical protein	-2.18953	7.44266e-22
UTI89_C3321	cmtB	PTS system, mannitol-specific enzyme II component, cryptic	-2.1829	4.89945e-57
UTI89_C1472	UTI89_C1472	hypothetical protein	-2.17661	1.35261e-200
UTI89_C4158	yibP	hypothetical protein YibP	-2.16435	2.17951e-235
UTI89_C1378	ldcA*	muramoyltetrapeptide carboxypeptidase	-2.14788	1.71135e-70
UTI89_C1817	rnfA	electron transport complex protein RnfA	-2.14558	2.02807e-54
UTI89_C1081	ycdO	protein YcdO	-2.14335	5.72381e-43
UTI89_C2391	UTI89_C2391	hypothetical protein	-2.13994	6.64979e-22
UTI89_C3734	trkA	trk system potassium uptake protein TrkA	-2.13951	1.57316e-60
UTI89_C4095	yiaG	hypothetical protein	-2.1372	1.45147e-13
UTI89_C1849	purR	purine nucleotide synthesis repressor	-2.13674	5.85787e-66
UTI89_C1933	osmE	osmotically inducible lipoprotein E precursor	-2.13287	2.15818e-12
UTI89_C2846	yfhJ	hypothetical protein	-2.13174	1.51904e-08
UTI89_C4178	mutM	formamidopyrimidine DNA glycosylase	-2.13078	4.76691e-112
UTI89_C5015	fimF	type 1 fimbriae minor subunit precursor FimF	-2.13065	4.52837e-29
UTI89_C1063	yccD	hypothetical protein YccD	-2.12991	9.93635e-19
UTI89_C0359	yahK	hypothetical zinc-type alcohol dehydrogenase-like protein yahK	-2.12107	1.59334e-93
UTI89_C1159	csgF	curli production assembly/transport component CsgF precursor	-2.11922	1.72553e-40
UTI89_C1417	narL	NarL transcriptional dual regulator	-2.11516	2.13917e-26
UTI89_C2239	UTI89_C2239	Hypothetical protein	-2.11279	1.92683e-26
UTI89_C0138	hpt	hypoxanthine phosphoribosyltransferase	-2.10919	1.6972e-71
UTI89_C0944	UTI89_C0944	conserved hypothetical protein	-2.10896	2.69924e-19
UTI89_C0233	rnhA	RNase HI, degrades RNA of DNA-RNA hybrids, participates in DNA replication	-2.10244	3.52145e-63
UTI89_C2698	emrY	multidrug resistance protein Y	-2.09782	2.59144e-227
UTI89_C0165	UTI89_C0165	conserved hypothetical protein	-2.09603	2.14597e-13
UTI89_C1800	fumA	fumarase A	-2.09091	1.56455e-15
UTI89_C1784	UTI89_C1784	hypothetical protein	-2.08974	6.41857e-25
UTI89_C2260	UTI89_C2260	hypothetical protein	-2.08552	7.36843e-46
UTI89_C5031	gclR	putative regulatory protein GclR	-2.08363	3.36298e-60
UTI89_C4581	pepE	peptidase E	-2.08016	4.72861e-66
UTI89_C1375	dadA	D-amino acid dehydrogenase small subunit	-2.07677	1.80881e-54
UTI89_C1155	ycdX	hypothetical protein	-2.07468	2.77069e-18
UTI89_C1298	rusA	Crossover junction endodeoxyribonuclease RusA	-2.0718	1.74875e-54
UTI89_C1596	ycjG	hypothetical protein YcjG	-2.06975	2.796e-08
UTI89_C0405	proC	pyrroline-5-carboxylate reductase	-2.06695	7.31646e-14
UTI89_C4394	UTI89_C4394	hypothetical protein	-2.05772	1.17085e-70
UTI89_C0549	arcC	putative carbamate kinase	-2.05326	5.16785e-59
UTI89_C0863	artJ	arginine-binding periplasmic protein 2 precursor	-2.04271	3.38473e-37
UTI89_C1108	sfaB	putative S fimbrial switch regulatory protein	-2.03362	8.64106e-18
UTI89_C2556	nuoN	NADH dehydrogenase I chain N	-2.03282	1.27898e-48
UTI89_C0311	UTI89_C0311	hypothetical protein	-2.03272	6.91989e-23
UTI89_C4758	yjeO	hypothetical protein	-2.0304	9.76456e-36
UTI89_C2927	rluD	ribosomal large subunit pseudouridine synthase D	-2.03001	2.03744e-148
UTI89_C1968	ydjH	hypothetical sugar kinase YdjH	-2.02883	5.33019e-118
UTI89_C3213	UTI89_C3213	phosphosugar isomerase	-2.02224	2.65105e-106
UTI89_C2542	pmrD	Polymyxin B resistance protein PmrD	-2.0192	1.49449e-43
UTI89_C2684	UTI89_C2684	enterobacteria phage Sf6 gene 30 protein	-2.0158	2.7032e-61
UTI89_C2952	yfjF	protein YfjF	-2.01335	4.5102e-12
UTI89_C0236	yafT	putative aminopeptidase	-2.00978	8.84891e-191
UTI89_C2889	UTI89_C2889	hypothetical protein	-2.00013	2.06417e-18
UTI89_C2311	rfbD	dTDP-4-dehydrorhamnose reductase, subunit of dTDP-L-rhamnose synthetase	-10.3363	1.44916693939842e-311
UTI89_C0102	ftsQ	cell division protein; ingrowth of wall at septum	-5.52536	0.00154967
UTI89_C3804	murB	UDP-N-acetylenolpyruvoylglucosamine reductase	-5.41056	0.0030375
UTI89_C0688	ybfJ	hypothetical protein YbfJ	-5.32429	0.00312601
UTI89_C4183	dfp	flavoprotein affecting synthesis of DNA and pantothenate metabolism	-5.32428	0.00312601
UTI89_C2888	rnc	RNase III, ds RNA	-5.31031	0.00294689
UTI89_C2462	rplY	50S ribosomal protein L25	-5.17487	0.00579417
UTI89_C1036	yccK	hypothetical protein YccK	-5.05984	0.0108243
UTI89_C1003	pncB	nicotinate phosphoribosyltransferase	-5.05688	0.0107633
UTI89_C4645	ssb	single strand DNA-binding protein	-5.05178	0.0107286
UTI89_C0643	holA	DNA polymerase III, delta subunit	-4.9143	0.0108799
UTI89_C0027	ribF	riboflavin biosynthesis protein RibF; riboflavin kinase (flavokinase)	-4.91105	0.0107997
UTI89_C4150	UTI89_C4150	hypothetical protein	-4.90826	0.0205435
UTI89_C3635	yrbK	hypothetical protein	-4.90313	0.0205435
UTI89_C0116	UTI89_C0116	hypothetical protein	-4.90312	0.0205435
UTI89_C3638	rpoN	RNA polymerase sigma-54 factor	-4.89311	0.0209171
UTI89_C3494	ygiG	dihydroneopterin aldolase	-4.74289	0.0205435
UTI89_C1769	ynfA	hypothetical protein YnfA	-4.35457	0.075833
UTI89_C0503	hemH	ferrochelatase (heme synthetase)	-4.34541	0.0755013
UTI89_C1038	UTI89_C1038	hypothetical protein	-4.3428	0.0755072
UTI89_C0704	ybfA	hypothetical protein YbfA precursor	-4.34007	0.0755626
UTI89_C3746	secY	putative ATPase subunit of translocase	-4.10371	0.0757556
UTI89_C4435	hemG	protoporphyrinogen oxidase	-4.10055	0.144603
UTI89_C2928	UTI89_C2928	hypothetical protein	-4.09771	0.144556
UTI89_C3108	UTI89_C3108	hypothetical protein	-4.09504	0.144556
UTI89_C0431	secF	protein-export membrane protein SecF	-4.09504	0.144556
UTI89_C3740	rpoA	RNA polymerase, alpha subunit	-4.08929	0.144695
UTI89_C4099	UTI89_C4099	glycine tRNA synthetase beta subunit	-3.79797	0.276808
UTI89_C2832	engA	probable GTP-binding protein EngA	-3.79795	0.276808
UTI89_C1889	UTI89_C1889	hypothetical protein	-3.79522	0.276808
UTI89_C2223	UTI89_C2223	hypothetical protein	-3.79522	0.276808
UTI89_C2870	glyA	serine hydroxymethyltransferase	-3.79522	0.276808
UTI89_C3637	yhbG	putative ATP-binding component of a transport system	-3.78963	0.276808
UTI89_C3621	ispB	octaprenyl diphosphate synthase	-3.7896	0.276808
UTI89_C0722	sucB	dihydrolipoamide succinyltransferase component of 2-oxoglutarate dehydrogenase complex	-3.78958	0.276808
UTI89_C0645	leuS	leucyl-tRNA synthetase	-3.41861	0.276808
UTI89_C3822	hemE	uroporphyrinogen decarboxylase	-3.41859	0.276808
UTI89_C1620	UTI89_C1620	hypothetical protein	-3.41569	0.528697
UTI89_C0184	UTI89_C0184	hypothetical protein	-3.41289	0.528697
UTI89_C1731	UTI89_C1731	putative phage-related membrane protein	-3.41289	0.528697
UTI89_C4363	hemD	uroporphyrinogen-III synthase	-3.41001	0.528697
UTI89_C3732	fmt	methionyl-tRNA formyltransferase	-3.40999	0.528697
UTI89_C2836	gcpE	1-hydroxy-2-methyl-2-(E)-butenyl 4-diphosphate synthase	-3.40999	0.528697
UTI89_C1454	ispZ	probable intracellular septation protein	-3.40997	0.528697
UTI89_C2662	UTI89_C2662	hypothetical protein	-3.38307	0.00230282
UTI89_C4251	dnaN	DNA polymerase III, beta-subunit	-2.89823	0.528697
UTI89_C2941	rimM	16S rRNA processing protein RimM	-2.89822	0.528697
UTI89_C3687	UTI89_C3687	hypothetical protein	-2.89821	0.528697
UTI89_C0139	yadF	conserved hypothetical protein YadF	-2.89531	0.528697
UTI89_C0444	ispA	geranyltranstransferase	-2.89531	0.528697
UTI89_C0192	ecfK	protein with possible extracytoplasmic function	-2.8953	0.528697
UTI89_C3309	pgk	phosphoglycerate kinase	-2.8953	0.528697
UTI89_C4858	UTI89_C4858	hypothetical protein	-2.89237	0.528697
UTI89_C4741	groEL	GroEL (chaperone Hsp60)	-2.89236	0.528697
UTI89_C4252	dnaA	chromosomal replication initiator protein DnaA	-2.89235	0.528697
UTI89_C1695	UTI89_C1695	hypothetical protein	-2.89235	0.528697
UTI89_C0684	glnS	glutaminyl-tRNA synthetase	-2.89235	0.528697
UTI89_C0502	adk	adenylate kinase	-2.89235	0.528697
UTI89_C1975	gapA	glyceraldehyde-3-phosphate dehydrogenase A	-2.89234	0.528697
UTI89_C0185	tsf	protein chain elongation factor EF-Ts	-2.89234	0.528697
UTI89_C1226	holB	DNA polymerase III, delta prime subunit	-2.89234	0.528697
UTI89_C0882	UTI89_C0882	hypothetical protein	-2.89233	0.528697
UTI89_C0111	coaE	dephospho-CoA kinase	-2.89233	0.528697
UTI89_C1217	fabD	malonyl CoA-acyl carrier protein transacylase	-2.89233	0.528697
UTI89_C0105	lpxC	UDP-3-O-[3-hydroxymyristoyl] N-acetylglucosamine deacetylase	-2.89232	0.528697
UTI89_C0899	infA	protein chain initiation factor IF-1	-2.89232	0.528697
UTI89_C1829	pdxH	pyridoxamine 5'-phosphate oxidase	-2.76087	0.00101186
UTI89_C4340	rfe	undecaprenyl-phosphate alpha-N-acetylglucosaminyl transferase	-2.20669	3.83370759531002e-311
UTI89_C0430	secD	protein-export membrane protein SecD	-2.07865	1
UTI89_C0559	folD	5,10-methylene-tetrahydrofolate dehydrogenase; 5,10-methylene-tetrahydrofolate cyclohydrolase	-2.07865	1
UTI89_C2940	trmD	tRNA methyltransferase; tRNA (guanine-7-)-methyltransferase	-2.07864	1
UTI89_C3331	metK	S-adenosylmethionine synthetase	-2.07863	1
UTI89_C4255	rnpA	ribonuclease P protein component	-2.07863	1
UTI89_C4801	priB	primosomal replication protein N	-2.07558	1
UTI89_C4454	yihA	probable GTP-binding cell division protein	-2.07558	1
UTI89_C3842	fusA	translation elongation factor EF-G GTP-binding protein chain	-2.07558	1
UTI89_C4177	kdtB	phosphopantetheine adenylyltransferase	-2.07558	1
UTI89_C3834	rplL	50S ribosomal subunit protein L7/L12	-2.07558	1
UTI89_C4452	polA	DNA polymerase I	-2.07558	1
UTI89_C3743	UTI89_C3743	hypothetical protein	-2.07557	1
UTI89_C3742	rpsK	30S ribosomal subunit protein S11	-2.07557	1
UTI89_C3689	accC	acetyl CoA carboxylase, biotin carboxylase subunit	-2.07556	1
UTI89_C0029	lspA	lipoprotein signal peptidase	-2.07556	1
UTI89_C1737	hipB	HipB transcriptional activator	-2.07556	1
UTI89_C2516	nrdB	ribonucleoside-diphosphate reductase 1 beta chain	-2.07556	1
UTI89_C0906	lolA	outer membrane lipoproteins carrier protein precursor	-2.07556	1
UTI89_C3679	mreD	rod shape-determining protein	-2.07556	1
UTI89_C1828	tyrS	tyrosyl-tRNA synthetase	-2.07555	1
UTI89_C0554	ppiB	peptidyl-prolyl cis-trans isomerase B (rotamase B)	-2.07555	1
UTI89_C1693	UTI89_C1693	hypothetical protein	-2.07555	1
UTI89_C2515	nrdA	ribonucleoside diphosphate reductase 1, alpha subunit, B1	-2.07555	1
UTI89_C2884	acpS	holo-[acyl-carrier protein] synthase	-2.07555	1
UTI89_C1178	htrB	lauroyl acyltransferase	-2.07555	1
UTI89_C0186	pyrH	uridylate kinase	-2.07555	1
UTI89_C2809	UTI89_C2809	hypothetical protein	-2.07555	1
UTI89_C0497	dnaX	DNA polymerase III subunit tau	-2.07554	1
UTI89_C0031	lytB	IspH protein	-2.07554	1
UTI89_C1288	UTI89_C1288	putative CI repressor of bacteriophage	-2.07554	1
UTI89_C0443	dxs	1-deoxyxylulose-5-phosphate synthase	-2.07554	1
UTI89_C0200	accA	acetyl-CoA carboxylase, carboxytransferase component, alpha subunit	-2.07554	1
UTI89_C0189	uppS	subunit of undecaprenyl diphosphate synthase	-2.07553	1
UTI89_C1066	yccJ	hypothetical protein	-2.04893	0.00103896
UTI89_C3453	UTI89_C3453	hypothetical protein	-1.9975	5.60563e-42
UTI89_C2037	yebV	hypothetical protein	-1.9914	1.41367e-26
UTI89_C0199	dnaE	DNA polymerase III alpha subunit	-1.98718	0.075205
UTI89_C5143	UTI89_C5143	putative DNA damage-inducible protein	-1.98612	3.30482e-27
UTI89_C2161	vsr	DNA mismatch endonuclease, patch repair protein	-1.98589	9.03713e-14
UTI89_C2635	UTI89_C2635	hypothetical protein	-1.98306	8.60962e-78
UTI89_C0726	UTI89_C0726	hypothetical protein	-1.97768	1.30122e-46
UTI89_C2980	UTI89_C2980	hypothetical protein	-1.97736	2.74597e-36
UTI89_C2483	napG	ferredoxin-type protein, subunit of nitrate reductase, periplasmic	-1.9686	5.8695e-34
UTI89_C3341	yggT	putative resistance protein	-1.96795	4.85475e-52
UTI89_C0468	hupB	DNA-binding protein HU-beta, NS1 (HU-1)	-1.9581	3.69315e-14
UTI89_C4001	UTI89_C4001	putative phosphotransferase system enzyme subunit	-1.95428	4.80562e-131
UTI89_C5113	UTI89_C5113	putative endopeptidase protein Rz of prophage CP-933K	-1.95135	2.87212e-18
UTI89_C1770	ynfB	hypothetical protein YnfB precursor	-1.95089	2.38458e-11
UTI89_C0450	yajR	hypothetical transport protein YajR	-1.94508	1.64518e-28
UTI89_C0955	UTI89_C0955	hypothetical protein	-1.94488	2.28753e-32
UTI89_C2226	UTI89_C2226	putative transposase	-1.94179	5.49678e-74
UTI89_C2379	yohL	hypothetical protein	-1.93907	1.34109e-15
UTI89_C0254	UTI89_C0254	hypothetical protein	-1.93805	3.29782e-92
UTI89_C1436	tdk	thymidine kinase	-1.9348	1.05994e-49
UTI89_C2437	yeiL	regulatory protein YeiL	-1.93458	6.94721e-137
UTI89_C1803	uidC	membrane-associated protein UidC precursor	-1.93095	5.77286e-105
UTI89_C1521	ynaC	probable phage-related tail fiber assembly protein G	-1.93054	1.34455e-51
UTI89_C4694	phnI	PhnI protein	-1.92287	5.04751e-65
UTI89_C1279	kil1	Kil protein	-1.92192	6.80732e-49
UTI89_C1965	ydjE	hypothetical metabolite transport protein YdjE	-1.92135	2.38634e-138
UTI89_C3614	greA	transcription elongation factor GreA (transcript cleavage factor GreA)	-1.92131	1.6613e-80
UTI89_C4554	oxyR	hydrogen peroxide-inducible genes activator	-1.91683	7.15365e-94
UTI89_C0954	UTI89_C0954	hypothetical protein	-1.91556	6.30469e-31
UTI89_C1410	UTI89_C1410	hypothetical protein	-1.91334	7.75889e-10
UTI89_C0409	yaiA	hypothetical protein	-1.91246	1.92803e-17
UTI89_C0070	UTI89_C0070	hypothetical protein	-1.90974	1.53564e-11
UTI89_C2151	rcsA	positive DNA-binding transcriptional regulator of capsular polysaccharide synthesis, activates its own expression, subunit of RcsB transcriptional activator	-1.90921	3.87767e-73
UTI89_C2850	iscA	putative regulator	-1.90501	7.68539e-27
UTI89_C3594	pnp	polyribonucleotide nucleotidyltransferase	-1.90145	6.54147e-30
UTI89_C3673	yhcR	hypothetical protein YhcR	-1.90119	1.35586e-43
UTI89_C1147	UTI89_C1147	hypothetical protein	-1.89991	6.58985e-21
UTI89_C2337	UTI89_C2337	putative transport protein	-1.89974	1.3066e-120
UTI89_C2272	UTI89_C2272	hypothetical protein	-1.89798	1.40845e-68
UTI89_C3664	UTI89_C3664	hypothetical protein	-1.89506	6.84494e-42
UTI89_C3001	ymfM	hypothetical protein	-1.89287	1.78122e-20
UTI89_C1027	yccF	hypothetical protein YccF	-1.89218	6.57868e-11
UTI89_C1559	rnb	exoribonuclease II	-1.89214	4.15083e-50
UTI89_C1558	yciR	hypothetical protein YciR	-1.89198	1.30837e-68
UTI89_C3195	UTI89_C3195	hypothetical protein	-1.89014	2.22873e-21
UTI89_C0129	lpdA	dihydrolipoamide dehydrogenase	-1.88832	6.6654e-08
UTI89_C2283	yeeA	Hypothetical protein YeeA	-1.88711	1.24762e-11
UTI89_C1280	UTI89_C1280	lambda regulatory protein CIII	-1.8833	2.40219e-45
UTI89_C0326	ykgI	hypothetical protein YkgI precursor	-1.88326	1.77357e-15
UTI89_C1785	UTI89_C1785	putative acid shock protein	-1.88278	2.79572e-20
UTI89_C2236	UTI89_C2236	hypothetical protein	-1.88155	1.31124e-10
UTI89_C2685	UTI89_C2685	enterobacteria phage Sf6 gene 29 protein	-1.8777	1.05238e-55
UTI89_C1970	ydjJ	hypothetical zinc-type alcohol dehydrogenase-like protein ydjJ	-1.87346	1.71739e-119
UTI89_C4043	yhiE	conserved hypothetical protein	-1.87293	9.31017e-81
UTI89_C3452	UTI89_C3452	hypothetical protein	-1.87149	1.25287e-50
UTI89_C1540	sohB	possible protease SohB	-1.87145	6.89406e-94
UTI89_C0629	ybeM	putative amidase	-1.86748	7.9498e-17
UTI89_C1009	ycbP	FMN reductase	-1.86629	9.36868e-17
UTI89_C1974	msrB	methionine sulfoxide reductase B; protein-methionine-S-oxide reductase	-1.86398	3.77809e-17
UTI89_C3364	kpsD	polysialic acid transport protein KpsD precursor	-1.86054	1.34751e-147
UTI89_C0673	UTI89_C0673	hypothetical protein	-1.85902	1.48017e-09
UTI89_C2007	yoaH	hypothetical protein YoaH	-1.85834	1.21399e-42
UTI89_C3369	neuE	NeuE protein	-1.8523	7.19096e-118
UTI89_C2249	UTI89_C2249	hypothetical protein	-1.84864	2.19164e-31
UTI89_C4528	UTI89_C4528	hypothetical protein	-1.84715	7.31485e-295
UTI89_C2356	UTI89_C2356	hypothetical protein	-1.84439	1.2358e-41
UTI89_C3478	UTI89_C3478	conserved hypothetical protein	-1.83891	2.12795e-51
UTI89_C3569	agaB	PTS system, cytoplasmic, N-acetylgalactosamine-specific IIB component 1 (EIIB-AGA)	-1.83855	4.27202e-189
UTI89_C2905	trxC	putative thioredoxin-like protein	-1.83459	2.06514e-28
UTI89_C2822	UTI89_C2822	hypothetical protein	-1.8309	5.20052e-26
UTI89_C4169	waaW	UDP-galactose:(galactosyl) LPS alpha1,2-galactosyltransferase	-1.83011	7.14605e-292
UTI89_C2190	UTI89_C2190	hypothetical protein	-1.82824	1.57772e-06
UTI89_C2742	UTI89_C2742	hypothetical protein	-1.8263	6.00219e-16
UTI89_C5146	UTI89_C5146	hypothetical protein	-1.82552	2.21239e-24
UTI89_C2475	ccmE	cytochrome c biogenesis, possible subunit of a heme lyase	-1.82449	8.4783e-10
UTI89_C1801	manA	mannose-6-phosphate isomerase	-1.82264	5.54454e-26
UTI89_C3360	UTI89_C3360	hypothetical protein	-1.82234	8.59809e-17
UTI89_C2039	pphA	serine/threonine protein phosphatase 1	-1.82135	1.02399e-22
UTI89_C3206	UTI89_C3206	putative exported protein	-1.81822	1.9495e-54
UTI89_C1972	ydjL	putative oxidoreductase	-1.81728	9.37056e-21
UTI89_C1111	sfaE	S fimbriae periplasmic chaperone SfaE	-1.81703	2.55622e-107
UTI89_C4385	UTI89_C4385	hypothetical protein	-1.81631	7.86222e-11
UTI89_C2418	UTI89_C2418	hypothetical protein	-1.81371	1.76622e-64
UTI89_C1006	ycbM	putative aliphatic sulfonates transport permease protein ssuC	-1.81017	1.04885e-12
UTI89_C2219	UTI89_C2219	hypothetical protein	-1.80914	1.63077e-34
UTI89_C0846	ybjH	hypothetical protein	-1.80796	1.71731e-07
UTI89_C0652	UTI89_C0652	hypothetical protein	-1.80105	3.77856e-17
UTI89_C0815	UTI89_C0815	hypothetical protein	-1.80023	1.4051e-05
UTI89_C4723	yjdK	hypothetical protein	-1.79908	3.13871e-75
UTI89_C3970	UTI89_C3970	putative phosphotransferase system protein	-1.7978	4.43903e-26
UTI89_C0858	potG	putrescine transport ATP-binding protein PotG	-1.79759	1.45144e-42
UTI89_C3548	yhaR	TdcF protein	-1.794	3.39261e-47
UTI89_C2169	UTI89_C2169	hypothetical protein	-1.78979	3.93609e-74
UTI89_C1640	ydcA	hypothetical protein YdcA precursor	-1.78718	3.30822e-13
UTI89_C1862	ydhU	YdhU (PhsC)-like protein	-1.78677	4.46817e-14
UTI89_C0250	UTI89_C0250	hypothetical protein	-1.78647	8.70525e-16
UTI89_C0205	yaeP	conserved hypothetical protein	-1.78278	1.96785e-16
UTI89_C3283	UTI89_C3283	hypothetical protein	-1.77959	0.000693753
UTI89_C0640	UTI89_C0640	hypothetical protein	-1.77822	8.50108e-10
UTI89_C0376	adhC	alcohol dehydrogenase class III; formaldehyde dehydrogenase, glutathione-dependent	-1.77802	2.32999e-38
UTI89_C4818	ytfE	hypothetical protein YtfE	-1.77763	3.27791e-53
UTI89_C1883	ydiN	hypothetical transport protein YdiN	-1.77627	2.57204e-108
UTI89_C2821	UTI89_C2821	hypothetical protein	-1.77095	5.05457e-14
UTI89_C3107	UTI89_C3107	hypothetical protein	-1.76951	1.43931e-47
UTI89_C1345	UTI89_C1345	hypothetical protein	-1.76699	2.35244e-20
UTI89_C0073	yabI	putative integral membrane protein YabI	-1.75824	9.36764e-39
UTI89_C1860	ydhS	hypothetical protein YdhS	-1.75661	1.38367e-54
UTI89_C2580	UTI89_C2580	hypothetical protein	-1.7554	5.23082e-70
UTI89_C2513	ubiG	UbiG, subunit of 3-demethylubiquinone 3-methyltransferase / 2-octaprenyl-6-hydroxyphenol methylase	-1.74899	8.4188e-10
UTI89_C2033	UTI89_C2033	hypothetical protein	-1.74786	1.56894e-18
UTI89_C3736	yhdL	putative regulator	-1.74669	1.03899e-44
UTI89_C1498	UTI89_C1498	putative DNA packaging protein of prophage	-1.73983	1.50173e-09
UTI89_C0654	UTI89_C0654	hypothetical protein	-1.73007	1.20675e-14
UTI89_C1904	btuC	vitamin B12 transport permease protein	-1.72869	2.02174e-19
UTI89_C2817	ppk	polyphosphate kinase	-1.72844	5.8409e-139
UTI89_C0582	UTI89_C0582	hypothetical protein	-1.72719	4.36887e-25
UTI89_C1095	UTI89_C1095	conserved hypothetical protein	-1.72555	2.69129e-125
UTI89_C2458	yejG	hypothetical protein	-1.72393	5.57946e-27
UTI89_C0155	yadN	putative fimbrial subunit YadN precursor	-1.72334	8.19692e-127
UTI89_C0691	ybfF	putative esterase/lipase YbfF	-1.72304	5.0344e-34
UTI89_C1847	sodB	superoxide dismutase, iron	-1.722	2.01068e-29
UTI89_C1870	ynhG	hypothetical protein YnhG precursor	-1.71675	4.04435e-10
UTI89_C0022	nhaA	Na(+)/H(+) antiporter 1	-1.71366	1.24537e-33
UTI89_C2847	fdx	ferredoxin, 2Fe-2S	-1.71217	1.01361e-05
UTI89_C5039	yjiG	hypothetical protein	-1.69843	1.68478e-19
UTI89_C1235	ycfO	conserved hypothetical protein	-1.68917	1.39723e-24
UTI89_C4846	UTI89_C4846	hypothetical protein	-1.68831	2.04918e-77
UTI89_C0835	UTI89_C0835	putative transport system permease protein	-1.68164	5.25751e-65
UTI89_C1730	UTI89_C1730	putative phage-related membrane protein	-1.67873	2.85925e-14
UTI89_C1594	tyrR	transcriptional regulatory protein TyrR	-1.67834	1.54068e-52
UTI89_C5144	prfC	peptide chain release factor RF-3	-1.67342	1.24208e-34
UTI89_C0319	UTI89_C0319	putative aldo/keto reductase	-1.67329	2.51104e-61
UTI89_C1622	hslJ	heat shock protein HslJ	-1.66991	2.70593e-22
UTI89_C1725	UTI89_C1725	putative phage-related secreted protein	-1.66705	1.3789e-101
UTI89_C4935	UTI89_C4935	hypothetical protein	-1.65447	4.20047e-39
UTI89_C1029	mgsA	methylglyoxal synthase	-1.65375	9.91144e-05
UTI89_C1034	yccW	hypothetical protein YccW	-1.64766	1.27619e-36
UTI89_C0999	ycbL	hypothetical protein	-1.64665	1.16281e-40
UTI89_C4447	dsbA	disulfide oxidoreductase	-1.64295	1.16591e-108
UTI89_C1643	ydcI	hypothetical transcriptional regulator YdcI	-1.6428	4.65511e-19
UTI89_C0638	ybeA	hypothetical protein	-1.63725	1.18085e-11
UTI89_C0058	ksgA	dimethyladenosine transferase	-1.62913	1.33915e-44
UTI89_C2081	flhE	flagellar protein FlhE precursor	-1.62607	7.29531e-07
UTI89_C5111	ybcR2	lambdoid prophage DLP12 lysis protein S-like protein	-1.62559	3.04692e-19
UTI89_C1391	ycgC	hypothetical protein YcgC	-1.62402	2.42623e-32
UTI89_C1610	UTI89_C1610	probable transporter	-1.62201	5.77238e-70
UTI89_C1114	sfaS	S fimbriae minor subunit SfaS	-1.62105	3.36871e-75
UTI89_C0279	UTI89_C0279	hypothetical protein	-1.61753	5.01139e-15
UTI89_C3334	endA	endonuclease I precursor	-1.61261	4.8741e-29
UTI89_C1233	UTI89_C1233	fibronectin-binding protein B	-1.61156	1.89717e-18
UTI89_C1515	UTI89_C1515	putative tail component of prophage CP-933K	-1.60432	9.24926e-20
UTI89_C2627	yfcZ	hypothetical protein	-1.60359	4.74728e-23
UTI89_C4193	gmk	guanylate kinase	-1.59681	4.91819e-11
UTI89_C2724	mntH	high affinity NRAMP family manganese transporter	-1.59413	1.94688e-23
UTI89_C1530	trpB	tryptophan synthase beta chain	-1.5895	3.7547e-15
UTI89_C0867	artP	arginine transport ATP-binding protein ArtP	-1.58894	3.59734e-10
UTI89_C0485	ylaC	hypothetical protein YlaC	-1.58852	1.47532e-63
UTI89_C1894	ydiD	hypothetical protein YdiD	-1.58807	6.11908e-48
UTI89_C0035	UTI89_C0035	hypothetical protein	-1.58744	0.0101635
UTI89_C1149	UTI89_C1149	unknown protein encoded within prophage CP-933L	-1.58416	3.30131e-15
UTI89_C4602	malG	maltose transport system permease protein MalG	-1.58047	4.76327e-46
UTI89_C0787	UTI89_C0787	hypothetical protein	-1.57858	6.83128e-22
UTI89_C1162	UTI89_C1162	hypothetical protein	-1.57596	2.51157e-11
UTI89_C0642	ybeN	nicotinate-nucleotide adenylyltransferase	-1.57559	8.48019e-16
UTI89_C4518	ftsN	essential cell division protein	-1.57537	2.15811e-76
UTI89_C3160	yqcA	hypothetical protein YqcA	-1.57081	1.28571e-32
UTI89_C4275	UTI89_C4275	hypothetical protein	-1.57025	2.3903e-11
UTI89_C3367	kpsS	polysialic acid capsule synthesis protein KpsS	-1.57012	2.33336e-216
UTI89_C2419	yeiT	hypothetical oxidoreductase YeiT	-1.56974	7.75093e-93
UTI89_C2395	yehR	hypothetical lipoprotein YehR precursor	-1.56338	2.36416e-35
UTI89_C2095	flhD	flagellar transcriptional activator FlhD	-1.56283	1.23667e-25
UTI89_C1963	ansA	L-asparaginase I	-1.56262	7.38061e-23
UTI89_C3268	ygfP	guanine deaminase	-1.55998	3.93258e-87
UTI89_C4609	ubiC	chorismate pyruvate lyase	-1.55579	3.03165e-23
UTI89_C1639	cybB	cytochrome b561	-1.55437	1.56245e-11
UTI89_C1664	UTI89_C1664	hypothetical protein	-1.55303	4.31563e-27
UTI89_C0930	UTI89_C0930	predicted tail completion phage protein	-1.55037	3.6999e-29
UTI89_C1010	pyrD	dihydroorotate dehydrogenase	-1.54749	4.34404e-34
UTI89_C4799	yjfY	hypothetical protein	-1.54446	6.34213e-31
UTI89_C0970	ycaC	protein YcaC	-1.54429	2.6514e-20
UTI89_C1419	UTI89_C1419	hypothetical protein	-1.5417	1.67348e-15
UTI89_C2269	UTI89_C2269	conserved hypothetical protein	-1.53748	8.98519e-20
UTI89_C3033	nrdH	glutaredoxin-like protein; hydrogen donor	-1.53727	0.000125058
UTI89_C3032	UTI89_C3032	hypothetical protein	-1.53725	0.000122995
UTI89_C2916	UTI89_C2916	hypothetical protein	-1.53598	9.24942e-12
UTI89_C2117	sdiA	regulatory protein SdiA	-1.53493	8.24621e-42
UTI89_C1341	UTI89_C1341	hypothetical protein	-1.53453	3.04402e-49
UTI89_C0291	UTI89_C0291	hypothetical protein	-1.53076	2.9452e-13
UTI89_C3820	yjaG	hypothetical protein YjaG	-1.5305	5.21815e-23
UTI89_C3576	yraO	hypothetical protein YraO	-1.52857	7.12009e-14
UTI89_C2378	thiM	hydroxyethylthiazole kinase	-1.52523	2.07805e-16
UTI89_C0603	ybdL	hypothetical aminotransferase YbdL	-1.52286	4.1902e-39
UTI89_C1882	ydiM	hypothetical transport protein YdiM	-1.52134	2.66363e-119
UTI89_C1546	UTI89_C1546	conserved hypothetical protein	-1.51735	7.48484e-37
UTI89_C1772	ynfC	hypothetical protein YnfC	-1.51535	1.64884e-63
UTI89_C5136	UTI89_C5136	hypothetical protein	-1.51495	1.59987e-06
UTI89_C1838	ydhF	hypothetical oxidoreductase YdhF	-1.5142	8.15489e-28
UTI89_C3934	aufC	outer membrane usher protein precursor AufC	-1.51396	3.05396e-194
UTI89_C3036	nrdF	ribonucleoside-diphosphate reductase 2 beta chain	-1.51153	1.42349e-102
UTI89_C2196	yeeN	hypothetical protein	-1.5108	2.26537e-82
UTI89_C1359	minE	cell division topological specificity factor MinE	-1.50377	5.76474e-08
UTI89_C3575	UTI89_C3575	hypothetical protein	-1.49927	1.01163e-10
UTI89_C2385	yehD	putative Yeh fimbriae subunit YehD precursor	-1.49721	1.89484e-16
UTI89_C1042	hyaC	probable Ni/Fe-hydrogenase 1 B-type cytochrome subunit	-1.49367	6.92884e-53
UTI89_C1562	UTI89_C1562	putative transcriptional repressor	-1.4929	1.17983e-32
UTI89_C3813	UTI89_C3813	hypothetical protein	-1.49183	7.1163e-06
UTI89_C2237	ibrB	hypothetical protein YbdM	-1.49144	4.80314e-35
UTI89_C5174	arcA	ArcA transcriptional dual regulator	-1.49142	5.0945e-47
UTI89_C2899	yfiE	hypothetical transcriptional regulator YfiE	-1.48995	3.47186e-35
UTI89_C3301	yqfE	hypothetical protein YqfE	-1.48925	1.1495e-47
UTI89_C1467	UTI89_C1467	unknown protein encoded within prophage CP-933O	-1.48725	4.24884e-08
UTI89_C4771	miaA	delta(2)-isopentenylpyrophosphate tRNA-adenosine transferase	-1.48558	1.49605e-14
UTI89_C3824	yjaE	regulator of sigma D	-1.48444	2.05685e-35
UTI89_C4248	yidB	hypothetical protein YidB	-1.48428	1.72751e-50
UTI89_C1902	btuD	vitamin B12 transport ATP-binding protein BtuD	-1.48373	4.78136e-15
UTI89_C0935	UTI89_C0935	putative capsid completion protein	-1.48272	4.90354e-10
UTI89_C2803	purC	phosphoribosylaminoimidazole-succinocarboxamide synthetase	-1.47398	5.85697e-10
UTI89_C3590	deaD	Cold-shock DEAD-box protein A	-1.47208	3.76165e-57
UTI89_C0982	rpsA	30S ribosomal subunit protein S1	-1.47153	6.83848e-11
UTI89_C1617	ynaF	hypothetical protein	-1.46759	4.23586e-48
UTI89_C0751	aroG	3-deoxy-D-arabinoheptulosonate-7-phosphate synthase (DAHP synthetase, phenylalanine repressible)	-1.46722	1.97506e-11
UTI89_C2569	UTI89_C2569	hypothetical protein	-1.46569	3.82039e-17
UTI89_C1293	ninB1	putative NinB protein encoded within prophage	-1.46355	1.83131e-09
UTI89_C2167	yedV	putative 2-component sensor protein	-1.45982	3.6481e-116
UTI89_C2863	yphB	hypothetical protein YphB	-1.45907	1.21325e-31
UTI89_C2843	sseA	3-mercaptopyruvate:cyanide sulfurtransferase	-1.45822	7.93702e-40
UTI89_C0207	yaeJ	hypothetical protein YaeJ	-1.4571	1.487e-45
UTI89_C0733	tolQ	TolQ protein	-1.45486	3.7995e-38
UTI89_C3143	UTI89_C3143	hypothetical protein	-1.45134	2.00956e-116
UTI89_C1747	sotB	sugar efflux transporter	-1.44932	1.2125e-62
UTI89_C3040	UTI89_C3040	hypothetical protein	-1.44487	6.19736e-14
UTI89_C0288	UTI89_C0288	hypothetical protein	-1.44151	2.44832e-20
UTI89_C0833	UTI89_C0833	Heme-binding protein precursor (hemin-binding lipoprotein)	-1.44031	8.47061e-45
UTI89_C1848	ydhP	putative transport protein	-1.43954	5.3116e-34
UTI89_C1629	UTI89_C1629	hypothetical protein	-1.43928	6.99165e-10
UTI89_C2340	asmA	AsmA suppressor of OmpF assembly mutants	-1.4369	3.65459e-41
UTI89_C4180	rpmG	50S ribosomal subunit protein L33	-1.43652	0.0330579
UTI89_C4179	UTI89_C4179	hypothetical protein	-1.43645	0.0331044
UTI89_C1671	yncE	hypothetical protein YncE precursor	-1.43588	3.01246e-13
UTI89_C0255	UTI89_C0255	hypothetical protein	-1.43375	1.45027e-155
UTI89_C1330	UTI89_C1330	putative tail component of prophage	-1.43242	6.90287e-10
UTI89_C4653	UTI89_C4653	putative transcriptional regulator	-1.43225	4.50114e-55
UTI89_C1223	UTI89_C1223	hypothetical protein	-1.42863	0.000265855
UTI89_C4921	cnf1	cytotoxic necrotizing factor 1	-1.42345	1.96661e-172
UTI89_C3523	ygjP	hypothetical protein	-1.42073	6.90719e-47
UTI89_C2298	hisF	imidazole glycerol phosphate synthase subunit hisF	-1.41891	3.14685e-25
UTI89_C1103	UTI89_C1103	hypothetical protein	-1.41626	1.05834e-08
UTI89_C2640	UTI89_C2640	hypothetical protein	-1.41382	1.12712e-19
UTI89_C1160	csgE	curli production assembly/transport component csgE precursor	-1.40963	8.21507e-26
UTI89_C4289	atpH	membrane-bound ATP synthase F1 sector delta-subunit	-1.40876	0.00225041
UTI89_C2068	yebC	hypothetical protein	-1.40822	1.39344e-16
UTI89_C1136	UTI89_C1136	hypothetical protein	-1.40607	2.9334e-40
UTI89_C0537	hyi	hydroxypyruvate isomerase	-1.40541	1.64383e-37
UTI89_C4364	hemC	porphobilinogen deaminase	-1.40524	9.73738e-10
UTI89_C0697	UTI89_C0697	conserved hypothetical protein	-1.4052	0.000104228
UTI89_C1366	ycgM	putative isomerase	-1.40489	7.00833e-14
UTI89_C1987	UTI89_C1987	putative amino acid/amine transport protein	-1.40218	5.44378e-27
UTI89_C0382	UTI89_C0382	putative conserved protein	-1.40178	5.60943e-49
UTI89_C1318	UTI89_C1318	hypothetical protein	-1.40175	1.82592e-17
UTI89_C0149	yadC	hypothetical fimbrial adhesin YadC precursor	-1.3916	3.11606e-174
UTI89_C4032	UTI89_C4032	hypothetical protein	-1.389	3.36182e-13
UTI89_C3286	yqfB	hypothetical protein YqfB	-1.38837	3.24411e-07
UTI89_C2357	UTI89_C2357	hypothetical protein	-1.38411	4.97583e-97
UTI89_C2171	yedZ	putative inner membrane protein YedZ	-1.38371	1.66741e-22
UTI89_C3580	yhbO	conserved hypothetical protein	-1.38279	6.22775e-15
UTI89_C0157	pcnB	poly(A) polymerase	-1.3817	3.78733e-42
UTI89_C0089	fruR	transcriptional repressor of fru operon and others	-1.37791	3.68407e-41
UTI89_C1222	pabC	4-amino-4-deoxychorismate lyase	-1.36983	2.2065e-16
UTI89_C1461	UTI89_C1461	putative regulator of cell division encoded by prophage CP-933O	-1.36567	8.75819e-49
UTI89_C0312	UTI89_C0312	hypothetical protein	-1.36517	1.92659e-21
UTI89_C1996	yeaS	hypothetical protein YeaS	-1.36196	4.39661e-31
UTI89_C0922	UTI89_C0922	tail fiber assembly	-1.35985	1.02458e-48
UTI89_C3860	crp	CRP-cAMP transcriptional dual regulator	-1.35846	5.60579e-09
UTI89_C3682	UTI89_C3682	hypothetical protein	-1.3582	7.12424e-24
UTI89_C3692	rbsC	ribose transport system permease protein RbsC	-1.35736	2.65234e-207
UTI89_C1307	UTI89_C1307	hypothetical protein	-1.35724	1.5853e-16
UTI89_C1621	UTI89_C1621	hypothetical protein	-1.35412	7.77879e-18
UTI89_C3021	UTI89_C3021	hypothetical protein	-1.35294	7.49404e-32
UTI89_C1148	UTI89_C1148	intergenic-region protein	-1.35172	1.56728e-44
UTI89_C1712	ydeN	putative sulfatase YdeN precursor	-1.34989	1.07139e-64
UTI89_C1981	yeaI	hypothetical protein YeaI	-1.34555	3.62215e-42
UTI89_C5033	ibgR	putative regulatory protein IbgR	-1.34465	1.4461e-84
UTI89_C4141	yibL	hypothetical protein	-1.34404	2.32988e-30
UTI89_C2331	wcaC	putative glycosyltransferase	-1.3428	1.81909e-19
UTI89_C2160	yedA	putative transmembrane subunit	-1.33957	8.93494e-37
UTI89_C4792	yjfR	putative L-ascorbate 6-phosphate lactonase	-1.33764	4.95401e-69
UTI89_C1567	sapF	peptide transport system ATP-binding protein sapF	-1.33573	6.00764e-23
UTI89_C1577	pspD	phage shock protein D	-1.33415	8.96788e-05
UTI89_C4369	insB2	IS1 protein InsB	-1.33366	7.46802e-36
UTI89_C3190	UTI89_C3190	hypothetical protein	-1.33324	1.12218e-71
UTI89_C4783	yjfK	hypothetical protein YjfK	-1.33242	1.76503e-72
UTI89_C0335	UTI89_C0335	conserved hypothetical protein	-1.32887	5.35321e-86
UTI89_C2862	UTI89_C2862	hypothetical protein	-1.32808	5.17681e-14
UTI89_C2750	ptsI	phosphoenolpyruvate-protein phosphotransferase system enzyme I	-1.32622	1.00994e-12
UTI89_C4434	trkH	trk system potassium uptake protein TrkH	-1.32511	6.47191e-55
UTI89_C3022	yqaE	hypothetical protein	-1.3248	7.69722e-28
UTI89_C0979	aroA	3-phosphoshikimate 1-carboxyvinyltransferase	-1.32459	2.92215e-37
UTI89_C3599	UTI89_C3599	hypothetical protein	-1.32291	9.97286e-38
UTI89_C2532	yfaZ	hypothetical protein YfaZ precursor	-1.32196	5.47025e-29
UTI89_C3884	rpe	D-ribulose-5-phosphate 3-epimerase	-1.32158	3.39782e-14
UTI89_C4376	uvrD	DNA helicase II	-1.32139	9.71051e-123
UTI89_C3698	UTI89_C3698	hypothetical protein	-1.32046	7.50225e-34
UTI89_C4778	yjeB	hypothetical protein	-1.31991	1.02972e-21
UTI89_C2004	UTI89_C2004	hypothetical protein	-1.31573	9.07644e-41
UTI89_C2808	perM	putative permease PerM	-1.31552	2.353e-27
UTI89_C5043	UTI89_C5043	hypothetical protein	-1.31502	8.07077e-06
UTI89_C1303	ybcS1	probable lysozyme from lambdoid prophage DLP12	-1.31391	2.04105e-62
UTI89_C4762	orn	oligoribonuclease	-1.31365	4.08658e-11
UTI89_C0050	fixX	putative ferredoxin	-1.31102	1.14429e-14
UTI89_C1995	yeaR	hypothetical protein YeaR	-1.30925	3.41697e-28
UTI89_C2115	uvrY	putative 2-component transcriptional regulator	-1.30756	2.63368e-47
UTI89_C0298	UTI89_C0298	hypothetical protein	-1.30559	4.93119e-48
UTI89_C3891	yrfB	hypothetical protein YrfB	-1.30423	4.52129e-69
UTI89_C3217	UTI89_C3217	hypothetical protein	-1.30371	1.14554e-14
UTI89_C3852	yheV	hypothetical protein	-1.30367	2.34433e-06
UTI89_C3232	nudH	(di)nucleoside polyphosphate hydrolase	-1.30367	1.96554e-10
UTI89_C1086	ycdR	hypothetical lipoprotein YcdR precursor	-1.30215	4.94443e-78
UTI89_C2191	UTI89_C2191	hypothetical protein	-1.30161	2.6211e-38
UTI89_C0453	UTI89_C0453	hypothetical protein	-1.29876	1.24431e-12
UTI89_C1790	pntB	pyridine nucleotide transhydrogenase, beta subunit	-1.29839	7.30449e-33
UTI89_C2554	yfbL	putative aminopeptidase	-1.29786	2.57042e-112
UTI89_C1290	UTI89_C1290	putative replication protein O of bacteriophage	-1.29731	1.02467e-33
UTI89_C0348	yahD	putative transcription factor	-1.29518	1.71713e-29
UTI89_C0057	apaG	hypothetical protein ApaG	-1.29507	1.96641e-11
UTI89_C0054	folA	dihydrofolate reductase	-1.29206	2.99706e-08
UTI89_C3542	yhaJ	hypothetical transcriptional regulator YhaJ	-1.28992	6.15297e-60
UTI89_C2823	yfgH	putative outer membrane lipoprotein	-1.2856	2.09429e-55
UTI89_C2421	mglC	galactoside transport system permease protein mglC	-1.2836	6.35657e-21
UTI89_C1583	ycjP	hypothetical ABC transporter permease protein ycjP	-1.28329	1.05491e-07
UTI89_C1107	sfaC	putative S fimbrial switch regulatory protein	-1.28166	4.33783e-39
UTI89_C3443	sufI	FtsI suppressor	-1.2805	7.59787e-64
UTI89_C2558	nuoL	NADH dehydrogenase I chain L	-1.27785	3.14199e-24
UTI89_C2057	yebK	Hex regulon repressor	-1.27469	9.72938e-28
UTI89_C0500	recR	recombination and repair protein RecR	-1.27233	5.15035e-22
UTI89_C4586	UTI89_C4586	putative sorbose PTS component	-1.27216	1.63371e-97
UTI89_C0545	allD	ureidoglycolate dehydrogenase	-1.27045	2.32433e-51
UTI89_C4477	yiiE	hypothetical protein YiiE	-1.26981	2.03706e-39
UTI89_C1365	ycgL	hypothetical protein	-1.26817	1.74556e-14
UTI89_C1011	ycbW	hypothetical protein YcbW	-1.26793	7.81294e-32
UTI89_C4903	UTI89_C4903	hypothetical protein	-1.26564	5.15707e-22
UTI89_C1356	UTI89_C1356	hypothetical protein	-1.26379	2.45037e-10
UTI89_C0452	cyoD	cytochrome O ubiquinol oxidase protein CyoD	-1.26378	8.37197e-12
UTI89_C2866	yphE	hypothetical ABC transporter ATP-binding protein yphE	-1.2619	3.46436e-49
UTI89_C3168	sdaB	L-serine dehydratase (deaminase), L-SD2	-1.26128	9.40645e-41
UTI89_C0952	UTI89_C0952	hypothetical protein	-1.25816	0.000187877
UTI89_C1878	ydiI	hypothetical protein YdiI	-1.25784	5.82434e-13
UTI89_C3214	UTI89_C3214	beta-cystathionase	-1.25683	9.83393e-58
UTI89_C0792	ybhQ	hypothetical protein	-1.25679	0.00218251
UTI89_C4639	UTI89_C4639	putative transport sensor protein	-1.25627	1.14883e-132
UTI89_C2373	UTI89_C2373	hypothetical protein	-1.25302	8.38081e-15
UTI89_C1969	ydjI	putative membrane protein YdjI	-1.25246	1.02073e-38
UTI89_C3096	ygbA	conserved hypothetical protein	-1.25244	1.70218e-18
UTI89_C2994	ydfU1	hypothetical protein YdfU	-1.25186	2.09459e-26
UTI89_C0426	yajB	hypothetical protein YajB	-1.25072	6.6824e-25
UTI89_C0583	entD	4'-phosphopantetheinyl transferase EntD	-1.25018	4.76357e-19
UTI89_C3176	fucU	protein of fucose operon	-1.25001	3.8013e-20
UTI89_C2071	yecD	hypothetical protein	-1.2467	2.59518e-09
UTI89_C5050	hsdS	HsdS, type I site-specific deoxyribonuclease	-1.24525	1.16018e-102
UTI89_C3362	kpsF	polysialic acid capsule synthesis protein KpsF	-1.245	1.12533e-152
UTI89_C2704	yfdV	auxin efflux transporter type protein	-1.24473	3.94457e-61
UTI89_C2173	UTI89_C2173	hypothetical protein	-1.24333	2.16616e-13
UTI89_C0754	galK	galactokinase	-1.2413	2.58942e-36
UTI89_C2737	UTI89_C2737	hypothetical protein	-1.24043	1.18633e-08
UTI89_C1720	UTI89_C1720	hypothetical protein	-1.24029	9.87669e-14
UTI89_C2702	evgS	sensor protein EvgS precursor	-1.23718	3.6609e-169
UTI89_C1606	ogt	O-6-alkylguanine-DNA/cysteine-protein methyltransferase	-1.23403	1.77521e-10
UTI89_C1353	UTI89_C1353	putative conserved protein	-1.23271	9.66404e-37
UTI89_C1795	ydgC	hypothetical protein YdgC	-1.22985	3.61267e-19
UTI89_C0943	UTI89_C0943	prophage CP-933R unknown protein	-1.22906	3.2387e-11
UTI89_C4009	UTI89_C4009	hypothetical protein	-1.22552	3.60239e-18
UTI89_C2898	UTI89_C2898	ATP-dependent RNA helicase	-1.2239	1.77825e-31
UTI89_C0052	yabF	putative NAD(P)H oxidoreductase	-1.22102	1.01e-36
UTI89_C1788	ydgF	YdgF SMR protein, subunit of YdgEF complex	-1.22053	1.06319e-14
UTI89_C2363	UTI89_C2363	hypothetical protein	-1.2189	7.74988e-62
UTI89_C3137	ygcW	hypothetical oxidoreductase YgcW	-1.21865	4.89683e-88
UTI89_C2295	hisB	histidine biosynthesis bifunctional protein hisB	-1.21767	6.14011e-13
UTI89_C4789	yjfO	hypothetical protein	-1.21618	1.45225e-19
UTI89_C0508	ushA	UDP-sugar hydrolase (5'-nucleotidase)	-1.21512	5.95319e-32
UTI89_C1590	ompG	outer membrane protein G precursor	-1.21378	5.25113e-37
UTI89_C2713	ypdB	hypothetical protein YpdB	-1.21277	6.47628e-20
UTI89_C2591	hisM	histidine transport system membrane protein M	-1.21257	2.82334e-31
UTI89_C1074	ycdL	hypothetical isochorismatase family protein ycdL	-1.21098	6.01341e-07
UTI89_C3401	UTI89_C3401	hypothetical protein	-1.21047	1.00624e-69
UTI89_C2555	yfbM	hypothetical protein YfbM	-1.20925	2.96212e-30
UTI89_C3846	yheM	hypothetical protein YheM	-1.20916	0.000159431
UTI89_C1320	UTI89_C1320	putative tail fiber component Z of prophage	-1.20842	0.0102106
UTI89_C0799	UTI89_C0799	hypothetical protein	-1.20842	2.28029e-09
UTI89_C1131	UTI89_C1131	hypothetical protein	-1.20772	9.40003e-98
UTI89_C2552	elaC	protein ElaC	-1.20719	2.7194e-32
UTI89_C3066	srlB	PTS system, glucitol/sorbitol-specific IIA component	-1.20582	4.07653e-14
UTI89_C2797	yffB	conserved thioredoxin-like protein	-1.20523	7.54537e-16
UTI89_C1443	oppC	oligopeptide transport system permease protein oppC	-1.2042	4.10072e-26
UTI89_C4122	UTI89_C4122	hypothetical protein	-1.20269	4.63064e-34
UTI89_C5097	UTI89_C5097	hypothetical protein	-1.20193	9.39171e-20
UTI89_C0821	mntR	transcriptional regulator MntR	-1.20153	3.74932e-16
UTI89_C1058	torT	periplasmic protein TorT	-1.19934	3.16222e-17
UTI89_C1361	minC	septum site-determining protein MinC	-1.19888	2.70894e-14
UTI89_C2246	UTI89_C2246	putative phosphotriesterase-related protein	-1.19447	1.43944e-51
UTI89_C1557	UTI89_C1557	conserved hypothetical protein	-1.19308	7.00547e-11
UTI89_C0914	UTI89_C0914	putative tail sheath protein of prophage CP-933T	-1.19215	6.45638e-21
UTI89_C3563	UTI89_C3563	putative phosphotransferase system enzyme subunit	-1.19178	4.43198e-23
UTI89_C0692	seqA	negative modulator of initiation of replication	-1.18719	2.85453e-39
UTI89_C2000	yeaY	putative outer membrane protein	-1.18557	3.80598e-07
UTI89_C4553	yjiZ	hypothetical transport protein YjjL	-1.18418	4.94046e-124
UTI89_C1601	mppA	periplasmic murein peptide-binding protein precursor	-1.18312	4.95548e-67
UTI89_C0005	yaaX	hypothetical protein YaaX precursor	-1.18222	7.46074e-13
UTI89_C1792	UTI89_C1792	hypothetical protein	-1.18037	4.01383e-14
UTI89_C0596	entE	enterobactin synthetase component E	-1.17655	1.20318e-23
UTI89_C2520	glpT	glycerol-3-phosphate transporter	-1.17414	2.09011e-28
UTI89_C1628	UTI89_C1628	putative dehydrogenase	-1.17308	6.95502e-22
UTI89_C4697	phnF	probable transcriptional regulator PhnF	-1.16777	1.15377e-23
UTI89_C1895	ppsA	phosphoenolpyruvate synthase	-1.16229	1.7258e-34
UTI89_C0308	yagY	hypothetical protein YagY precursor	-1.16177	4.66094e-18
UTI89_C2756	cysW	ABC-type sulfate transport system permease component	-1.15606	4.53098e-06
UTI89_C2317	wcaK	putative galactokinase	-1.15602	1.08865e-35
UTI89_C0849	ybjK	putative DEOR-type transcriptional regulator	-1.15544	1.56612e-17
UTI89_C0226	dkgB	2,5-diketo-D-gluconic acid reductase B	-1.15483	1.86315e-19
UTI89_C1252	potC	spermidine/putrescine transport system permease	-1.1544	3.07909e-11
UTI89_C3524	ygjQ	hypothetical protein YgjQ	-1.15152	5.45608e-35
UTI89_C0734	tolR	putative inner membrane protein TolR	-1.15053	1.41144e-06
UTI89_C1496	nohA2	prophage Qin DNA packaging protein NU1-like protein	-1.14944	9.74982e-06
UTI89_C4208	UTI89_C4208	putative transcriptional antiterminator	-1.14885	5.55333e-116
UTI89_C0712	nei	endonuclease VIII	-1.14812	7.44074e-19
UTI89_C0755	galT	galactose-1-phosphate uridylyltransferase	-1.14726	7.38663e-38
UTI89_C0968	dmsB	anaerobic dimethyl sulfoxide reductase subunit B	-1.14706	0.000696226
UTI89_C5121	UTI89_C5121	hypothetical protein	-1.14486	2.12106e-20
UTI89_C2116	yecF	hypothetical protein	-1.14004	2.33352e-19
UTI89_C1586	ycjS	hypothetical oxidoreductase YcjS	-1.13896	7.51438e-10
UTI89_C1674	UTI89_C1674	putative conserved protein	-1.13836	2.79731e-35
UTI89_C0765	ybhE	putative isomerase	-1.13732	1.17562e-19
UTI89_C5028	cniT	putative carnitine transporter CniT	-1.13713	9.09751e-113
UTI89_C1338	sitB	SitB protein	-1.13669	5.3646e-20
UTI89_C0492	kefA	mechanosensitive channel protein KefA	-1.13598	4.40896e-56
UTI89_C2508	yfaQ	hypothetical protein YfaQ precursor	-1.13595	4.78145e-27
UTI89_C4362	hemX	putative uroporphyrin-III C-methyltransferase	-1.13184	4.99975e-46
UTI89_C1573	pspF	psp operon transcriptional activator	-1.12954	3.79165e-11
UTI89_C5170	creA	hypothetical protein	-1.12877	1.24642e-22
UTI89_C0836	yliE	hypothetical protein YliE	-1.12829	2.0052e-114
UTI89_C3451	qseC	sensor protein QseC	-1.1263	2.0147e-69
UTI89_C2540	UTI89_C2540	conserved hypothetical protein	-1.12499	1.88071e-17
UTI89_C0314	ykgM	50S ribosomal protein L31 type B-1	-1.1245	1.15511e-14
UTI89_C1346	ycgF	hypothetical protein YcgF	-1.12281	5.0677e-47
UTI89_C1310	UTI89_C1310	hypothetical protein	-1.12128	4.28402e-06
UTI89_C4620	UTI89_C4620	putative oxidoreductase	-1.12103	2.5935e-47
UTI89_C1249	ycfZ	hypothetical protein YcfZ	-1.11802	1.5817e-45
UTI89_C0338	fimX	type 1 fimbriae regulatory protein FimX	-1.11399	2.04411e-69
UTI89_C2336	wza	putative polysaccharide export protein	-1.11393	2.77695e-41
UTI89_C2719	UTI89_C2719	putative PTS system IIB component YpdH	-1.11352	2.07738e-06
UTI89_C1688	yddG	hypothetical protein YddG	-1.11273	3.08841e-46
UTI89_C4413	UTI89_C4413	hypothetical protein	-1.11109	2.28418e-32
UTI89_C4888	papF	minor pilin subunit PapF	-1.11109	2.96333e-77
UTI89_C2881	yfhH	hypothetical protein	-1.11092	9.50764e-22
UTI89_C1766	ydfI	hypothetical oxidoreductase YdfI	-1.10785	1.04744e-20
UTI89_C0435	ybaD	hypothetical protein	-1.10717	1.33725e-08
UTI89_C1951	ynjC	hypothetical ABC transporter permease protein ynjC	-1.10676	1.36533e-25
UTI89_C0551	purE	phosphoribosylaminoimidazole carboxylase catalytic subunit	-1.10665	2.03419e-11
UTI89_C2314	galF	putative UTP--glucose-1-phosphate uridylyltransferase	-1.10651	4.84632e-47
UTI89_C4138	mtlD	mannitol-1-phosphate 5-dehydrogenase	-1.10424	2.01612e-59
UTI89_C2772	eutL	ethanolamine utilization protein EutL	-1.10265	0.00205143
UTI89_C4999	UTI89_C4999	hypothetical protein	-1.10156	3.36902e-10
UTI89_C0441	pgpA	phosphatidylglycerophosphatase A	-1.10131	1.27528e-10
UTI89_C1823	nth	endonuclease III; specific for apurinic and/or apyrimidinic sites	-1.101	8.33757e-29
UTI89_C1368	UTI89_C1368	putative conserved protein	-1.10045	1.03559e-23
UTI89_C0072	UTI89_C0072	hypothetical protein	-1.09847	4.316e-35
UTI89_C1735	UTI89_C1735	hypothetical protein	-1.09674	7.15374e-18
UTI89_C0617	UTI89_C0617	hypothetical protein	-1.09505	1.7284e-35
UTI89_C1710	yddA	hypothetical ABC transporter ATP-binding protein yddA	-1.09491	8.93236e-71
UTI89_C3482	UTI89_C3482	putative Yqi fimbrial adhesin	-1.09467	2.55867e-93
UTI89_C0178	cdaR	carbohydrate diacid regulator	-1.09458	3.29613e-55
UTI89_C2008	pabB	para-aminobenzoate synthase component I	-1.09246	1.60515e-36
UTI89_C1250	ymfA	hypothetical protein YmfA	-1.09052	1.73842e-22
UTI89_C0918	UTI89_C0918	putative phage tail protein	-1.08914	6.06629e-40
UTI89_C2172	yodA	conserved hypothetical protein	-1.08905	6.96862e-21
UTI89_C2354	baeR	transcriptional response regulatory protein BaeR	-1.08023	1.95389e-06
UTI89_C1868	pykF	pyruvate kinase I	-1.07891	2.38582e-15
UTI89_C0380	UTI89_C0380	putative transferase	-1.07864	9.47524e-32
UTI89_C4423	tatA	sec-independent twin-arginine translocase subunit tatA	-1.07669	4.70347e-25
UTI89_C0056	apaH	bis(5'-nucleosyl)-tetraphosphatase, symmetrical	-1.07596	1.40015e-15
UTI89_C1209	rne	RNase E	-1.07505	1.03027e-32
UTI89_C1825	ydgR	hypothetical transporter YdgR	-1.07486	1.87416e-18
UTI89_C1439	ychE	putative channel protein	-1.07304	3.48727e-49
UTI89_C1676	UTI89_C1676	conserved hypothetical protein	-1.07244	5.44656e-30
UTI89_C2360	yegQ	hypothetical protein	-1.07173	4.28617e-35
UTI89_C2303	wbgM	putative galactosyltransferase WbgM	-1.06828	5.05152e-54
UTI89_C1742	yneG	hypothetical protein YneG	-1.06794	1.11891e-05
UTI89_C3262	ygfJ	hypothetical protein YgfJ	-1.06365	1.25757e-80
UTI89_C4104	yiaB	hypothetical protein YiaB	-1.06332	1.77393e-77
UTI89_C2003	UTI89_C2003	hypothetical protein	-1.06091	6.27604e-18
UTI89_C0373	UTI89_C0373	putative AraC-like transcriptional regulator	-1.06047	0.0248209
UTI89_C1927	celF	6-phospho-beta-glucosidase	-1.06012	1.4973e-46
UTI89_C3140	ygcF	hypothetical protein YgcF	-1.06	1.86202e-56
UTI89_C2086	cheY	chemotaxis protein CheY	-1.05929	0.122242
UTI89_C0127	aceE	pyruvate dehydrogenase E1 component	-1.05928	3.40193e-17
UTI89_C3113	UTI89_C3113	hypothetical protein	-1.05883	7.29451e-05
UTI89_C0398	ddlA	D-alanine--D-alanine ligase A	-1.05718	5.32203e-25
UTI89_C3173	fucP	L-fucose permease	-1.05687	4.13007e-70
UTI89_C3081	hycH	formate hydrogenlyase maturation protein HycH	-1.05667	2.73106e-15
UTI89_C2678	UTI89_C2678	hypothetical protein	-1.05556	2.2081e-35
UTI89_C1357	UTI89_C1357	putative conserved protein	-1.05503	1.16437e-36
UTI89_C2692	UTI89_C2692	hypothetical protein	-1.0549	5.15323e-24
UTI89_C2691	UTI89_C2691	hypothetical protein	-1.0549	5.13482e-24
UTI89_C0767	ybhH	hypothetical protein	-1.05414	3.09316e-60
UTI89_C5022	pptE	putative phosphoenolpyruvate-protein phosphoryltransferase PptE	-1.05224	2.6461e-57
UTI89_C3273	UTI89_C3273	hypothetical protein	-1.04829	1.12482e-10
UTI89_C2590	hisP	ATP-binding component of histidine transport	-1.04575	1.76791e-17
UTI89_C2562	nuoH	NADH dehydrogenase I chain H	-1.04502	9.89008e-19
UTI89_C0957	UTI89_C0957	hypothetical protein	-1.0424	4.78283e-09
UTI89_C0048	fixB	FixB protein	-1.04226	2.38056e-31
UTI89_C1697	sfcA	NAD-dependent malic enzyme	-1.04139	7.25349e-45
UTI89_C1088	ycdT	hypothetical protein YcdT	-1.03918	6.0076e-50
UTI89_C0923	UTI89_C0923	tail fiber assembly protein	-1.03834	4.53724e-35
UTI89_C5139	UTI89_C5139	hypothetical protein	-1.03727	3.41766e-43
UTI89_C0014	yaaI	hypothetical protein YaaI	-1.03252	1.54589e-14
UTI89_C4706	basS	sensor kinase-phosphotransferase basS/PmrB	-1.03146	1.99601e-24
UTI89_C1132	UTI89_C1132	hypothetical protein	-1.03074	1.10576e-27
UTI89_C4927	hlyC	hemolysin C	-1.02979	1.85471e-57
UTI89_C0106	secM	secretion monitor precursor	-1.02975	4.31874e-07
UTI89_C0720	sdhB	succinate dehydrogenase, iron sulfur protein	-1.028	4.83132e-09
UTI89_C4710	adiY	AdiY transcriptional regulatory protein	-1.02778	3.17441e-111
UTI89_C0274	yafP	hypothetical acetyltransferase YafP	-1.02747	7.57368e-47
UTI89_C2791	UTI89_C2791	hypothetical protein	-1.02716	0.000987993
UTI89_C2792	UTI89_C2792	hypothetical protein	-1.02716	0.000983033
UTI89_C4834	ytfT	hypothetical ABC transporter permease protein ytfT	-1.02669	3.54856e-30
UTI89_C4377	UTI89_C4377	conserved hypothetical protein	-1.02604	1.44187e-40
UTI89_C0901	cydC	transport ATP-binding protein CydC	-1.02506	0.54126
UTI89_C0066	araD	L-ribulose-5-phosphate 4-epimerase	-1.02024	8.08125e-25
UTI89_C0480	tesB	Acyl-CoA thioesterase II	-1.01888	2.19969e-10
UTI89_C2284	sbmC	DNA gyrase inhibitory protein	-1.01871	1.96965e-11
UTI89_C2192	UTI89_C2192	hypothetical protein	-1.0178	1.45713e-39
UTI89_C1109	sfaA	S fimbriae major subunit SfaA	-1.01681	1.89642e-34
UTI89_C1035	UTI89_C1035	putative acylphosphatase	-1.01574	1.45499e-14
UTI89_C0122	UTI89_C0122	hypothetical protein	-1.01357	1.86817e-18
UTI89_C2274	UTI89_C2274	hypothetical protein	-1.0132	3.93895e-17
UTI89_C1618	ompN	outer membrane protein N precursor	-1.01267	4.25578e-38
UTI89_C3328	yqgB	hypothetical protein	-1.01141	2.36535e-14
UTI89_C0672	nagB	glucosamine-6-phosphate deaminase	-1.01078	1.39164e-09
UTI89_C3007	yfdR1	hypothetical protein YfdR	-1.00961	1.74777e-33
UTI89_C3706	envR	potential acrEF/envCD operon repressor	-1.00873	4.02749e-45
UTI89_C3136	UTI89_C3136	hypothetical protein	-1.00819	1.21082e-44
UTI89_C3685	UTI89_C3685	hypothetical protein	-1.00571	4.44193e-10
UTI89_C0843	deoR	DeoR transcriptional repressor	-1.00456	1.46467e-13
UTI89_C0301	UTI89_C0301	InsB protein	-1.00191	1.49401e-13
UTI89_C1879	ydiJ	hypothetical protein YdiJ	-1.00014	1.50958e-31
UTI89_C3924	glpG	inner membrane-associated protein of glp regulon	-0.99981	2.13752e-49
UTI89_C2746	cysZ	required for sulfate transport	-0.996619	2.5294e-30
UTI89_C5030	ghbD	putative 3-hydroxyisobutyrate dehydrogenase GhbD	-0.995919	1.83147e-82
UTI89_C3672	yhcQ	hypothetical protein YhcQ	-0.994553	5.57754e-47
UTI89_C3472	ygiC	putative synthetase/amidase	-0.992214	7.62788e-44
UTI89_C2758	cysP	thiosulfate binding protein	-0.992001	7.62414e-33
UTI89_C2700	emrK	multidrug resistance protein K	-0.990715	2.30221e-59
UTI89_C1569	sapC	peptide transport system permease protein SapC	-0.990518	5.45354e-10
UTI89_C1116	UTI89_C1116	hypothetical protein	-0.988983	1.2774e-51
UTI89_C3353	yggX	hypothetical protein	-0.988391	4.76366e-09
UTI89_C3203	UTI89_C3203	hypothetical protein	-0.986692	4.59555e-89
UTI89_C0209	yaeF	putative synthase of the YaeF/YiiX family	-0.977476	5.23957e-31
UTI89_C5093	UTI89_C5093	hypothetical protein	-0.975556	1.81726e-20
UTI89_C0289	UTI89_C0289	hypothetical protein	-0.975301	1.32879e-22
UTI89_C2470	UTI89_C2470	hypothetical protein	-0.973669	1.60442e-06
UTI89_C2332	wcaB	putative transferase	-0.97354	4.67895e-13
UTI89_C0006	UTI89_C0006	hypothetical protein	-0.973476	1.41576e-08
UTI89_C0977	ycaP	hypothetical protein YcaP	-0.972896	4.81499e-14
UTI89_C3972	UTI89_C3972	putative phosphotransferase system protein	-0.971195	1.0318e-35
UTI89_C2259	UTI89_C2259	putative transposase	-0.969537	1.31775e-21
UTI89_C2583	UTI89_C2583	putative regulator	-0.968765	2.51167e-14
UTI89_C0337	UTI89_C0337	conserved hypothetical protein	-0.968748	4.05859e-29
UTI89_C3534	yqjB	hypothetical protein YqjB	-0.968235	2.63412e-18
UTI89_C1129	UTI89_C1129	outer membrane heme/hemoglobin receptor	-0.968059	4.85168e-72
UTI89_C1655	yncJ	hypothetical protein YncJ precursor	-0.967913	7.11199e-05
UTI89_C1709	yddB	hypothetical protein YddB	-0.967388	3.00283e-92
UTI89_C2066	yebB	Hypothetical protein YebB	-0.965761	4.50245e-23
UTI89_C0400	UTI89_C0400	hypothetical protein	-0.963856	3.59594e-26
UTI89_C1919	yniA	hypothetical protein YniA	-0.961515	7.5129e-14
UTI89_C1254	potA	ATP-binding component of spermidine/putrescine transport	-0.961452	7.51227e-24
UTI89_C2423	mglB	galactose-binding transport protein	-0.959381	8.38184e-12
UTI89_C1358	UTI89_C1358	hypothetical protein	-0.956051	7.27667e-05
UTI89_C2195	amn	AMP nucleosidase	-0.954458	1.94076e-29
UTI89_C1475	UTI89_C1475	hypothetical protein	-0.953434	0.00218535
UTI89_C1013	ycbY	hypothetical protein YcbY	-0.950471	6.12498e-19
UTI89_C3352	UTI89_C3352	hypothetical protein	-0.950287	3.53548e-07
UTI89_C2127	fliT	flagellar biosynthesis; repressor of class 3a and 3b operons (RflA activity)	-0.950265	5.05492e-05
UTI89_C3550	tdcD	propionate kinase	-0.94911	7.4676e-90
UTI89_C4721	yjdJ	hypothetical protein	-0.948428	3.43146e-22
UTI89_C4979	UTI89_C4979	hypothetical protein	-0.947906	6.09245e-08
UTI89_C4685	rpiB	ribose 5-phosphate isomerase B	-0.947326	1.82149e-22
UTI89_C0460	bolA	BolA transcriptional regulator	-0.945242	3.35532e-13
UTI89_C2205	UTI89_C2205	hypothetical protein	-0.944355	1.73387e-34
UTI89_C0997	ycbB	hypothetical protein YcbB	-0.943249	1.68932e-24
UTI89_C2605	pdxB	erythronate-4-phosphate dehydrogenase	-0.942968	1.33194e-18
UTI89_C0276	prfH	peptide chain release factor-like protein	-0.942359	1.42969e-06
UTI89_C4925	hlyB	hemolysin secretion protein HlyB	-0.940905	6.21678e-80
UTI89_C2632	yfdC	putative transport	-0.940631	1.72596e-23
UTI89_C0538	ybbQ	2-hydroxy-3-oxopropionate reductase	-0.93912	7.66553e-29
UTI89_C2102	yecI	ferritin-like protein	-0.938635	2.41095e-15
UTI89_C1650	tehB	tellurite resistance protein TehB	-0.9384	1.2823e-08
UTI89_C0693	pgm	phosphoglucomutase	-0.937516	1.91778e-35
UTI89_C0281	crl	crl transcriptional regulator	-0.936684	1.03329e-07
UTI89_C1936	ydjR	hypothetical protein YdjR	-0.933034	5.46549e-08
UTI89_C2675	UTI89_C2675	bacteriophage 343 regulatory protein CII	-0.932321	1.31344e-25
UTI89_C1997	UTI89_C1997	hypothetical protein	-0.929289	4.97582e-16
UTI89_C2358	UTI89_C2358	hypothetical protein	-0.928957	1.14892e-47
UTI89_C0101	ddlB	D-alanine--D-alanine ligase B	-0.92872	1.41086e-09
UTI89_C1648	ydcK	hypothetical protein YdcK	-0.928712	1.6482e-06
UTI89_C5088	UTI89_C5088	conserved hypothetical protein	-0.928635	1.41649e-12
UTI89_C3044	mprA	regulator of plasmid McrB operon	-0.926753	1.52072e-09
UTI89_C3368	neuS	poly-alpha-2,8 sialosyl sialyltransferase	-0.923968	4.69386e-35
UTI89_C0428	tgt	tRNA-guanine transglycosylase	-0.923658	7.59788e-20
UTI89_C4301	yieN	hypothetical protein YieN	-0.922222	5.18876e-50
UTI89_C1858	UTI89_C1858	hypothetical protein	-0.922204	2.6547e-05
UTI89_C3366	kpsC	capsule polysaccharide export protein KpsC	-0.922101	4.83841e-44
UTI89_C2630	vacJ	VacJ lipoprotein precursor	-0.922043	2.24259e-22
UTI89_C1896	ydiA	hypothetical protein	-0.919199	3.11214e-21
UTI89_C4474	UTI89_C4474	hypothetical protein	-0.918082	8.04372e-09
UTI89_C0924	UTI89_C0924	putative phage protein gpH	-0.917838	5.01285e-65
UTI89_C1473	UTI89_C1473	hypothetical protein	-0.91761	3.4496e-23
UTI89_C5074	UTI89_C5074	hypothetical protein	-0.916415	2.85867e-12
UTI89_C0903	trxB	thioredoxin reductase	-0.915731	1.81643e-07
UTI89_C0357	UTI89_C0357	putative permease component of transport system, probably ribose specific	-0.91572	5.12418e-09
UTI89_C1352	UTI89_C1352	hypothetical protein	-0.915389	1.59988e-26
UTI89_C2581	pta	phosphate acetyltransferase	-0.915259	5.82907e-30
UTI89_C1647	rimL	acetyl transferase	-0.914553	3.24469e-06
UTI89_C2076	bisZ	trimethylamine-N-oxide reductase 2 precursor	-0.913628	3.05574e-27
UTI89_C1157	ycdZ	hypothetical protein YcdZ	-0.909395	8.28781e-23
UTI89_C1916	pfkB	6-phosphofructokinase II	-0.908731	2.11757e-23
UTI89_C1291	UTI89_C1291	putative replication protein P of bacteriophage	-0.903438	4.82951e-10
UTI89_C2179	ybtX	hypothetical protein	-0.900832	3.08081e-16
UTI89_C0798	rhlE	putative ATP-dependent RNA helicase RhlE	-0.899446	9.80106e-19
UTI89_C2929	UTI89_C2929	hypothetical protein	-0.897445	0.00017194
UTI89_C2819	yfgF	hypothetical protein YfgF	-0.895538	1.81251e-46
UTI89_C1733	UTI89_C1733	putative phage protein	-0.895389	9.46897e-16
UTI89_C3818	yjaH	conserved hypothetical protein	-0.894773	8.83448e-23
UTI89_C1935	ydjQ	hypothetical protein YdjQ	-0.893356	1.1064e-08
UTI89_C2666	hkbD	hypothetical protein	-0.891428	7.91809e-16
UTI89_C1105	UTI89_C1105	hypothetical protein	-0.889226	7.17456e-11
UTI89_C1332	UTI89_C1332	hypothetical protein	-0.886188	8.68461e-68
UTI89_C2848	hscA	chaperone protein HscA	-0.885352	4.56305e-12
UTI89_C1888	ydiP	hypothetical transcriptional regulator YdiP	-0.884534	7.71305e-23
UTI89_C1191	rimJ	ribosomal-protein-alanine acetyltransferase	-0.883411	2.79751e-25
UTI89_C2717	UTI89_C2717	putative peptidase YpdF	-0.882964	1.14703e-16
UTI89_C4599	UTI89_C4599	hypothetical protein	-0.882888	2.14992e-15
UTI89_C2073	yecN	hypothetical protein	-0.881983	1.14366e-07
UTI89_C2279	yeeV1	hypothetical protein	-0.881743	6.70004e-12
UTI89_C2353	baeS	sensor protein BaeS	-0.881268	6.59709e-26
UTI89_C2047	ptrB	protease II	-0.880842	1.66449e-25
UTI89_C3887	aroB	3-dehydroquinate synthase	-0.880647	2.53082e-32
UTI89_C3678	yhdE	maf-like protein YhdE	-0.880421	4.43047e-25
UTI89_C2561	nuoI	NADH dehydrogenase I chain I	-0.880017	0.0143398
UTI89_C2105	yecR	hypothetical protein YecR	-0.879323	1.00193e-07
UTI89_C0151	yadL	putative fimbrial subunit YadL precursor	-0.878737	9.68784e-56
UTI89_C4451	UTI89_C4451	hypothetical protein	-0.878348	1.5167e-06
UTI89_C4427	rfaH	transcriptional activator RfaH	-0.877621	1.08323e-21
UTI89_C4897	papI	pap operon regulatory protein PapI	-0.877489	6.77274e-14
UTI89_C2023	UTI89_C2023	hypothetical protein	-0.876218	5.29816e-19
UTI89_C1863	UTI89_C1863	putative oxidoreductase Fe-S subunit	-0.876078	1.72032e-22
UTI89_C4429	fre	NAD(P)H-flavin reductase	-0.875208	5.63263e-10
UTI89_C1084	ycdP	hypothetical protein YcdP	-0.873749	3.37911e-20
UTI89_C1680	yddH	hypothetical protein YddH	-0.873488	8.0316e-09
UTI89_C4519	cytR	dual DNA-binding transcriptional regulator	-0.871241	7.32147e-31
UTI89_C2937	yfiN	hypothetical protein YfiN	-0.871096	1.58299e-29
UTI89_C2288	yeeY	hypothetical transcriptional regulator YeeY	-0.869653	1.42731e-14
UTI89_C4894	papH	minor pilin subunit PapH	-0.868016	1.56419e-54
UTI89_C1046	appC	probable third cytochrome oxidase, subunit I	-0.866943	5.95931e-25
UTI89_C1626	ydbL	hypothetical protein YdbL precursor	-0.866668	2.35628e-12
UTI89_C1964	ydjB	pyrazinamidase/nicotinamidase	-0.865447	6.69118e-09
UTI89_C2686	erf	bacteriophage HK97 gp40	-0.863545	1.27674e-18
UTI89_C4977	UTI89_C4977	hypothetical protein	-0.861472	1.72596e-58
UTI89_C2144	fliL	flagellar assembly protein FliL	-0.860753	1.49391e-06
UTI89_C1793	ydgI	putative arginine/ornithine antiporter	-0.860355	1.68978e-22
UTI89_C0347	UTI89_C0347	hypothetical protein	-0.856515	4.28123e-11
UTI89_C3298	ygfA	hypothetical protein YgfA	-0.85586	7.02665e-07
UTI89_C0921	UTI89_C0921	probable tail fiber protein gpH	-0.855246	2.07472e-55
UTI89_C1278	UTI89_C1278	hypothetical protein	-0.854406	1.5429e-24
UTI89_C4968	UTI89_C4968	hypothetical protein	-0.853988	4.77313e-05
UTI89_C4497	cpxP	hypothetical protein	-0.852692	8.73887e-09
UTI89_C4812	UTI89_C4812	hypothetical protein	-0.852546	6.66237e-39
UTI89_C2411	UTI89_C2411	putative oxidoreductase	-0.851668	3.32867e-10
UTI89_C4976	UTI89_C4976	hypothetical protein	-0.851393	1.14009e-09
UTI89_C0960	UTI89_C0960	unknown protein encoded by prophage CP-933T	-0.850484	1.12383e-26
UTI89_C1994	yoaG	hypothetical protein YoaG	-0.84824	4.96412e-05
UTI89_C1983	UTI89_C1983	conserved hypothetical protein	-0.848161	4.71274e-10
UTI89_C2856	UTI89_C2856	hypothetical protein	-0.847383	7.43983e-20
UTI89_C0349	yahE	hypothetical protein YahE	-0.846423	7.94314e-35
UTI89_C4559	yijD	hypothetical protein	-0.844265	4.86225e-33
UTI89_C0575	cusA	putative cation efflux system protein CusA	-0.843037	5.13851e-24
UTI89_C4886	papX	putative regulator PapX protein	-0.842435	1.35696e-40
UTI89_C5096	UTI89_C5096	hypothetical protein	-0.841631	0.0239159
UTI89_C2784	eutQ	ethanolamine utilization protein EutQ	-0.835395	2.45877e-12
UTI89_C1287	UTI89_C1287	hypothetical protein	-0.834861	9.02835e-38
UTI89_C1859	UTI89_C1859	hypothetical protein	-0.83417	0.000215435
UTI89_C0547	ylbE	hypothetical protein YlbE	-0.83377	2.60638e-08
UTI89_C2273	yafZ2	hypothetical protein YafZ	-0.833265	1.67456e-10
UTI89_C4917	UTI89_C4917	hypothetical protein	-0.832131	4.10026e-07
UTI89_C3202	UTI89_C3202	hypothetical protein	-0.831841	2.67692e-34
UTI89_C1104	UTI89_C1104	conserved hypothetical protein	-0.830691	3.94171e-16
UTI89_C0247	UTI89_C0247	hypothetical protein	-0.830017	3.35138e-05
UTI89_C4924	hlyD	hemolysin D	-0.829353	4.8229e-37
UTI89_C4420	ubiE	ubiquinone/menaquinone biosynthesis methyltransferase ubiE	-0.829055	6.21048e-06
UTI89_C2665	rus	holiday-junction resolvase	-0.828684	0.000788797
UTI89_C4107	xylF	D-xylose-binding periplasmic protein precursor	-0.828164	1.31782e-79
UTI89_C4555	sthA	soluble pyridine nucleotide transhydrogenase	-0.827067	8.33469e-23
UTI89_C2312	rfbB	RfbB, subunit of dTDP-glucose 4,6-dehydratase	-0.826912	3.23018e-57
UTI89_C2894	rseA	sigma-E factor negative regulatory protein	-0.825941	1.28238e-11
UTI89_C1455	yciC	hypothetical protein	-0.824649	5.35716e-16
UTI89_C0632	lipB	lipoate-protein ligase B	-0.824237	0.000342161
UTI89_C3414	hybE	hydrogenase-2 operon protein HybE	-0.820624	7.18161e-12
UTI89_C5086	UTI89_C5086	hypothetical protein	-0.819564	1.5923e-23
UTI89_C1158	csgG	curli production assembly/transport component CsgG precursor	-0.818875	3.74875e-17
UTI89_C4902	UTI89_C4902	hypothetical protein	-0.818009	7.37947e-07
UTI89_C4471	yihZ	hypothetical protein	-0.816095	8.68345e-20
UTI89_C2313	UTI89_C2313	hypothetical protein	-0.816036	2.24598e-24
UTI89_C1585	ycjR	putative transient receptor potential locus	-0.815672	8.79567e-11
UTI89_C1175	yceK	hypothetical protein YceK precursor	-0.815588	4.70655e-08
UTI89_C0618	citF	citrate lyase alpha chain	-0.814874	1.87307e-16
UTI89_C0168	fhuD	ferrichrome-binding periplasmic protein precursor	-0.814468	6.18103e-18
UTI89_C4361	hemY	protoheme IX synthesis late stage protein	-0.813832	9.77022e-50
UTI89_C0030	slpA	probable FKBX-type 16kD peptidyl-prolyl cis-trans isomerase (a rotamase)	-0.811952	1.61139e-05
UTI89_C2930	UTI89_C2930	hypothetical protein	-0.811521	1.20311e-24
UTI89_C0886	UTI89_C0886	hypothetical protein	-0.81095	0.000931969
UTI89_C1760	ydeH	hypothetical protein YdeH	-0.810217	4.00209e-37
UTI89_C0253	UTI89_C0253	hypothetical protein	-0.810092	3.26696e-29
UTI89_C3115	surE	acid phosphatase SurE	-0.810069	4.14527e-09
UTI89_C2240	UTI89_C2240	polysaccharide metabolism	-0.80994	2.01814e-36
UTI89_C1337	sitC	SitC protein	-0.809593	1.39295e-10
UTI89_C3428	metC	cystathionine beta-lyase	-0.809226	6.49995e-26
UTI89_C1494	UTI89_C1494	unknown protein encoded within prophage	-0.808955	0.000613307
UTI89_C2497	ompC	outer membrane protein 1b (Ib;c)	-0.808408	8.19667e-38
UTI89_C0084	leuO	probable activator protein in leuABCD operon	-0.808188	7.35531e-71
UTI89_C1736	UTI89_C1736	hypothetical protein	-0.807123	3.40471e-08
UTI89_C0121	usp	uropathogenic specific protein	-0.806788	3.35762e-46
UTI89_C1959	selD	selenophosphate synthase	-0.805987	4.47073e-16
UTI89_C2660	UTI89_C2660	lysin	-0.804732	1.98014e-13
UTI89_C4552	UTI89_C4552	starvation sensing protein RspA	-0.804598	1.03089e-55
UTI89_C2588	yfcH	putative sugar nucleotide epimerase	-0.804445	1.00994e-12
UTI89_C1926	ydjC	hypothetical protein YdjC	-0.804369	4.11756e-06
UTI89_C0490	acrA	acriflavine resistance protein A precursor	-0.803126	7.56691e-29
UTI89_C2722	ypeC	hypothetical protein YpeC	-0.798856	5.67746e-10
UTI89_C1886	ydiF	hypothetical protein YdiF	-0.798831	5.42697e-27
UTI89_C2114	uvrC	excinuclease ABC subunit C	-0.798741	1.74412e-24
UTI89_C3885	dam	DNA adenine methylase	-0.798585	1.47955e-37
UTI89_C0715	gltA	citrate synthase	-0.798379	1.31637e-13
UTI89_C0364	prpC	putative citrate synthase	-0.797615	1.13813e-05
UTI89_C0354	UTI89_C0354	hypothetical protein	-0.79538	4.78513e-11
UTI89_C2649	UTI89_C2649	hypothetical protein	-0.795032	1.04153e-06
UTI89_C1363	ycgJ	hypothetical protein YcgJ precursor	-0.794854	1.57581e-07
UTI89_C2534	ais	Ais protein	-0.794325	1.38553e-33
UTI89_C2687	UTI89_C2687	bacteriophage HK97 gp40	-0.793742	4.40062e-18
UTI89_C2498	yojN	putative sensor-like histidine kinase YojN	-0.793236	5.48858e-34
UTI89_C4022	UTI89_C4022	conserved hypothetical protein	-0.791483	4.25883e-32
UTI89_C0860	potI	putrescine transport system permease protein potI	-0.791423	0.000108786
UTI89_C1611	ydaL	hypothetical protein	-0.790726	0.00224176
UTI89_C0445	xseB	exonuclease VII, small subunit	-0.790444	0.0104761
UTI89_C4987	UTI89_C4987	hypothetical protein	-0.789621	8.88677e-06
UTI89_C4226	ilvN	acetolactate synthase isozyme I small subunit	-0.789502	4.32246e-11
UTI89_C2020	yebH	ribosomal RNA large subunit methyltransferase A	-0.788938	2.61562e-06
UTI89_C4606	lamB	maltoporin precursor	-0.786468	1.31896e-30
UTI89_C0458	yajG	hypothetical lipoprotein YajG precursor	-0.78604	5.95863e-07
UTI89_C4449	yihF	hypothetical protein YihF	-0.785547	7.36515e-57
UTI89_C2150	fliR	flagellar biosynthetic protein FliR	-0.78272	4.12693e-10
UTI89_C4838	yjgA	putative alpha helix protein	-0.782134	6.81693e-11
UTI89_C4926	hlyA	hemolysin A	-0.781844	3.85473e-96
UTI89_C3557	yhaF	hypothetical protein	-0.781444	1.05755e-25
UTI89_C0019	UTI89_C0019	putative conserved protein	-0.779767	5.31856e-46
UTI89_C1854	ydhE	multidrug resistance protein NorM	-0.779534	4.15858e-27
UTI89_C5112	ybcS2	bacteriophage lambda lysozyme-like protein	-0.77884	5.72695e-21
UTI89_C0386	tauC	taurine transport system permease protein TauC	-0.776048	2.43555e-05
UTI89_C0573	ylcC	conserved hypothetical protein	-0.774848	1.92294e-34
UTI89_C3693	UTI89_C3693	ribose transport ATP-binding protein RbsA	-0.774584	1.27516e-60
UTI89_C1538	btuR	cob(I)alamin adenolsyltransferase	-0.773659	4.51086e-09
UTI89_C1167	UTI89_C1167	conserved hypothetical protein	-0.773438	4.81316e-10
UTI89_C4905	UTI89_C4905	putative F17-like fimbrial usher	-0.773377	2.03902e-79
UTI89_C2523	glpC	anaerobic glycerol-3-phosphate dehydrogenase subunit C	-0.772625	2.82911e-13
UTI89_C2794	aegA	putative oxidoreductase Fe-S subunit	-0.772407	1.91087e-36
UTI89_C2966	UTI89_C2966	bacteriophage V tail protein	-0.772347	0.000938064
UTI89_C1087	ycdS	hypothetical protein YcdS precursor	-0.772345	7.47034e-58
UTI89_C4949	UTI89_C4949	hypothetical protein	-0.771565	2.7706e-22
UTI89_C4549	argC	N-acetyl-gamma-glutamyl-phosphate reductase	-0.770855	1.42561e-20
UTI89_C1928	celD	CelD transcriptional regulator	-0.769228	4.34533e-07
UTI89_C2950	recN	DNA repair protein RecN	-0.768905	1.38941e-35
UTI89_C2042	yebZ	hypothetical protein YebZ	-0.768392	1.43477e-12
UTI89_C4206	UTI89_C4206	PTS system, fructose-like-2 IIB component 1	-0.768177	1.12725e-31
UTI89_C0926	UTI89_C0926	phage baseplate assembly protein	-0.765511	0.000658572
UTI89_C0716	UTI89_C0716	hypothetical protein	-0.764392	2.3845e-05
UTI89_C5042	yjiK	hypothetical protein YjiK	-0.763821	4.29499e-23
UTI89_C0671	nagA	N-acetylglucosamine-6-phosphate deacetylase	-0.763301	3.26596e-23
UTI89_C5152	deoC	deoxyribose-phosphate aldolase	-0.761446	2.08571e-11
UTI89_C0646	ybeL	conserved hypothetical protein	-0.761355	5.36735e-08
UTI89_C1846	ydhO	putative lipoprotein	-0.760351	9.75795e-07
UTI89_C1687	narU	nitrite extrusion protein 2	-0.759748	8.44299e-17
UTI89_C3124	iap	alkaline phosphatase isozyme conversion protein precursor	-0.759708	1.9524e-53
UTI89_C1840	ydhM	hypothetical protein	-0.758401	2.63966e-09
UTI89_C2063	znuB	ZnuB, subunit of ZnuA/ZnuB/ZnuC ABC transporter	-0.758399	3.35113e-09
UTI89_C2386	yehE	hypothetical protein YehE precursor	-0.757486	2.19567e-21
UTI89_C1636	ydcF	hypothetical protein YdcF	-0.757306	1.83046e-22
UTI89_C0290	UTI89_C0290	putative resolvase	-0.756534	1.08142e-12
UTI89_C1726	UTI89_C1726	putative phage-related membrane protein	-0.756305	0.00195377
UTI89_C5176	lasT	hypothetical tRNA/rRNA methyltransferase LasT	-0.755613	5.85878e-11
UTI89_C4994	yeeS2	hypothetical protein	-0.75512	1.13906e-10
UTI89_C4993	UTI89_C4993	hypothetical protein	-0.755115	1.16147e-10
UTI89_C1887	ydiO	hypothetical protein YdiO	-0.753784	3.34389e-25
UTI89_C0300	insB	hypothetical protein	-0.751996	5.32471e-13
UTI89_C1746	yneK	hypothetical protein	-0.751569	3.47702e-05
UTI89_C2663	UTI89_C2663	bacteriophage ST64T antitermination protein gp23	-0.750272	4.22637e-10
UTI89_C5019	uxuB	D-mannonate oxidoreductase	-0.747606	2.28e-30
[truncated: 3,331 more rows]

## Sheet: d. Common V_W_Z
locus_tag	gene_name		Comments
[truncated: 367 more rows]

## Sheet: e.Common urine_EZ MOPS_LB_miceZ
locus_tag	gene_name		Comments
[truncated: 31 more rows]
